# Supplementary material for: Population Diversity, Dynamics, and Differentiation of Wheat Stripe Rust Pathogen Puccinia striiformis f. sp. tritici From 2010 to 2017 and Comparison With 1968 to 2009 in the United States
Source: Front Microbiol. 2021 Jul 22;12:696835. doi: 10.3389/fmicb.2021.696835 (PMC8339480; doi:10.3389/fmicb.2021.696835)
Supplement: Supplementary Table 2 — Alleles of 14 SSR loci in 2,247 Puccinia striiformis f. sp. tritici isolates collected from 2010 to 2017 in the United States. [file Table_2.XLSX]

## Sheet: 2010-2017
Supplementary Table S2. Alleles of 14 SSR loci in 2,247 Puccinia striiformis f. sp. tritici isolates collected from 2010 to 2017 in the United States
Isolate	Racea	MLGb	MGc	SubMGd	Region	Year	West/East	SSR alleles
								CPS02		CPS04		CPS08		CPS13		RJ18		RJ20		RJ21		RJ8N		Pstp002		Pstp003		Pstp029		Pstp006		Pstp001e		Pstp005e
10-83	PSTv-11	MLG1397	MG3	MG3-1	R1	2010	West	125	127	276	276	228	228	149	149	358	358	311	311	196	196	333	333	367	367	242	242	195	195	246	246	359	359	323	323
10-142	PSTv-11	MLG1397	MG3	MG3-1	R1	2010	West	125	127	276	276	228	228	149	149	358	358	311	311	196	196	333	333	367	367	242	242	195	195	246	246	359	359	323	323
10-143	PSTv-11	MLG1397	MG3	MG3-1	R1	2010	West	125	127	276	276	228	228	149	149	358	358	311	311	196	196	333	333	367	367	242	242	195	195	246	246	359	359	323	323
10-144	PSTv-11	MLG1397	MG3	MG3-1	R1	2010	West	125	127	276	276	228	228	149	149	358	358	311	311	196	196	333	333	367	367	242	242	195	195	246	246	359	359	323	323
10-145	PSTv-4	MLG1386	MG3	MG3-1	R1	2010	West	125	127	276	276	213	213	149	149	358	364	311	314	196	196	333	333	367	367	242	242	195	195	246	246	359	359	323	323
10-146	PSTv-11	MLG1397	MG3	MG3-1	R1	2010	West	125	127	276	276	228	228	149	149	358	358	311	311	196	196	333	333	367	367	242	242	195	195	246	246	359	359	323	323
10-147	PSTv-18	MLG1351	MG1	MG1-1	R1	2010	West	125	127	276	278	213	213	149	149	358	364	314	314	205	205	333	333	361	367	226	242	195	195	243	246	353	359	323	329
10-148	PSTv-18	MLG1352	MG1	MG1-1	R1	2010	West	125	127	276	278	213	213	149	149	358	364	314	314	196	196	333	333	361	367	226	242	195	195	243	246	353	359	323	329
10-161	PSTv-11	MLG2026	MG3	MG3-1	R1	2010	West	125	125	276	276	228	228	149	149	358	358	311	311	196	196	333	333	367	367	242	242	195	195	246	246	359	359	323	323
10-162	PSTv-8	MLG1444	MG1	MG1-1	R1	2010	West	125	125	278	278	228	228	149	149	364	364	314	314	196	196	333	333	361	367	226	242	195	195	246	246	359	359	323	323
10-163	PSTv-11	MLG2026	MG3	MG3-1	R1	2010	West	125	125	276	276	228	228	149	149	358	358	311	311	196	196	333	333	367	367	242	242	195	195	246	246	359	359	323	323
10-164	PSTv-11	MLG2026	MG3	MG3-1	R1	2010	West	125	125	276	276	228	228	149	149	358	358	311	311	196	196	333	333	367	367	242	242	195	195	246	246	359	359	323	323
10-165	PSTv-11	MLG1450	MG3	MG3-1	R1	2010	West	125	125	278	278	228	228	149	149	358	358	311	311	196	196	333	333	367	367	242	242	195	195	246	246	359	359	323	323
10-166	PSTv-18	MLG1353	MG1	MG1-1	R1	2010	West	125	127	276	278	213	213	149	149	358	358	314	314	205	205	333	333	361	367	226	242	195	195	243	246	353	359	323	329
10-168	PSTv-11	MLG2026	MG3	MG3-1	R1	2010	West	125	125	276	276	228	228	149	149	358	358	311	311	196	196	333	333	367	367	242	242	195	195	246	246	359	359	323	323
10-169	PSTv-11	MLG2026	MG3	MG3-1	R1	2010	West	125	125	276	276	228	228	149	149	358	358	311	311	196	196	333	333	367	367	242	242	195	195	246	246	359	359	323	323
10-174	PSTv-11	MLG2026	MG3	MG3-1	R1	2010	West	125	125	276	276	228	228	149	149	358	358	311	311	196	196	333	333	367	367	242	242	195	195	246	246	359	359	323	323
10-175	PSTv-11	MLG2026	MG3	MG3-1	R1	2010	West	125	125	276	276	228	228	149	149	358	358	311	311	196	196	333	333	367	367	242	242	195	195	246	246	359	359	323	323
10-182	PSTv-11	MLG1341	MG3	MG3-1	R1	2010	West	125	127	278	278	228	228	149	149	358	358	311	311	196	196	333	333	367	367	242	242	195	195	246	246	359	359	323	323
10-183	PSTv-11	MLG1341	MG3	MG3-1	R1	2010	West	125	127	278	278	228	228	149	149	358	358	311	311	196	196	333	333	367	367	242	242	195	195	246	246	359	359	323	323
10-184	PSTv-11	MLG2026	MG3	MG3-1	R1	2010	West	125	125	276	276	228	228	149	149	358	358	311	311	196	196	333	333	367	367	242	242	195	195	246	246	359	359	323	323
10-185	PSTv-2	MLG1357	MG1	MG1-1	R1	2010	West	125	127	276	278	213	213	149	149	358	364	314	314	196	196	333	333	361	367	226	242	195	195	246	246	359	359	323	323
10-186	PSTv-11	MLG1703	MG3	MG3-1	R1	2010	West	125	125	276	278	228	228	149	149	358	358	311	311	196	196	333	333	367	367	242	242	195	195	246	246	359	359	323	323
10-187	PSTv-8	MLG1940	MG1	MG1-4	R1	2010	West	125	125	276	276	228	228	149	152	358	358	311	311	196	196	333	333	361	367	226	242	195	195	246	246	359	359	323	323
10-188	PSTv-8	MLG1940	MG1	MG1-4	R1	2010	West	125	125	276	276	228	228	149	152	358	358	311	311	196	196	333	333	361	367	226	242	195	195	246	246	359	359	323	323
10-189	PSTv-11	MLG1835	MG3	MG3-1	R1	2010	West	125	125	276	276	213	213	149	149	358	358	311	311	196	196	333	333	367	367	242	242	195	195	246	246	359	359	323	323
10-190	PSTv-11	MLG2026	MG3	MG3-1	R1	2010	West	125	125	276	276	228	228	149	149	358	358	311	311	196	196	333	333	367	367	242	242	195	195	246	246	359	359	323	323
10-191	PSTv-11	MLG2026	MG3	MG3-1	R1	2010	West	125	125	276	276	228	228	149	149	358	358	311	311	196	196	333	333	367	367	242	242	195	195	246	246	359	359	323	323
10-223	PSTv-11	MLG2026	MG3	MG3-1	R1	2010	West	125	125	276	276	228	228	149	149	358	358	311	311	196	196	333	333	367	367	242	242	195	195	246	246	359	359	323	323
10-224	PSTv-11	MLG2026	MG3	MG3-1	R1	2010	West	125	125	276	276	228	228	149	149	358	358	311	311	196	196	333	333	367	367	242	242	195	195	246	246	359	359	323	323
10-225	PSTv-11	MLG2026	MG3	MG3-1	R1	2010	West	125	125	276	276	228	228	149	149	358	358	311	311	196	196	333	333	367	367	242	242	195	195	246	246	359	359	323	323
10-226	PSTv-48	MLG1369	MG1	MG1-1	R1	2010	West	125	127	276	278	228	228	149	149	358	364	314	314	196	196	333	333	361	367	226	242	195	195	246	246	359	359	323	323
10-227	PSTv-2	MLG1369	MG1	MG1-1	R1	2010	West	125	127	276	278	228	228	149	149	358	364	314	314	196	196	333	333	361	367	226	242	195	195	246	246	359	359	323	323
10-228	PSTv-11	MLG1397	MG3	MG3-1	R1	2010	West	125	127	276	276	228	228	149	149	358	358	311	311	196	196	333	333	367	367	242	242	195	195	246	246	359	359	323	323
10-229	PSTv-11	MLG1397	MG3	MG3-1	R1	2010	West	125	127	276	276	228	228	149	149	358	358	311	311	196	196	333	333	367	367	242	242	195	195	246	246	359	359	323	323
10-230	PSTv-14	MLG2021	MG3	MG3-1	R1	2010	West	125	125	276	276	228	228	149	149	358	364	311	311	196	196	333	333	367	367	242	242	195	195	246	246	359	359	323	323
10-262	PSTv-30	MLG1335	MG1	MG1-1	R1	2010	West	125	127	278	278	213	213	149	152	358	364	314	314	196	196	330	333	361	367	226	242	195	198	243	246	353	359	323	323
10-268	PSTv-11	MLG2026	MG3	MG3-1	R1	2010	West	125	125	276	276	228	228	149	149	358	358	311	311	196	196	333	333	367	367	242	242	195	195	246	246	359	359	323	323
10-269	PSTv-3	MLG1449	MG1	MG1-1	R1	2010	West	125	125	278	278	228	228	149	149	358	364	314	314	196	196	333	333	367	367	242	242	195	195	246	246	359	359	323	323
10-270	PSTv-11	MLG2026	MG3	MG3-1	R1	2010	West	125	125	276	276	228	228	149	149	358	358	311	311	196	196	333	333	367	367	242	242	195	195	246	246	359	359	323	323
10-273	PSTv-14	MLG1983	MG1	MG1-4	R1	2010	West	125	125	276	276	228	228	149	149	364	364	311	311	196	196	333	333	361	367	226	242	195	195	246	246	359	359	323	323
10-276	PSTv-14	MLG1983	MG1	MG1-4	R1	2010	West	125	125	276	276	228	228	149	149	364	364	311	311	196	196	333	333	361	367	226	242	195	195	246	246	359	359	323	323
10-277	PSTv-5	MLG1370	MG1	MG1-1	R1	2010	West	125	127	276	278	228	228	149	149	364	364	314	314	196	196	333	333	361	367	242	242	195	195	246	246	359	359	323	323
10-277	PSTv-11	MLG1394	MG3	MG3-1	R1	2010	West	125	127	276	276	228	228	149	149	358	358	311	311	196	196	333	333	361	367	242	242	195	195	246	246	359	359	323	323
10-279	PSTv-14	MLG1970	MG3	MG3-1	R1	2010	West	125	125	276	276	228	228	149	149	358	364	311	311	196	196	333	333	361	367	242	242	195	195	246	246	353	359	323	323
10-280	PSTv-14	MLG1988	MG3	MG3-1	R1	2010	West	125	125	276	276	228	228	149	149	358	364	311	311	196	196	333	333	361	367	242	242	195	195	246	246	359	359	323	323
10-281	PSTv-11	MLG1989	MG3	MG3-1	R1	2010	West	125	125	276	276	228	228	149	149	358	358	311	311	196	196	333	333	361	367	242	242	195	195	246	246	359	359	323	323
10-282	PSTv-36	MLG1343	MG1	MG1-4	R1	2010	West	125	127	276	278	213	213	152	152	358	364	311	311	196	205	330	333	361	367	226	242	195	195	243	243	353	353	323	323
10-283	PSTv-11	MLG1988	MG3	MG3-1	R1	2010	West	125	125	276	276	228	228	149	149	358	364	311	311	196	196	333	333	361	367	242	242	195	195	246	246	359	359	323	323
10-285	PSTv-11	MLG1988	MG3	MG3-1	R1	2010	West	125	125	276	276	228	228	149	149	358	364	311	311	196	196	333	333	361	367	242	242	195	195	246	246	359	359	323	323
10-286	PSTv-14	MLG1970	MG3	MG3-1	R1	2010	West	125	125	276	276	228	228	149	149	358	364	311	311	196	196	333	333	361	367	242	242	195	195	246	246	353	359	323	323
10-287	PSTv-11	MLG1988	MG3	MG3-1	R1	2010	West	125	125	276	276	228	228	149	149	358	364	311	311	196	196	333	333	361	367	242	242	195	195	246	246	359	359	323	323
10-288	PSTv-11	MLG1988	MG3	MG3-1	R1	2010	West	125	125	276	276	228	228	149	149	358	364	311	311	196	196	333	333	361	367	242	242	195	195	246	246	359	359	323	323
10-292	PSTv-11	MLG1971	MG3	MG3-1	R1	2010	West	125	125	276	276	228	228	149	149	358	358	311	311	196	196	333	333	361	367	242	242	195	195	246	246	353	359	323	323
10-294	PSTv-32	MLG1345	MG1	MG1-1	R1	2010	West	125	127	276	278	213	213	149	152	358	364	314	314	196	205	330	333	361	367	226	242	195	195	243	246	353	353	323	323
10-295	PSTv-11	MLG1695	MG3	MG3-1	R1	2010	West	125	125	276	278	228	228	149	149	364	358	311	311	196	196	333	333	361	367	242	242	195	195	246	246	359	359	323	323
10-297	PSTv-8	MLG1440	MG1	MG1-1	R1	2010	West	125	125	278	278	228	228	149	149	358	358	314	314	196	196	333	333	361	367	226	242	195	195	246	246	353	359	323	323
10-298	PSTv-11	MLG1373	MG3	MG3-1	R1	2010	West	125	127	276	278	228	228	149	149	358	358	311	311	196	196	333	333	361	367	242	242	195	195	246	246	359	359	323	323
10-299	PSTv-13	MLG1372	MG1	MG1-1	R1	2010	West	125	127	276	278	228	228	149	149	358	358	314	314	196	196	333	333	361	367	242	242	195	195	246	246	359	359	323	323
10-300	PSTv-11	MLG1372	MG1	MG1-1	R1	2010	West	125	127	276	278	228	228	149	149	358	358	314	314	196	196	333	333	361	367	242	242	195	195	246	246	359	359	323	323
10-301-2	PSTv-11	MLG1977	MG3	MG3-1	R1	2010	West	125	125	276	276	228	228	149	149	358	358	311	311	196	196	333	333	367	367	242	242	195	195	246	246	353	359	323	323
10-302	PSTv-37	MLG27	MG1	MG1-1	R1	2010	West	127	127	278	278	213	213	149	152	358	364	314	314	196	196	330	333	361	367	226	242	195	198	243	246	353	359	323	323
10-301	PSTv-35	MLG500	MG1	MG1-1	R1	2010	West	127	127	278	278	213	213	149	152	358	364	314	314	196	205	330	333	361	367	226	242	195	198	243	246	353	359	323	323
10-304	PSTv-33	MLG500	MG1	MG1-1	R1	2010	West	127	127	278	278	213	213	149	152	358	364	314	314	196	205	330	333	361	367	226	242	195	198	243	246	353	359	323	323
10-305	PSTv-36	MLG500	MG1	MG1-1	R1	2010	West	127	127	278	278	213	213	149	152	358	364	314	314	196	205	330	333	361	367	226	242	195	198	243	246	353	359	323	323
10-313	PSTv-11	MLG500	MG1	MG1-1	R1	2010	West	127	127	278	278	213	213	149	152	358	364	314	314	196	205	330	333	361	367	226	242	195	198	243	246	353	359	323	323
10-332	PSTv-4	MLG1393	MG3	MG3-1	R1	2010	West	125	127	276	276	228	228	149	149	358	364	311	311	196	196	333	333	361	367	242	242	195	195	246	246	359	359	323	323
10-334	PSTv-17	MLG1394	MG3	MG3-1	R1	2010	West	125	127	276	276	228	228	149	149	358	358	311	311	196	196	333	333	361	367	242	242	195	195	246	246	359	359	323	323
10-335	PSTv-11	MLG1989	MG3	MG3-1	R1	2010	West	125	125	276	276	228	228	149	149	358	358	311	311	196	196	333	333	361	367	242	242	195	195	246	246	359	359	323	323
10-336	PSTv-11	MLG1989	MG3	MG3-1	R1	2010	West	125	125	276	276	228	228	149	149	358	358	311	311	196	196	333	333	361	367	242	242	195	195	246	246	359	359	323	323
10-337	PSTv-14	MLG1988	MG3	MG3-1	R1	2010	West	125	125	276	276	228	228	149	149	358	364	311	311	196	196	333	333	361	367	242	242	195	195	246	246	359	359	323	323
10-341	PSTv-14	MLG1445	MG3	MG3-1	R1	2010	West	125	125	278	278	228	228	149	149	358	364	311	311	196	196	333	333	361	367	242	242	195	195	246	246	359	359	323	323
10-342	PSTv-14	MLG1445	MG3	MG3-1	R1	2010	West	125	125	278	278	228	228	149	149	358	364	311	311	196	196	333	333	361	367	242	242	195	195	246	246	359	359	323	323
10-343	PSTv-4	MLG1393	MG3	MG3-1	R1	2010	West	125	127	276	276	228	228	149	149	358	364	311	311	196	196	333	333	361	367	242	242	195	195	246	246	359	359	323	323
10-344	PSTv-17	MLG562	MG3	MG3-1	R1	2010	West	127	127	276	276	228	228	149	149	358	358	311	311	196	196	333	333	361	367	242	242	195	195	246	246	359	359	323	323
10-345	PSTv-11	MLG2006	MG3	MG3-1	R1	2010	West	125	125	276	276	228	228	149	149	358	358	311	311	196	196	333	333	367	367	226	242	195	195	246	246	359	359	323	323
10-351	PSTv-11	MLG1396	MG3	MG3-1	R1	2010	West	125	127	276	276	228	228	149	149	358	358	314	314	196	196	333	333	367	367	242	242	195	195	246	246	359	359	323	323
10-352	PSTv-6	MLG1371	MG1	MG1-1	R1	2010	West	125	127	276	278	228	228	149	149	358	364	314	314	196	196	333	333	361	367	242	242	195	195	246	246	359	359	323	323
10-354-NG	PSTv-23	MLG1364	MG1	MG1-1	R1	2010	West	125	127	276	278	213	228	149	149	358	364	314	314	196	196	333	333	361	367	242	242	195	195	246	246	359	359	323	323
10-355	PSTv-14	MLG2026	MG3	MG3-1	R1	2010	West	125	125	276	276	228	228	149	149	358	358	311	311	196	196	333	333	367	367	242	242	195	195	246	246	359	359	323	323
10-356	PSTv-11	MLG2026	MG3	MG3-1	R1	2010	West	125	125	276	276	228	228	149	149	358	358	311	311	196	196	333	333	367	367	242	242	195	195	246	246	359	359	323	323
10-357	PSTv-11	MLG2026	MG3	MG3-1	R1	2010	West	125	125	276	276	228	228	149	149	358	358	311	311	196	196	333	333	367	367	242	242	195	195	246	246	359	359	323	323
10-358	PSTv-14	MLG2026	MG3	MG3-1	R1	2010	West	125	125	276	276	228	228	149	149	358	358	311	311	196	196	333	333	367	367	242	242	195	195	246	246	359	359	323	323
10-366	PSTv-11	MLG1394	MG3	MG3-1	R1	2010	West	125	127	276	276	228	228	149	149	358	358	311	311	196	196	333	333	361	367	242	242	195	195	246	246	359	359	323	323
10-366	PSTv-37	MLG500	MG1	MG1-1	R1	2010	West	127	127	278	278	213	213	149	152	358	364	314	314	196	205	330	333	361	367	226	242	195	198	243	246	353	359	323	323
10-368	PSTv-35	MLG500	MG1	MG1-1	R1	2010	West	127	127	278	278	213	213	149	152	358	364	314	314	196	205	330	333	361	367	226	242	195	198	243	246	353	359	323	323
10-381	PSTv-30	MLG500	MG1	MG1-1	R1	2010	West	127	127	278	278	213	213	149	152	358	364	314	314	196	205	330	333	361	367	226	242	195	198	243	246	353	359	323	323
10-382	PSTv-14	MLG2026	MG3	MG3-1	R1	2010	West	125	125	276	276	228	228	149	149	358	358	311	311	196	196	333	333	367	367	242	242	195	195	246	246	359	359	323	323
10-383	PSTv-34	MLG1334	MG1	MG1-1	R1	2010	West	125	127	278	278	213	213	149	152	358	364	314	314	196	205	330	333	361	367	226	242	195	198	243	246	353	359	323	323
10-384	PSTv-37	MLG500	MG1	MG1-1	R1	2010	West	127	127	278	278	213	213	149	152	358	364	314	314	196	205	330	333	361	367	226	242	195	198	243	246	353	359	323	323
10-395	PSTv-39	MLG1345	MG1	MG1-1	R1	2010	West	125	127	276	278	213	213	149	152	358	364	314	314	196	205	330	333	361	367	226	242	195	195	243	246	353	353	323	323
10-396	PSTv-37	MLG1345	MG1	MG1-1	R1	2010	West	125	127	276	278	213	213	149	152	358	364	314	314	196	205	330	333	361	367	226	242	195	195	243	246	353	353	323	323
10-397	PSTv-37	MLG1345	MG1	MG1-1	R1	2010	West	125	127	276	278	213	213	149	152	358	364	314	314	196	205	330	333	361	367	226	242	195	195	243	246	353	353	323	323
10-398	PSTv-41	MLG500	MG1	MG1-1	R1	2010	West	127	127	278	278	213	213	149	152	358	364	314	314	196	205	330	333	361	367	226	242	195	198	243	246	353	359	323	323
10-306	PSTv-37	MLG500	MG1	MG1-1	R2	2010	West	127	127	278	278	213	213	149	152	358	364	314	314	196	205	330	333	361	367	226	242	195	198	243	246	353	359	323	323
10-319	PSTv-41	MLG500	MG1	MG1-1	R2	2010	West	127	127	278	278	213	213	149	152	358	364	314	314	196	205	330	333	361	367	226	242	195	198	243	246	353	359	323	323
10-321	PSTv-35	MLG726	MG1	MG1-1	R2	2010	West	127	127	278	278	213	213	149	152	358	364	311	314	196	196	330	333	361	367	226	242	195	198	243	246	353	359	323	323
10-323	PSTv-284	MLG726	MG1	MG1-1	R2	2010	West	127	127	278	278	213	213	149	152	358	364	311	314	196	196	330	333	361	367	226	242	195	198	243	246	353	359	323	323
10-359	PSTv-11	MLG2026	MG3	MG3-1	R2	2010	West	125	125	276	276	228	228	149	149	358	358	311	311	196	196	333	333	367	367	242	242	195	195	246	246	359	359	323	323
10-360	PSTv-14	MLG2026	MG3	MG3-1	R2	2010	West	125	125	276	276	228	228	149	149	358	358	311	311	196	196	333	333	367	367	242	242	195	195	246	246	359	359	323	323
10-360	PSTv-4	MLG2026	MG3	MG3-1	R2	2010	West	125	125	276	276	228	228	149	149	358	358	311	311	196	196	333	333	367	367	242	242	195	195	246	246	359	359	323	323
10-359	PSTv-37	MLG1392	MG3	MG3-1	R2	2010	West	125	127	276	276	228	228	149	149	364	358	311	311	196	196	333	333	361	367	226	242	195	195	246	246	359	359	323	323
10-363	PSTv-14	MLG2026	MG3	MG3-1	R2	2010	West	125	125	276	276	228	228	149	149	358	358	311	311	196	196	333	333	367	367	242	242	195	195	246	246	359	359	323	323
10-362	PSTv-11	MLG2026	MG3	MG3-1	R2	2010	West	125	125	276	276	228	228	149	149	358	358	311	311	196	196	333	333	367	367	242	242	195	195	246	246	359	359	323	323
10-365	PSTv-11	MLG1394	MG3	MG3-1	R2	2010	West	125	127	276	276	228	228	149	149	358	358	311	311	196	196	333	333	361	367	242	242	195	195	246	246	359	359	323	323
10-385	PSTv-34	MLG1334	MG1	MG1-1	R2	2010	West	125	127	278	278	213	213	149	152	358	364	314	314	196	205	330	333	361	367	226	242	195	198	243	246	353	359	323	323
10-386	PSTv-37	MLG500	MG1	MG1-1	R2	2010	West	127	127	278	278	213	213	149	152	358	364	314	314	196	205	330	333	361	367	226	242	195	198	243	246	353	359	323	323
10-392	PSTv-41	MLG1346	MG1	MG1-4	R2	2010	West	125	127	276	278	213	213	149	152	358	364	311	311	196	205	330	333	361	367	226	242	195	195	243	246	353	353	323	323
10-393	PSTv-41	MLG1346	MG1	MG1-4	R2	2010	West	125	127	276	278	213	213	149	152	358	364	311	311	196	205	330	333	361	367	226	242	195	195	243	246	353	353	323	323
10-394	PSTv-39	MLG1345	MG1	MG1-1	R2	2010	West	125	127	276	278	213	213	149	152	358	364	314	314	196	205	330	333	361	367	226	242	195	195	243	246	353	353	323	323
10-267	PSTv-11	MLG2026	MG3	MG3-1	R3	2010	West	125	125	276	276	228	228	149	149	358	358	311	311	196	196	333	333	367	367	242	242	195	195	246	246	359	359	323	323
10-315	PSTv-32	MLG500	MG1	MG1-1	R3	2010	West	127	127	278	278	213	213	149	152	358	364	314	314	196	205	330	333	361	367	226	242	195	198	243	246	353	359	323	323
10-316-NG	PSTv-18	MLG1381	MG1	MG1-1	R3	2010	West	125	127	276	276	213	213	149	149	358	364	314	314	205	205	333	333	361	367	226	242	195	195	243	246	353	359	323	329
10-320	PSTv-35	MLG536	MG1	MG1-1	R3	2010	West	127	127	276	278	213	213	149	152	358	364	311	314	196	196	330	333	361	367	226	242	195	198	243	246	353	353	323	323
10-324	PSTv-37	MLG500	MG1	MG1-1	R3	2010	West	127	127	278	278	213	213	149	152	358	364	314	314	196	205	330	333	361	367	226	242	195	198	243	246	353	359	323	323
10-349	PSTv-27	MLG1364	MG1	MG1-1	R3	2010	West	125	127	276	278	213	228	149	149	358	364	314	314	196	196	333	333	361	367	242	242	195	195	246	246	359	359	323	323
10-219	PSTv-14	MLG1358	MG1	MG1-1	R4	2010	West	125	127	276	278	213	213	149	149	358	364	314	314	196	196	333	333	361	367	242	242	195	195	246	246	359	359	323	323
10-220	PSTv-14	MLG1358	MG1	MG1-1	R4	2010	West	125	127	276	278	213	213	149	149	358	364	314	314	196	196	333	333	361	367	242	242	195	195	246	246	359	359	323	323
10-221	PSTv-11	MLG1358	MG1	MG1-1	R4	2010	West	125	127	276	278	213	213	149	149	358	364	314	314	196	196	333	333	361	367	242	242	195	195	246	246	359	359	323	323
10-222	PSTv-11	MLG1358	MG1	MG1-1	R4	2010	West	125	127	276	278	213	213	149	149	358	364	314	314	196	196	333	333	361	367	242	242	195	195	246	246	359	359	323	323
10-80	PSTv-41	MLG1348	MG1	MG1-1	R5	2010	West	125	127	276	278	213	213	149	152	364	364	314	314	196	205	333	333	367	367	226	226	195	195	243	246	353	359	323	329
10-81	PSTv-68	MLG1348	MG1	MG1-1	R5	2010	West	125	127	276	278	213	213	149	152	364	364	314	314	196	205	333	333	367	367	226	226	195	195	243	246	353	359	323	329
10-82	PSTv-22	MLG1526	MG1	MG1-1	R5	2010	West	125	125	276	278	213	213	149	149	364	364	314	314	196	196	333	333	367	367	226	226	195	195	243	246	353	359	323	329
10-9	PSTv-19	MLG1355	MG1	MG1-1	R5	2010	West	125	127	276	278	213	213	149	149	364	364	314	314	196	196	333	333	367	367	226	226	195	195	243	246	353	359	323	329
10-10	PSTv-19	MLG1355	MG1	MG1-1	R5	2010	West	125	127	276	278	213	213	149	149	364	364	314	314	196	196	333	333	367	367	226	226	195	195	243	246	353	359	323	329
10-11	PSTv-21	MLG1356	MG1	MG1-1	R5	2010	West	125	127	276	278	213	213	149	149	358	364	311	311	196	196	333	333	367	367	226	226	195	195	243	246	353	359	323	329
10-12	PSTv-19	MLG1355	MG1	MG1-1	R5	2010	West	125	127	276	278	213	213	149	149	364	364	314	314	196	196	333	333	367	367	226	226	195	195	243	246	353	359	323	329
10-13	PSTv-19	MLG1355	MG1	MG1-1	R5	2010	West	125	127	276	278	213	213	149	149	364	364	314	314	196	196	333	333	367	367	226	226	195	195	243	246	353	359	323	329
10-14	PSTv-19	MLG1355	MG1	MG1-1	R5	2010	West	125	127	276	278	213	213	149	149	364	364	314	314	196	196	333	333	367	367	226	226	195	195	243	246	353	359	323	329
10-15	PSTv-19	MLG1355	MG1	MG1-1	R5	2010	West	125	127	276	278	213	213	149	149	364	364	314	314	196	196	333	333	367	367	226	226	195	195	243	246	353	359	323	329
10-16	PSTv-65	MLG1355	MG1	MG1-1	R5	2010	West	125	127	276	278	213	213	149	149	364	364	314	314	196	196	333	333	367	367	226	226	195	195	243	246	353	359	323	329
10-17	PSTv-41	MLG1348	MG1	MG1-1	R5	2010	West	125	127	276	278	213	213	149	152	364	364	314	314	196	205	333	333	367	367	226	226	195	195	243	246	353	359	323	329
10-18	PSTv-18	MLG1355	MG1	MG1-1	R5	2010	West	125	127	276	278	213	213	149	149	364	364	314	314	196	196	333	333	367	367	226	226	195	195	243	246	353	359	323	329
10-19	PSTv-20	MLG1382	MG1	MG1-1	R5	2010	West	125	127	276	276	213	213	149	149	364	364	311	311	196	205	333	333	367	367	226	226	195	195	243	246	353	359	323	329
10-20	PSTv-18	MLG1355	MG1	MG1-1	R5	2010	West	125	127	276	278	213	213	149	149	364	364	314	314	196	196	333	333	367	367	226	226	195	195	243	246	353	359	323	329
10-21	PSTv-65	MLG1383	MG1	MG1-1	R5	2010	West	125	127	276	276	213	213	149	149	364	364	311	311	196	196	333	333	367	367	226	226	195	195	243	246	353	359	323	329
10-22	PSTv-18	MLG1355	MG1	MG1-1	R5	2010	West	125	127	276	278	213	213	149	149	364	364	314	314	196	196	333	333	367	367	226	226	195	195	243	246	353	359	323	329
10-25	PSTv-21	MLG1526	MG1	MG1-1	R5	2010	West	125	125	276	278	213	213	149	149	364	364	314	314	196	196	333	333	367	367	226	226	195	195	243	246	353	359	323	329
10-26	PSTv-21	MLG1526	MG1	MG1-1	R5	2010	West	125	125	276	278	213	213	149	149	364	364	314	314	196	196	333	333	367	367	226	226	195	195	243	246	353	359	323	329
10-27	PSTv-18	MLG1355	MG1	MG1-1	R5	2010	West	125	127	276	278	213	213	149	149	364	364	314	314	196	196	333	333	367	367	226	226	195	195	243	246	353	359	323	329
10-28	PSTv-18	MLG1355	MG1	MG1-1	R5	2010	West	125	127	276	278	213	213	149	149	364	364	314	314	196	196	333	333	367	367	226	226	195	195	243	246	353	359	323	329
10-60	PSTv-38	MLG1340	MG1	MG1-1	R6	2010	West	125	127	278	278	213	213	149	152	358	364	314	314	196	205	330	333	361	367	226	242	195	195	243	246	359	359	323	323
10-61	PSTv-37	MLG1337	MG1	MG1-1	R6	2010	West	125	127	278	278	213	213	149	152	358	364	314	314	196	205	330	333	367	367	226	242	195	195	243	246	353	359	323	323
10-62	PSTv-37	MLG1337	MG1	MG1-1	R6	2010	West	125	127	278	278	213	213	149	152	358	364	314	314	196	205	330	333	367	367	226	242	195	195	243	246	353	359	323	323
10-63	PSTv-36	MLG1337	MG1	MG1-1	R6	2010	West	125	127	278	278	213	213	149	152	358	364	314	314	196	205	330	333	367	367	226	242	195	195	243	246	353	359	323	323
10-64	PSTv-37	MLG1337	MG1	MG1-1	R6	2010	West	125	127	278	278	213	213	149	152	358	364	314	314	196	205	330	333	367	367	226	242	195	195	243	246	353	359	323	323
10-65	PSTv-37	MLG1331	MG1	MG1-1	R6	2010	West	125	127	278	278	213	213	149	152	358	364	314	314	196	205	330	333	367	367	226	242	195	195	243	246	353	353	323	323
10-66	PSTv-34	MLG1336	MG1	MG1-1	R6	2010	West	125	127	278	278	213	213	149	152	358	364	314	314	196	205	330	333	367	367	226	242	195	198	243	246	353	359	323	323
10-67	PSTv-34	MLG1336	MG1	MG1-1	R6	2010	West	125	127	278	278	213	213	149	152	358	364	314	314	196	205	330	333	367	367	226	242	195	198	243	246	353	359	323	323
10-68	PSTv-37	MLG1338	MG1	MG1-4	R6	2010	West	125	127	278	278	213	213	149	152	358	364	311	311	196	205	330	333	367	367	226	242	195	195	243	246	353	359	323	323
10-69	PSTv-14	MLG1827	MG1	MG1-4	R6	2010	West	125	125	276	276	213	213	149	149	358	364	311	311	196	196	333	333	361	367	226	242	195	195	243	246	359	359	323	323
10-70	PSTv-32	MLG1337	MG1	MG1-1	R6	2010	West	125	127	278	278	213	213	149	152	358	364	314	314	196	205	330	333	367	367	226	242	195	195	243	246	353	359	323	323
10-71	PSTv-37	MLG1337	MG1	MG1-1	R6	2010	West	125	127	278	278	213	213	149	152	358	364	314	314	196	205	330	333	367	367	226	242	195	195	243	246	353	359	323	323
10-74	PSTv-14	MLG1827	MG1	MG1-4	R6	2010	West	125	125	276	276	213	213	149	149	358	364	311	311	196	196	333	333	361	367	226	242	195	195	243	246	359	359	323	323
10-75	PSTv-36	MLG1339	MG1	MG1-1	R6	2010	West	125	127	278	278	213	213	149	152	358	364	314	314	196	205	333	333	367	367	226	242	195	195	243	246	353	359	323	323
10-76	PSTv-36	MLG1337	MG1	MG1-1	R6	2010	West	125	127	278	278	213	213	149	152	358	364	314	314	196	205	330	333	367	367	226	242	195	195	243	246	353	359	323	323
10-77	PSTv-35	MLG1337	MG1	MG1-1	R6	2010	West	125	127	278	278	213	213	149	152	358	364	314	314	196	205	330	333	367	367	226	242	195	195	243	246	353	359	323	323
10-87	PSTv-35	MLG1336	MG1	MG1-1	R6	2010	West	125	127	278	278	213	213	149	152	358	364	314	314	196	205	330	333	367	367	226	242	195	198	243	246	353	359	323	323
10-88	PSTv-37	MLG1336	MG1	MG1-1	R6	2010	West	125	127	278	278	213	213	149	152	358	364	314	314	196	205	330	333	367	367	226	242	195	198	243	246	353	359	323	323
10-89	PSTv-37	MLG1336	MG1	MG1-1	R6	2010	West	125	127	278	278	213	213	149	152	358	364	314	314	196	205	330	333	367	367	226	242	195	198	243	246	353	359	323	323
10-90	PSTv-37	MLG1336	MG1	MG1-1	R6	2010	West	125	127	278	278	213	213	149	152	358	364	314	314	196	205	330	333	367	367	226	242	195	198	243	246	353	359	323	323
10-92	PSTv-37	MLG1380	MG1	MG1-1	R6	2010	West	125	127	276	276	213	213	149	152	358	364	314	314	196	205	333	333	367	367	226	242	195	195	243	246	353	359	323	323
10-93	PSTv-37	MLG729	MG1	MG1-1	R6	2010	West	127	127	278	278	213	213	149	152	358	364	314	314	196	205	333	333	361	367	226	242	195	198	243	246	353	359	323	323
10-94	PSTv-37	MLG729	MG1	MG1-1	R6	2010	West	127	127	278	278	213	213	149	152	358	364	314	314	196	205	333	333	361	367	226	242	195	198	243	246	353	359	323	323
10-95	PSTv-37	MLG729	MG1	MG1-1	R6	2010	West	127	127	278	278	213	213	149	152	358	364	314	314	196	205	333	333	361	367	226	242	195	198	243	246	353	359	323	323
10-96	PSTv-16	MLG500	MG1	MG1-1	R6	2010	West	127	127	278	278	213	213	149	152	358	364	314	314	196	205	330	333	361	367	226	242	195	198	243	246	353	359	323	323
10-97	PSTv-40	MLG1809	MG1	MG1-4	R6	2010	West	125	125	276	276	213	213	149	152	358	358	311	311	196	205	330	333	361	367	226	242	195	195	243	246	353	359	323	323
10-98	PSTv-37	MLG731	MG1	MG1-1	R6	2010	West	127	127	278	278	213	213	149	152	358	364	311	311	196	205	333	333	361	367	226	242	195	198	243	246	353	359	323	323
10-99	PSTv-41	MLG715	MG1	MG1-1	R6	2010	West	127	127	278	278	213	213	149	152	358	364	314	314	196	205	330	333	361	367	226	242	195	195	243	246	353	353	323	323
10-100	PSTv-37	MLG500	MG1	MG1-1	R6	2010	West	127	127	278	278	213	213	149	152	358	364	314	314	196	205	330	333	361	367	226	242	195	198	243	246	353	359	323	323
10-101	PSTv-36	MLG500	MG1	MG1-1	R6	2010	West	127	127	278	278	213	213	149	152	358	364	314	314	196	205	330	333	361	367	226	242	195	198	243	246	353	359	323	323
10-102	PSTv-37	MLG500	MG1	MG1-1	R6	2010	West	127	127	278	278	213	213	149	152	358	364	314	314	196	205	330	333	361	367	226	242	195	198	243	246	353	359	323	323
10-103	NT	MLG500	MG1	MG1-1	R6	2010	West	127	127	278	278	213	213	149	152	358	364	314	314	196	205	330	333	361	367	226	242	195	198	243	246	353	359	323	323
10-104	PSTv-37	MLG500	MG1	MG1-1	R6	2010	West	127	127	278	278	213	213	149	152	358	364	314	314	196	205	330	333	361	367	226	242	195	198	243	246	353	359	323	323
10-105	PSTv-68	MLG747	MG1	MG1-1	R6	2010	West	127	127	276	278	213	213	149	152	358	364	314	314	196	205	330	333	361	367	226	242	195	195	246	246	353	359	323	323
10-106	PSTv-37	MLG717	MG1	MG1-1	R6	2010	West	127	127	278	278	213	213	149	152	358	364	314	314	196	205	330	333	361	367	226	242	195	198	243	243	353	359	323	323
10-107	NT	MLG1377	MG1	MG1-4	R6	2010	West	125	127	276	276	213	213	149	152	358	364	311	311	196	205	330	333	361	367	226	242	195	198	243	246	353	359	323	323
10-109	PSTv-14	MLG1827	MG1	MG1-4	R6	2010	West	125	125	276	276	213	213	149	149	358	364	311	311	196	196	333	333	361	367	226	242	195	195	243	246	359	359	323	323
10-110	PSTv-37	MLG500	MG1	MG1-1	R6	2010	West	127	127	278	278	213	213	149	152	358	364	314	314	196	205	330	333	361	367	226	242	195	198	243	246	353	359	323	323
10-111	PSTv-37	MLG500	MG1	MG1-1	R6	2010	West	127	127	278	278	213	213	149	152	358	364	314	314	196	205	330	333	361	367	226	242	195	198	243	246	353	359	323	323
10-112	PSTv-68	MLG747	MG1	MG1-1	R6	2010	West	127	127	276	278	213	213	149	152	358	364	314	314	196	205	330	333	361	367	226	242	195	195	246	246	353	359	323	323
10-113	PSTv-34	MLG500	MG1	MG1-1	R6	2010	West	127	127	278	278	213	213	149	152	358	364	314	314	196	205	330	333	361	367	226	242	195	198	243	246	353	359	323	323
10-114	PSTv-35	MLG500	MG1	MG1-1	R6	2010	West	127	127	278	278	213	213	149	152	358	364	314	314	196	205	330	333	361	367	226	242	195	198	243	246	353	359	323	323
10-115	PSTv-30	MLG1334	MG1	MG1-1	R6	2010	West	125	127	278	278	213	213	149	152	358	364	314	314	196	205	330	333	361	367	226	242	195	198	243	246	353	359	323	323
10-116	PSTv-37	MLG500	MG1	MG1-1	R6	2010	West	127	127	278	278	213	213	149	152	358	364	314	314	196	205	330	333	361	367	226	242	195	198	243	246	353	359	323	323
10-118	PSTv-37	MLG500	MG1	MG1-1	R6	2010	West	127	127	278	278	213	213	149	152	358	364	314	314	196	205	330	333	361	367	226	242	195	198	243	246	353	359	323	323
10-120	PSTv-32	MLG717	MG1	MG1-1	R6	2010	West	127	127	278	278	213	213	149	152	358	364	314	314	196	205	330	333	361	367	226	242	195	198	243	243	353	359	323	323
10-121	PSTv-37	MLG500	MG1	MG1-1	R6	2010	West	127	127	278	278	213	213	149	152	358	364	314	314	196	205	330	333	361	367	226	242	195	198	243	246	353	359	323	323
10-122	PSTv-37	MLG500	MG1	MG1-1	R6	2010	West	127	127	278	278	213	213	149	152	358	364	314	314	196	205	330	333	361	367	226	242	195	198	243	246	353	359	323	323
10-123	PSTv-35	MLG500	MG1	MG1-1	R6	2010	West	127	127	278	278	213	213	149	152	358	364	314	314	196	205	330	333	361	367	226	242	195	198	243	246	353	359	323	323
10-124	PSTv-37	MLG500	MG1	MG1-1	R6	2010	West	127	127	278	278	213	213	149	152	358	364	314	314	196	205	330	333	361	367	226	242	195	198	243	246	353	359	323	323
10-132	PSTv-36	MLG500	MG1	MG1-1	R6	2010	West	127	127	278	278	213	213	149	152	358	364	314	314	196	205	330	333	361	367	226	242	195	198	243	246	353	359	323	323
10-134	PSTv-37	MLG500	MG1	MG1-1	R6	2010	West	127	127	278	278	213	213	149	152	358	364	314	314	196	205	330	333	361	367	226	242	195	198	243	246	353	359	323	323
10-1-NG	PSTv-36	MLG500	MG1	MG1-1	R6	2010	West	127	127	278	278	213	213	149	152	358	364	314	314	196	205	330	333	361	367	226	242	195	198	243	246	353	359	323	323
10-204	PSTv-12	MLG730	MG1	MG1-1	R6	2010	West	127	127	278	278	213	213	149	152	358	364	311	314	196	205	333	333	361	367	226	242	195	198	243	246	353	359	323	323
10-205	PSTv-35	MLG737	MG1	MG1-1	R6	2010	West	127	127	278	278	213	213	149	149	358	364	314	314	196	196	330	333	361	367	226	242	195	198	243	246	353	359	323	323
10-206	PSTv-35	MLG737	MG1	MG1-1	R6	2010	West	127	127	278	278	213	213	149	149	358	364	314	314	196	196	330	333	361	367	226	242	195	198	243	246	353	359	323	323
10-207	PSTv-12	MLG730	MG1	MG1-1	R6	2010	West	127	127	278	278	213	213	149	152	358	364	311	314	196	205	333	333	361	367	226	242	195	198	243	246	353	359	323	323
10-208	PSTv-30	MLG737	MG1	MG1-1	R6	2010	West	127	127	278	278	213	213	149	149	358	364	314	314	196	196	330	333	361	367	226	242	195	198	243	246	353	359	323	323
10-209	PSTv-36	MLG737	MG1	MG1-1	R6	2010	West	127	127	278	278	213	213	149	149	358	364	314	314	196	196	330	333	361	367	226	242	195	198	243	246	353	359	323	323
10-210	PSTv-32	MLG737	MG1	MG1-1	R6	2010	West	127	127	278	278	213	213	149	149	358	364	314	314	196	196	330	333	361	367	226	242	195	198	243	246	353	359	323	323
10-211	PSTv-35	MLG500	MG1	MG1-1	R6	2010	West	127	127	278	278	213	213	149	152	358	364	314	314	196	205	330	333	361	367	226	242	195	198	243	246	353	359	323	323
10-212	PSTv-30	MLG27	MG1	MG1-1	R6	2010	West	127	127	278	278	213	213	149	152	358	364	314	314	196	196	330	333	361	367	226	242	195	198	243	246	353	359	323	323
10-213	PSTv-12	MLG1823	MG1	MG1-4	R6	2010	West	125	125	276	276	213	213	149	149	358	364	311	311	196	196	333	333	361	367	226	242	195	195	243	246	353	359	323	323
10-3-NG	PSTv-36	MLG27	MG1	MG1-1	R6	2010	West	127	127	278	278	213	213	149	152	358	364	314	314	196	196	330	333	361	367	226	242	195	198	243	246	353	359	323	323
10-5-NG	PSTv-8	MLG1385	MG1	MG1-4	R6	2010	West	125	127	276	276	213	213	149	149	358	364	311	311	196	196	333	333	361	367	242	242	195	195	243	246	359	359	323	329
10-35	PSTv-37	MLG27	MG1	MG1-1	R7	2010	East	127	127	278	278	213	213	149	152	358	364	314	314	196	196	330	333	361	367	226	242	195	198	243	246	353	359	323	323
10-36	PSTv-14	MLG500	MG1	MG1-1	R7	2010	East	127	127	278	278	213	213	149	152	358	364	314	314	196	205	330	333	361	367	226	242	195	198	243	246	353	359	323	323
10-37	PSTv-37	MLG27	MG1	MG1-1	R7	2010	East	127	127	278	278	213	213	149	152	358	364	314	314	196	196	330	333	361	367	226	242	195	198	243	246	353	359	323	323
10-38	PSTv-37	MLG500	MG1	MG1-1	R7	2010	East	127	127	278	278	213	213	149	152	358	364	314	314	196	205	330	333	361	367	226	242	195	198	243	246	353	359	323	323
10-39	PSTv-35	MLG130	MG1	MG1-1	R7	2010	East	127	127	278	278	213	213	149	152	358	364	314	314	196	205	330	333	367	367	226	242	195	198	243	246	353	359	323	323
10-40	PSTv-28	MLG1334	MG1	MG1-1	R7	2010	East	125	127	278	278	213	213	149	152	358	364	314	314	196	205	330	333	361	367	226	242	195	198	243	246	353	359	323	323
10-41	PSTv-35	MLG1362	MG1	MG1-1	R7	2010	East	125	127	276	278	213	228	149	152	358	364	311	314	196	196	333	333	361	367	226	242	195	198	243	246	353	359	323	323
10-42	PSTv-29	MLG1334	MG1	MG1-1	R7	2010	East	125	127	278	278	213	213	149	152	358	364	314	314	196	205	330	333	361	367	226	242	195	198	243	246	353	359	323	323
10-43	PSTv-35	MLG500	MG1	MG1-1	R7	2010	East	127	127	278	278	213	213	149	152	358	364	314	314	196	205	330	333	361	367	226	242	195	198	243	246	353	359	323	323
10-44	PSTv-37	MLG500	MG1	MG1-1	R7	2010	East	127	127	278	278	213	213	149	152	358	364	314	314	196	205	330	333	361	367	226	242	195	198	243	246	353	359	323	323
10-45	PSTv-30	MLG500	MG1	MG1-1	R7	2010	East	127	127	278	278	213	213	149	152	358	364	314	314	196	205	330	333	361	367	226	242	195	198	243	246	353	359	323	323
10-46	PSTv-37	MLG500	MG1	MG1-1	R7	2010	East	127	127	278	278	213	213	149	152	358	364	314	314	196	205	330	333	361	367	226	242	195	198	243	246	353	359	323	323
10-48	PSTv-24	MLG1334	MG1	MG1-1	R7	2010	East	125	127	278	278	213	213	149	152	358	364	314	314	196	205	330	333	361	367	226	242	195	198	243	246	353	359	323	323
10-49	PSTv-37	MLG500	MG1	MG1-1	R7	2010	East	127	127	278	278	213	213	149	152	358	364	314	314	196	205	330	333	361	367	226	242	195	198	243	246	353	359	323	323
10-50	PSTv-25	MLG1334	MG1	MG1-1	R7	2010	East	125	127	278	278	213	213	149	152	358	364	314	314	196	205	330	333	361	367	226	242	195	198	243	246	353	359	323	323
10-51	PSTv-63	MLG1334	MG1	MG1-1	R7	2010	East	125	127	278	278	213	213	149	152	358	364	314	314	196	205	330	333	361	367	226	242	195	198	243	246	353	359	323	323
10-52	PSTv-31	MLG500	MG1	MG1-1	R7	2010	East	127	127	278	278	213	213	149	152	358	364	314	314	196	205	330	333	361	367	226	242	195	198	243	246	353	359	323	323
10-53	PSTv-34	MLG500	MG1	MG1-1	R7	2010	East	127	127	278	278	213	213	149	152	358	364	314	314	196	205	330	333	361	367	226	242	195	198	243	246	353	359	323	323
10-54	PSTv-35	MLG500	MG1	MG1-1	R7	2010	East	127	127	278	278	213	213	149	152	358	364	314	314	196	205	330	333	361	367	226	242	195	198	243	246	353	359	323	323
10-55	PSTv-35	MLG500	MG1	MG1-1	R7	2010	East	127	127	278	278	213	213	149	152	358	364	314	314	196	205	330	333	361	367	226	242	195	198	243	246	353	359	323	323
10-56	PSTv-101	MLG500	MG1	MG1-1	R7	2010	East	127	127	278	278	213	213	149	152	358	364	314	314	196	205	330	333	361	367	226	242	195	198	243	246	353	359	323	323
10-57	PSTv-101	MLG500	MG1	MG1-1	R7	2010	East	127	127	278	278	213	213	149	152	358	364	314	314	196	205	330	333	361	367	226	242	195	198	243	246	353	359	323	323
10-58	PSTv-34	MLG728	MG1	MG1-1	R7	2010	East	127	127	278	278	213	213	149	152	358	358	314	314	196	196	330	333	361	367	226	242	195	198	243	246	353	359	323	323
10-59	PSTv-37	MLG1363	MG1	MG1-4	R7	2010	East	125	127	276	278	213	228	149	152	358	358	311	311	196	205	330	333	361	367	226	242	195	195	243	246	353	359	323	323
10-79	PSTv-31	MLG499	MG1	MG1-1	R7	2010	East	127	127	278	278	213	213	149	152	358	364	311	314	196	205	330	333	361	367	226	242	195	198	243	246	353	359	323	323
10-84	PSTv-37	MLG1416	MG1	MG1-1	R7	2010	East	125	125	278	278	213	213	149	152	358	364	314	314	196	196	330	333	361	367	226	242	195	198	243	246	353	359	323	323
10-85	PSTv-37	MLG757	MG1	MG1-1	R7	2010	East	127	127	276	276	213	213	149	152	358	364	314	314	196	196	330	333	367	367	226	242	195	198	246	246	353	359	323	323
10-86	PSTv-35	MLG756	MG1	MG1-1	R7	2010	East	127	127	276	276	213	213	149	152	358	364	314	314	196	196	330	333	361	367	226	242	195	198	243	246	353	359	323	323
10-6	PSTv-36	MLG500	MG1	MG1-1	R7	2010	East	127	127	278	278	213	213	149	152	358	364	314	314	196	205	330	333	361	367	226	242	195	198	243	246	353	359	323	323
10-7	PSTv-36	MLG499	MG1	MG1-1	R7	2010	East	127	127	278	278	213	213	149	152	358	364	311	314	196	205	330	333	361	367	226	242	195	198	243	246	353	359	323	323
10-8	NT	MLG721	MG1	MG1-1	R7	2010	East	127	127	278	278	213	213	149	152	364	364	314	314	196	196	330	333	361	367	226	242	195	198	243	246	353	359	323	323
10-29	PSTv-30	MLG27	MG1	MG1-1	R7	2010	East	127	127	278	278	213	213	149	152	358	364	314	314	196	196	330	333	361	367	226	242	195	198	243	246	353	359	323	323
10-30	PSTv-30	MLG1362	MG1	MG1-1	R7	2010	East	125	127	276	278	213	228	149	152	358	364	311	314	196	196	333	333	361	367	226	242	195	198	243	246	353	359	323	323
10-31	PSTv-32	MLG1362	MG1	MG1-1	R7	2010	East	125	127	276	278	213	228	149	152	358	364	311	314	196	196	333	333	361	367	226	242	195	198	243	246	353	359	323	323
10-125	PSTv-37	MLG27	MG1	MG1-1	R7	2010	East	127	127	278	278	213	213	149	152	358	364	314	314	196	196	330	333	361	367	226	242	195	198	243	246	353	359	323	323
10-126	PSTv-38	MLG722	MG1	MG1-1	R7	2010	East	127	127	278	278	213	213	149	152	358	364	314	314	205	205	330	333	361	367	226	242	195	198	243	246	353	359	323	323
10-127	PSTv-37	MLG722	MG1	MG1-1	R7	2010	East	127	127	278	278	213	213	149	152	358	364	314	314	205	205	330	333	361	367	226	242	195	198	243	246	353	359	323	323
10-128	PSTv-37	MLG500	MG1	MG1-1	R7	2010	East	127	127	278	278	213	213	149	152	358	364	314	314	196	205	330	333	361	367	226	242	195	198	243	246	353	359	323	323
10-129	PSTv-37	MLG499	MG1	MG1-1	R7	2010	East	127	127	278	278	213	213	149	152	358	364	311	314	196	205	330	333	361	367	226	242	195	198	243	246	353	359	323	323
10-135	PSTv-35	MLG500	MG1	MG1-1	R7	2010	East	127	127	278	278	213	213	149	152	358	364	314	314	196	205	330	333	361	367	226	242	195	198	243	246	353	359	323	323
10-136	PSTv-33	MLG500	MG1	MG1-1	R7	2010	East	127	127	278	278	213	213	149	152	358	364	314	314	196	205	330	333	361	367	226	242	195	198	243	246	353	359	323	323
10-139	PSTv-37	MLG27	MG1	MG1-1	R7	2010	East	127	127	278	278	213	213	149	152	358	364	314	314	196	196	330	333	361	367	226	242	195	198	243	246	353	359	323	323
10-140	PSTv-35	MLG27	MG1	MG1-1	R7	2010	East	127	127	278	278	213	213	149	152	358	364	314	314	196	196	330	333	361	367	226	242	195	198	243	246	353	359	323	323
10-149	PSTv-37	MLG500	MG1	MG1-1	R7	2010	East	127	127	278	278	213	213	149	152	358	364	314	314	196	205	330	333	361	367	226	242	195	198	243	246	353	359	323	323
10-150	PSTv-37	MLG500	MG1	MG1-1	R7	2010	East	127	127	278	278	213	213	149	152	358	364	314	314	196	205	330	333	361	367	226	242	195	198	243	246	353	359	323	323
10-151	PSTv-35	MLG27	MG1	MG1-1	R7	2010	East	127	127	278	278	213	213	149	152	358	364	314	314	196	196	330	333	361	367	226	242	195	198	243	246	353	359	323	323
10-152	PSTv-37	MLG500	MG1	MG1-1	R7	2010	East	127	127	278	278	213	213	149	152	358	364	314	314	196	205	330	333	361	367	226	242	195	198	243	246	353	359	323	323
10-153	PSTv-35	MLG500	MG1	MG1-1	R7	2010	East	127	127	278	278	213	213	149	152	358	364	314	314	196	205	330	333	361	367	226	242	195	198	243	246	353	359	323	323
10-154	PSTv-37	MLG500	MG1	MG1-1	R7	2010	East	127	127	278	278	213	213	149	152	358	364	314	314	196	205	330	333	361	367	226	242	195	198	243	246	353	359	323	323
10-155	PSTv-35	MLG500	MG1	MG1-1	R7	2010	East	127	127	278	278	213	213	149	152	358	364	314	314	196	205	330	333	361	367	226	242	195	198	243	246	353	359	323	323
10-156	PSTv-35	MLG500	MG1	MG1-1	R7	2010	East	127	127	278	278	213	213	149	152	358	364	314	314	196	205	330	333	361	367	226	242	195	198	243	246	353	359	323	323
10-158	PSTv-37	MLG27	MG1	MG1-1	R7	2010	East	127	127	278	278	213	213	149	152	358	364	314	314	196	196	330	333	361	367	226	242	195	198	243	246	353	359	323	323
10-159	PSTv-31	MLG756	MG1	MG1-1	R7	2010	East	127	127	276	276	213	213	149	152	358	364	314	314	196	196	330	333	361	367	226	242	195	198	243	246	353	359	323	323
10-160	PSTv-34	MLG756	MG1	MG1-1	R7	2010	East	127	127	276	276	213	213	149	152	358	364	314	314	196	196	330	333	361	367	226	242	195	198	243	246	353	359	323	323
10-176	PSTv-35	MLG500	MG1	MG1-1	R7	2010	East	127	127	278	278	213	213	149	152	358	364	314	314	196	205	330	333	361	367	226	242	195	198	243	246	353	359	323	323
10-177	NT	MLG500	MG1	MG1-1	R7	2010	East	127	127	278	278	213	213	149	152	358	364	314	314	196	205	330	333	361	367	226	242	195	198	243	246	353	359	323	323
10-178	PSTv-37	MLG499	MG1	MG1-1	R7	2010	East	127	127	278	278	213	213	149	152	358	364	311	314	196	205	330	333	361	367	226	242	195	198	243	246	353	359	323	323
10-179	PSTv-35	MLG500	MG1	MG1-1	R7	2010	East	127	127	278	278	213	213	149	152	358	364	314	314	196	205	330	333	361	367	226	242	195	198	243	246	353	359	323	323
10-180	PSTv-37	MLG500	MG1	MG1-1	R7	2010	East	127	127	278	278	213	213	149	152	358	364	314	314	196	205	330	333	361	367	226	242	195	198	243	246	353	359	323	323
10-181	PSTv-37	MLG500	MG1	MG1-1	R7	2010	East	127	127	278	278	213	213	149	152	358	364	314	314	196	205	330	333	361	367	226	242	195	198	243	246	353	359	323	323
10-130	PSTv-37	MLG714	MG1	MG1-1	R8	2010	East	127	127	278	278	213	213	152	152	358	358	314	314	196	205	333	333	361	367	226	242	195	198	246	246	353	359	323	323
10-131	PSTv-34	MLG733	MG1	MG1-1	R8	2010	East	127	127	278	278	213	213	149	152	358	364	314	314	196	205	330	333	361	367	242	242	195	198	243	246	353	359	323	323
10-171	PSTv-317	MLG500	MG1	MG1-1	R8	2010	East	127	127	278	278	213	213	149	152	358	364	314	314	196	205	330	333	361	367	226	242	195	198	243	246	353	359	323	323
10-172	PSTv-37	MLG742	MG1	MG1-1	R8	2010	East	127	127	276	278	213	213	149	152	358	358	314	314	196	196	333	333	361	361	226	242	195	198	243	246	353	359	323	323
10-173	PSTv-35	MLG500	MG1	MG1-1	R8	2010	East	127	127	278	278	213	213	149	152	358	364	314	314	196	205	330	333	361	367	226	242	195	198	243	246	353	359	323	323
10-238	PSTv-11	MLG1358	MG1	MG1-1	R8	2010	East	125	127	276	278	213	213	149	149	358	364	314	314	196	196	333	333	361	367	242	242	195	195	246	246	359	359	323	323
10-248	PSTv-35	MLG496	MG1	MG1-1	R8	2010	East	127	127	278	278	213	213	149	152	358	358	314	314	196	205	330	333	361	367	226	242	195	198	243	246	353	359	323	323
10-251	PSTv-35	MLG734	MG1	MG1-1	R8	2010	East	127	127	278	278	213	213	149	152	358	364	314	314	196	205	330	330	367	367	226	242	198	198	243	246	353	359	323	323
10-257	PSTv-31	MLG756	MG1	MG1-1	R8	2010	East	127	127	276	276	213	213	149	152	358	364	314	314	196	196	330	333	361	367	226	242	195	198	243	246	353	359	323	323
10-258	PSTv-14	MLG1883	MG3	MG3-1	R8	2010	East	125	125	276	276	213	228	149	149	358	364	311	311	196	196	333	333	361	367	242	242	195	195	246	246	359	359	323	323
10-249	PSTv-35	MLG736	MG1	MG1-1	R9	2010	East	127	127	278	278	213	213	149	149	358	358	314	314	196	205	333	333	361	367	226	242	195	195	246	246	353	359	323	329
10-254	PSTv-35	MLG499	MG1	MG1-1	R9	2010	East	127	127	278	278	213	213	149	152	358	364	311	314	196	205	330	333	361	367	226	242	195	198	243	246	353	359	323	323
10-255	PSTv-36	MLG500	MG1	MG1-1	R9	2010	East	127	127	278	278	213	213	149	152	358	364	314	314	196	205	330	333	361	367	226	242	195	198	243	246	353	359	323	323
10-256	PSTv-30	MLG718	MG1	MG1-1	R9	2010	East	127	127	278	278	213	213	149	152	358	364	314	314	196	196	330	333	361	367	226	242	195	198	243	243	353	359	323	323
10-259	PSTv-272	MLG496	MG1	MG1-1	R9	2010	East	127	127	278	278	213	213	149	152	358	358	314	314	196	205	330	333	361	367	226	242	195	198	243	246	353	359	323	323
10-260	PSTv-31	MLG719	MG1	MG1-1	R9	2010	East	127	127	278	278	213	213	149	152	358	364	311	311	196	205	330	333	361	367	226	242	195	198	243	243	353	359	323	323
10-261	PSTv-30	MLG496	MG1	MG1-1	R9	2010	East	127	127	278	278	213	213	149	152	358	358	314	314	196	205	330	333	361	367	226	242	195	198	243	246	353	359	323	323
10-263	PSTv-30	MLG1333	MG1	MG1-1	R9	2010	East	125	127	278	278	213	213	149	152	364	364	314	314	196	205	330	333	361	367	226	242	195	198	243	246	353	359	323	323
10-264	PSTv-14	MLG1445	MG3	MG3-1	R9	2010	East	125	125	278	278	228	228	149	149	358	364	311	311	196	196	333	333	361	367	242	242	195	195	246	246	359	359	323	323
10-266	PSTv-11	MLG2026	MG3	MG3-1	R9	2010	East	125	125	276	276	228	228	149	149	358	358	311	311	196	196	333	333	367	367	242	242	195	195	246	246	359	359	323	323
10-307	PSTv-37	MLG500	MG1	MG1-1	R9	2010	East	127	127	278	278	213	213	149	152	358	364	314	314	196	205	330	333	361	367	226	242	195	198	243	246	353	359	323	323
10-309	PSTv-35	MLG1345	MG1	MG1-1	R9	2010	East	125	127	276	278	213	213	149	152	358	364	314	314	196	205	330	333	361	367	226	242	195	195	243	246	353	353	323	323
10-312	PSTv-36	MLG2006	MG3	MG3-1	R9	2010	East	125	125	276	276	228	228	149	149	358	358	311	311	196	196	333	333	367	367	226	242	195	195	246	246	359	359	323	323
10-325	PSTv-37	MLG500	MG1	MG1-1	R9	2010	East	127	127	278	278	213	213	149	152	358	364	314	314	196	205	330	333	361	367	226	242	195	198	243	246	353	359	323	323
10-326	PSTv-37	MLG500	MG1	MG1-1	R9	2010	East	127	127	278	278	213	213	149	152	358	364	314	314	196	205	330	333	361	367	226	242	195	198	243	246	353	359	323	323
10-328	PSTv-17	MLG1393	MG3	MG3-1	R9	2010	East	125	127	276	276	228	228	149	149	358	364	311	311	196	196	333	333	361	367	242	242	195	195	246	246	359	359	323	323
10-329	PSTv-11	MLG1989	MG3	MG3-1	R9	2010	East	125	125	276	276	228	228	149	149	358	358	311	311	196	196	333	333	361	367	242	242	195	195	246	246	359	359	323	323
10-330	PSTv-11	MLG1989	MG3	MG3-1	R9	2010	East	125	125	276	276	228	228	149	149	358	358	311	311	196	196	333	333	361	367	242	242	195	195	246	246	359	359	323	323
10-331	PSTv-17	MLG1394	MG3	MG3-1	R9	2010	East	125	127	276	276	228	228	149	149	358	358	311	311	196	196	333	333	361	367	242	242	195	195	246	246	359	359	323	323
10-331	PSTv-17	MLG1987	MG1	MG1-2	R9	2010	East	125	125	276	276	228	228	149	149	358	358	311	311	196	196	333	333	361	367	242	242	198	198	246	246	359	359	323	323
10-387	PSTv-11	MLG1971	MG3	MG3-1	R9	2010	East	125	125	276	276	228	228	149	149	358	358	311	311	196	196	333	333	361	367	242	242	195	195	246	246	353	359	323	323
10-389	PSTv-34	MLG500	MG1	MG1-1	R9	2010	East	127	127	278	278	213	213	149	152	358	364	314	314	196	205	330	333	361	367	226	242	195	198	243	246	353	359	323	323
10-197	PSTv-37	MLG499	MG1	MG1-1	R10	2010	East	127	127	278	278	213	213	149	152	358	364	311	314	196	205	330	333	361	367	226	242	195	198	243	246	353	359	323	323
10-192	PSTv-32	MLG738	MG1	MG1-1	R11	2010	East	127	127	278	278	213	228	149	152	358	364	311	314	196	205	330	333	361	367	226	242	195	198	243	246	353	359	323	323
10-192	PSTv-35	MLG500	MG1	MG1-1	R11	2010	East	127	127	278	278	213	213	149	152	358	364	314	314	196	205	330	333	361	367	226	242	195	198	243	246	353	359	323	323
10-195	PSTv-35	MLG499	MG1	MG1-1	R11	2010	East	127	127	278	278	213	213	149	152	358	364	311	314	196	205	330	333	361	367	226	242	195	198	243	246	353	359	323	323
10-199	PSTv-37	MLG500	MG1	MG1-1	R11	2010	East	127	127	278	278	213	213	149	152	358	364	314	314	196	205	330	333	361	367	226	242	195	198	243	246	353	359	323	323
10-200	PSTv-37	MLG755	MG1	MG1-1	R11	2010	East	127	127	276	276	213	213	149	152	358	364	311	314	196	205	330	333	361	367	226	226	195	198	243	246	353	359	323	323
10-201	PSTv-32	MLG500	MG1	MG1-1	R11	2010	East	127	127	278	278	213	213	149	152	358	364	314	314	196	205	330	333	361	367	226	242	195	198	243	246	353	359	323	323
10-202	PSTv-35	MLG500	MG1	MG1-1	R11	2010	East	127	127	278	278	213	213	149	152	358	364	314	314	196	205	330	333	361	367	226	242	195	198	243	246	353	359	323	323
10-203	PSTv-284	MLG500	MG1	MG1-1	R11	2010	East	127	127	278	278	213	213	149	152	358	364	314	314	196	205	330	333	361	367	226	242	195	198	243	246	353	359	323	323
10-245	PSTv-35	MLG720	MG1	MG1-1	R11	2010	East	127	127	278	278	213	213	149	152	364	364	314	314	196	205	330	333	361	367	226	242	195	198	243	246	353	359	323	323
10-246	PSTv-36	MLG500	MG1	MG1-1	R11	2010	East	127	127	278	278	213	213	149	152	358	364	314	314	196	205	330	333	361	367	226	242	195	198	243	246	353	359	323	323
10-247	PSTv-37	MLG500	MG1	MG1-1	R11	2010	East	127	127	278	278	213	213	149	152	358	364	314	314	196	205	330	333	361	367	226	242	195	198	243	246	353	359	323	323
10-250	PSTv-30	MLG496	MG1	MG1-1	R11	2010	East	127	127	278	278	213	213	149	152	358	358	314	314	196	205	330	333	361	367	226	242	195	198	243	246	353	359	323	323
10-137	PSTv-35	MLG732	MG1	MG1-1	R12	2010	East	127	127	278	278	213	213	149	152	358	364	314	314	196	205	330	333	361	367	226	242	195	198	246	246	353	359	323	323
10-138	PSTv-37	MLG754	MG1	MG1-1	R12	2010	East	127	127	276	276	213	213	149	152	358	364	314	314	196	205	330	333	367	367	226	226	195	195	243	243	353	353	323	323
10-170	PSTv-37	MLG500	MG1	MG1-1	R12	2010	East	127	127	278	278	213	213	149	152	358	364	314	314	196	205	330	333	361	367	226	242	195	198	243	246	353	359	323	323
10-193	PSTv-30	MLG500	MG1	MG1-1	R12	2010	East	127	127	278	278	213	213	149	152	358	364	314	314	196	205	330	333	361	367	226	242	195	198	243	246	353	359	323	323
10-233	PSTv-36	MLG500	MG1	MG1-1	R12	2010	East	127	127	278	278	213	213	149	152	358	364	314	314	196	205	330	333	361	367	226	242	195	198	243	246	353	359	323	323
10-234	PSTv-35	MLG500	MG1	MG1-1	R12	2010	East	127	127	278	278	213	213	149	152	358	364	314	314	196	205	330	333	361	367	226	242	195	198	243	246	353	359	323	323
10-235	PSTv-30	MLG1332	MG1	MG1-1	R12	2010	East	125	127	278	278	213	213	149	152	358	364	311	314	196	196	330	333	361	367	226	226	195	198	243	246	353	359	323	323
10-236	PSTv-37	MLG27	MG1	MG1-1	R12	2010	East	127	127	278	278	213	213	149	152	358	364	314	314	196	196	330	333	361	367	226	242	195	198	243	246	353	359	323	323
10-237	PSTv-11	MLG1358	MG1	MG1-1	R12	2010	East	125	127	276	278	213	213	149	149	358	364	314	314	196	196	333	333	361	367	242	242	195	195	246	246	359	359	323	323
10-252	PSTv-37	MLG734	MG1	MG1-1	R12	2010	East	127	127	278	278	213	213	149	152	358	364	314	314	196	205	330	330	367	367	226	242	198	198	243	246	353	359	323	323
10-253	PSTv-30	MLG499	MG1	MG1-1	R12	2010	East	127	127	278	278	213	213	149	152	358	364	311	314	196	205	330	333	361	367	226	242	195	198	243	246	353	359	323	323
11-72	PSTv-14	MLG2018	MG3	MG3-1	R1	2011	West	125	125	276	276	228	228	149	149	358	358	311	311	196	196	330	330	367	367	242	242	195	195	246	246	359	359	323	323
11-93	PSTv-14	MLG2026	MG3	MG3-1	R1	2011	West	125	125	276	276	228	228	149	149	358	358	311	311	196	196	333	333	367	367	242	242	195	195	246	246	359	359	323	323
11-64	PSTv-11	MLG2026	MG3	MG3-1	R1	2011	West	125	125	276	276	228	228	149	149	358	358	311	311	196	196	333	333	367	367	242	242	195	195	246	246	359	359	323	323
11-264	PSTv-14	MLG1775	MG3	MG3-3	R1	2011	West	125	125	276	276	231	231	149	149	358	358	311	311	196	196	330	330	367	367	226	242	195	195	246	246	359	359	323	323
11-198	PSTv-4	MLG2023	MG3	MG3-1	R1	2011	West	125	125	276	276	228	228	149	149	358	358	311	314	196	196	333	333	367	367	242	242	195	195	246	246	359	359	323	323
11-66	PSTv-46	MLG833	MG3	MG3-4	R1	2011	West	125	129	273	276	228	228	149	149	358	358	311	314	196	196	333	333	367	367	226	242	195	195	246	246	359	359	323	323
11-207	PSTv-11	MLG2026	MG3	MG3-1	R1	2011	West	125	125	276	276	228	228	149	149	358	358	311	311	196	196	333	333	367	367	242	242	195	195	246	246	359	359	323	323
11-188	PSTv-11	MLG2018	MG3	MG3-1	R1	2011	West	125	125	276	276	228	228	149	149	358	358	311	311	196	196	330	330	367	367	242	242	195	195	246	246	359	359	323	323
11-192	PSTv-11	MLG2026	MG3	MG3-1	R1	2011	West	125	125	276	276	228	228	149	149	358	358	311	311	196	196	333	333	367	367	242	242	195	195	246	246	359	359	323	323
11-68	PSTv-11	MLG2018	MG3	MG3-1	R1	2011	West	125	125	276	276	228	228	149	149	358	358	311	311	196	196	330	330	367	367	242	242	195	195	246	246	359	359	323	323
11-74	PSTv-11	MLG2026	MG3	MG3-1	R1	2011	West	125	125	276	276	228	228	149	149	358	358	311	311	196	196	333	333	367	367	242	242	195	195	246	246	359	359	323	323
11-190	PSTv-14	MLG907	MG1	MG1-3	R1	2011	West	125	129	276	278	213	213	149	152	364	364	311	314	196	205	330	330	361	367	226	242	195	195	243	246	353	359	323	323
11-170	PSTv-11	MLG2026	MG3	MG3-1	R1	2011	West	125	125	276	276	228	228	149	149	358	358	311	311	196	196	333	333	367	367	242	242	195	195	246	246	359	359	323	323
11-373	PSTv-46	MLG831	MG3	MG3-4	R1	2011	West	125	129	273	276	228	228	149	149	358	364	311	314	196	196	333	333	367	367	226	242	195	195	246	246	359	359	323	323
11-54	PSTv-44	MLG1774	MG3	MG3-3	R1	2011	West	125	125	276	276	231	231	149	149	358	358	311	314	196	196	330	330	367	367	226	242	195	195	246	246	359	359	323	323
11-61	PSTv-43	MLG1780	MG3	MG3-3	R1	2011	West	125	125	276	276	231	231	149	149	358	358	311	311	196	196	333	333	367	367	226	242	195	195	246	246	359	359	323	323
11-205	PSTv-11	MLG2026	MG3	MG3-1	R1	2011	West	125	125	276	276	228	228	149	149	358	358	311	311	196	196	333	333	367	367	242	242	195	195	246	246	359	359	323	323
11-202	PSTv-47	MLG1097	MG1	MG1-3	R1	2011	West	125	129	276	278	228	228	149	152	364	364	311	314	196	205	330	330	361	367	226	242	195	195	243	246	353	359	323	323
11-172	PSTv-11	MLG2026	MG3	MG3-1	R1	2011	West	125	125	276	276	228	228	149	149	358	358	311	311	196	196	333	333	367	367	242	242	195	195	246	246	359	359	323	323
11-191	PSTv-11	MLG2018	MG3	MG3-1	R1	2011	West	125	125	276	276	228	228	149	149	358	358	311	311	196	196	330	330	367	367	242	242	195	195	246	246	359	359	323	323
11-75	PSTv-37	MLG909	MG1	MG1-3	R1	2011	West	125	129	276	278	213	213	149	152	364	364	311	314	196	205	330	333	361	367	226	242	195	195	243	246	353	359	323	323
11-59	PSTv-14	MLG836	MG3	MG3-4	R1	2011	West	125	129	273	276	228	228	149	149	358	358	311	314	196	196	330	330	367	367	242	242	195	195	246	246	359	359	323	323
11-73	PSTv-11	MLG2018	MG3	MG3-1	R1	2011	West	125	125	276	276	228	228	149	149	358	358	311	311	196	196	330	330	367	367	242	242	195	195	246	246	359	359	323	323
11-60	PSTv-11	MLG2026	MG3	MG3-1	R1	2011	West	125	125	276	276	228	228	149	149	358	358	311	311	196	196	333	333	367	367	242	242	195	195	246	246	359	359	323	323
11-371	PSTv-37	MLG1097	MG1	MG1-3	R1	2011	West	125	129	276	278	228	228	149	152	364	364	311	314	196	205	330	330	361	367	226	242	195	195	243	246	353	359	323	323
11-199	PSTv-4	MLG2023	MG3	MG3-1	R1	2011	West	125	125	276	276	228	228	149	149	358	358	311	314	196	196	333	333	367	367	242	242	195	195	246	246	359	359	323	323
11-374	PSTv-17	MLG2026	MG3	MG3-1	R1	2011	West	125	125	276	276	228	228	149	149	358	358	311	311	196	196	333	333	367	367	242	242	195	195	246	246	359	359	323	323
11-19	PSTv-11	MLG2026	MG3	MG3-1	R1	2011	West	125	125	276	276	228	228	149	149	358	358	311	311	196	196	333	333	367	367	242	242	195	195	246	246	359	359	323	323
11-79	PSTv-48	MLG826	MG3	MG3-4	R1	2011	West	125	129	273	276	228	228	149	149	358	364	311	314	196	196	330	330	367	367	226	242	195	195	246	246	359	359	323	323
11-67	PSTv-11	MLG2026	MG3	MG3-1	R1	2011	West	125	125	276	276	228	228	149	149	358	358	311	311	196	196	333	333	367	367	242	242	195	195	246	246	359	359	323	323
11-193	PSTv-11	MLG2018	MG3	MG3-1	R1	2011	West	125	125	276	276	228	228	149	149	358	358	311	311	196	196	330	330	367	367	242	242	195	195	246	246	359	359	323	323
11-189	PSTv-42	MLG1775	MG3	MG3-3	R1	2011	West	125	125	276	276	231	231	149	149	358	358	311	311	196	196	330	330	367	367	226	242	195	195	246	246	359	359	323	323
11-80	PSTv-14	MLG2026	MG3	MG3-1	R1	2011	West	125	125	276	276	228	228	149	149	358	358	311	311	196	196	333	333	367	367	242	242	195	195	246	246	359	359	323	323
11-195	PSTv-11	MLG2026	MG3	MG3-1	R1	2011	West	125	125	276	276	228	228	149	149	358	358	311	311	196	196	333	333	367	367	242	242	195	195	246	246	359	359	323	323
11-175	PSTv-4	MLG1743	MG3	MG3-2	R1	2011	West	125	125	276	276	225	225	149	149	358	358	311	314	196	196	333	333	367	367	242	242	195	195	246	246	359	359	323	323
11-92	PSTv-11	MLG2026	MG3	MG3-1	R1	2011	West	125	125	276	276	228	228	149	149	358	358	311	311	196	196	333	333	367	367	242	242	195	195	246	246	359	359	323	323
11-375	PSTv-39	MLG651	MG1	MG1-3	R1	2011	West	127	129	278	278	213	213	149	152	358	364	314	314	196	205	330	333	361	367	226	242	195	195	246	246	353	359	323	323
11-197	PSTv-11	MLG2055	MG3	MG3-1	R1	2011	West	125	125	0	0	228	228	149	149	358	358	311	311	196	196	333	333	367	367	242	242	195	195	246	246	359	359	323	323
11-173	PSTv-8	MLG2006	MG3	MG3-1	R1	2011	West	125	125	276	276	228	228	149	149	358	358	311	311	196	196	333	333	367	367	226	242	195	195	246	246	359	359	323	323
11-194	PSTv-11	MLG2026	MG3	MG3-1	R1	2011	West	125	125	276	276	228	228	149	149	358	358	311	311	196	196	333	333	367	367	242	242	195	195	246	246	359	359	323	323
11-187	PSTv-11	MLG1982	MG1	MG1-4	R1	2011	West	125	125	276	276	228	228	149	149	358	358	311	314	196	196	330	333	361	367	226	242	195	195	243	246	359	359	323	323
11-181	PSTv-11	MLG1971	MG3	MG3-1	R1	2011	West	125	125	276	276	228	228	149	149	358	358	311	311	196	196	333	333	361	367	242	242	195	195	246	246	353	359	323	323
11-302	PSTv-37	MLG671	MG1	MG1-3	R1	2011	West	127	129	276	278	213	213	149	152	358	364	314	314	196	205	330	333	361	367	226	242	195	195	243	246	353	359	323	323
11-339	PSTv-40	MLG1518	MG1	MG1-4	R1	2011	West	125	125	276	278	213	213	149	152	358	364	314	314	196	205	330	330	361	367	226	226	195	198	243	246	359	359	323	323
11-180	PSTv-4	MLG1730	MG3	MG3-2	R1	2011	West	125	125	276	276	225	225	149	149	358	358	311	314	196	196	333	333	361	367	242	242	195	195	246	246	359	359	323	323
11-326	PSTv-11	MLG1881	MG1	MG1-4	R1	2011	West	125	125	276	276	213	228	149	149	0	0	314	314	196	196	333	333	361	367	226	242	195	195	243	246	359	359	323	323
11-315	PSTv-37	MLG911	MG1	MG1-3	R1	2011	West	125	129	276	278	213	213	149	152	358	364	314	314	196	205	330	333	361	367	226	242	195	195	243	246	353	359	323	323
11-328	PSTv-47	MLG1694	MG1	MG1-4	R1	2011	West	125	125	276	278	228	228	149	149	358	364	311	314	196	205	330	333	361	367	226	242	195	195	246	246	359	359	323	323
11-368	PSTv-4	MLG1989	MG3	MG3-1	R1	2011	West	125	125	276	276	228	228	149	149	358	358	311	311	196	196	333	333	361	367	242	242	195	195	246	246	359	359	323	323
11-177	PSTv-11	MLG1989	MG3	MG3-1	R1	2011	West	125	125	276	276	228	228	149	149	358	358	311	311	196	196	333	333	361	367	242	242	195	195	246	246	359	359	323	323
11-208	PSTv-11	MLG1986	MG3	MG3-1	R1	2011	West	125	125	276	276	228	228	149	149	358	358	311	311	196	196	333	333	361	367	242	242	195	195	243	246	359	359	323	323
11-178	PSTv-11	MLG1989	MG3	MG3-1	R1	2011	West	125	125	276	276	228	228	149	149	358	358	311	311	196	196	333	333	361	367	242	242	195	195	246	246	359	359	323	323
11-327	PSTv-43	MLG1984	MG1	MG1-4	R1	2011	West	125	125	276	276	228	228	149	149	358	358	311	311	196	196	333	333	361	367	226	242	195	195	246	246	359	359	323	323
11-301	PSTv-14	MLG1861	MG1	MG1-4	R1	2011	West	125	125	276	276	213	228	149	152	358	364	311	314	196	196	330	333	361	367	226	242	195	195	243	246	359	359	323	323
11-183	PSTv-11	MLG1943	MG3	MG3-1	R1	2011	West	125	125	276	276	228	228	149	152	358	358	311	311	196	196	333	333	361	367	242	242	195	195	246	246	359	359	323	323
11-77	PSTv-1	MLG1387	MG1	MG1-5	R1	2011	West	125	127	276	276	213	213	149	149	358	358	314	314	196	202	333	333	361	367	226	242	195	198	243	246	0	0	323	329
11-307	PSTv-17	MLG681	MG1	MG1-5	R1	2011	West	127	129	276	278	213	228	152	152	358	364	311	314	196	202	333	333	367	367	226	242	198	198	243	246	359	359	323	329
11-340	PSTv-39	MLG1513	MG1	MG1-4	R1	2011	West	125	125	276	278	213	213	149	152	358	364	314	314	196	205	330	333	367	367	226	226	195	195	243	246	353	359	323	323
11-76	PSTv-18	MLG1379	MG1	MG1-5	R1	2011	West	125	127	276	276	213	213	149	152	358	358	314	314	196	202	333	333	367	367	226	242	195	198	243	246	353	359	323	329
11-369	PSTv-4	MLG1746	MG3	MG3-2	R1	2011	West	125	125	276	276	225	225	149	149	358	358	311	314	196	196	333	333	0	0	242	242	195	195	246	246	359	359	323	323
11-182	PSTv-46	MLG2056	MG3	MG3-1	R1	2011	West	125	125	0	0	228	228	149	149	364	364	311	311	196	196	333	333	367	367	242	242	195	195	246	246	0	0	323	323
11-176	PSTv-11	MLG2026	MG3	MG3-1	R1	2011	West	125	125	276	276	228	228	149	149	358	358	311	311	196	196	333	333	367	367	242	242	195	195	246	246	359	359	323	323
11-335	PSTv-43	MLG2006	MG3	MG3-1	R1	2011	West	125	125	276	276	228	228	149	149	358	358	311	311	196	196	333	333	367	367	226	242	195	195	246	246	359	359	323	323
11-341	PSTv-40	MLG922	MG1	MG1-3	R1	2011	West	125	129	276	278	213	213	149	152	358	364	314	314	196	205	330	333	367	367	226	242	195	195	243	246	353	359	323	323
11-258	NT	MLG1349	MG1	MG1-4	R1	2011	West	125	127	276	278	213	213	149	152	358	364	314	314	196	205	330	333	367	367	226	242	195	195	243	246	353	359	323	323
11-179	PSTv-4	MLG1867	MG3	MG3-1	R1	2011	West	125	125	276	276	213	228	149	152	358	358	311	314	196	196	333	333	367	367	242	242	195	195	246	246	359	359	323	329
11-334	PSTv-3	MLG1744	MG3	MG3-2	R1	2011	West	125	125	276	276	225	225	149	149	358	358	311	311	196	196	333	333	367	367	242	242	195	195	246	246	359	359	323	323
11-303	PSTv-14	MLG1865	MG1	MG1-4	R1	2011	West	125	125	276	276	213	228	149	152	358	364	311	314	196	196	330	333	367	367	226	242	195	195	243	246	359	359	323	323
11-370	PSTv-49	MLG2026	MG3	MG3-1	R1	2011	West	125	125	276	276	228	228	149	149	358	358	311	311	196	196	333	333	367	367	242	242	195	195	246	246	359	359	323	323
11-201	PSTv-11	MLG1948	MG3	MG3-1	R1	2011	West	125	125	276	276	228	228	149	152	358	358	311	311	196	196	333	333	367	367	242	242	195	195	243	246	359	359	323	323
11-368	PSTv-4	MLG2010	MG3	MG3-1	R1	2011	West	125	125	276	276	228	228	149	149	358	358	311	311	196	196	333	333	367	367	242	242	195	195	243	243	359	359	323	323
11-336	PSTv-17	MLG2034	MG3	MG3-1	R1	2011	West	125	125	276	276	228	228	149	149	358	358	311	311	196	196	333	333	0	0	242	242	195	195	246	246	359	359	323	323
11-89	PSTv-43	MLG1410	MG3	MG3-3	R1	2011	West	125	125	278	278	231	231	149	149	358	358	311	311	196	196	333	333	367	367	226	242	195	195	246	246	359	359	323	323
11-151	PSTv-11	MLG1424	MG1	MG1-4	R1	2011	West	125	125	278	278	213	228	149	152	358	364	311	311	196	196	333	333	367	367	226	242	195	195	243	246	359	359	323	323
11-90	PSTv-43	MLG1780	MG3	MG3-3	R1	2011	West	125	125	276	276	231	231	149	149	358	358	311	311	196	196	333	333	367	367	226	242	195	195	246	246	359	359	323	323
11-338	PSTv-4	MLG1405	MG3	MG3-2	R1	2011	West	125	125	278	278	225	225	149	152	358	358	311	314	196	196	333	333	367	367	242	242	195	195	246	246	359	359	323	323
11-176	PSTv-11	MLG2026	MG3	MG3-1	R1	2011	West	125	125	276	276	228	228	149	149	358	358	311	311	196	196	333	333	367	367	242	242	195	195	246	246	359	359	323	323
11-91	PSTv-14	MLG1450	MG3	MG3-1	R1	2011	West	125	125	278	278	228	228	149	149	358	358	311	311	196	196	333	333	367	367	242	242	195	195	246	246	359	359	323	323
11-291	PSTv-4	MLG1744	MG3	MG3-2	R1	2011	West	125	125	276	276	225	225	149	149	358	358	311	311	196	196	333	333	367	367	242	242	195	195	246	246	359	359	323	323
11-238	PSTv-13	MLG1749	MG3	MG3-1	R1	2011	West	125	125	276	276	225	231	149	149	358	358	311	311	196	196	333	333	367	367	226	242	195	195	246	246	359	359	323	323
11-218	PSTv-14	MLG2055	MG3	MG3-1	R1	2011	West	125	125	0	0	228	228	149	149	358	358	311	311	196	196	333	333	367	367	242	242	195	195	246	246	359	359	323	323
11-76	PSTv-18	MLG653	MG1	MG1-5	R1	2011	West	127	129	278	278	213	213	149	149	358	358	314	314	196	202	333	333	367	367	226	242	195	198	243	246	353	353	323	329
11-236	PSTv-4	MLG1408	MG1	MG1-3	R1	2011	West	125	125	278	278	225	231	149	149	358	358	311	311	196	196	330	333	361	361	226	242	195	195	246	246	353	353	323	323
11-263	PSTv-14	MLG1954	MG3	MG3-1	R1	2011	West	125	125	276	276	228	228	149	149	358	358	311	311	196	196	330	333	361	361	242	242	195	195	246	246	353	353	323	323
11-81	PSTv-8	MLG1780	MG3	MG3-3	R1	2011	West	125	125	276	276	231	231	149	149	358	358	311	311	196	196	333	333	367	367	226	242	195	195	246	246	359	359	323	323
11-294	PSTv-4	MLG2026	MG3	MG3-1	R1	2011	West	125	125	276	276	228	228	149	149	358	358	311	311	196	196	333	333	367	367	242	242	195	195	246	246	359	359	323	323
11-256	PSTv-4	MLG1969	MG3	MG3-1	R1	2011	West	125	125	276	276	228	228	149	149	358	364	311	314	196	196	333	333	361	367	242	242	195	195	246	246	353	359	323	323
11-107	PSTv-11	MLG2055	MG3	MG3-1	R1	2011	West	125	125	0	0	228	228	149	149	358	358	311	311	196	196	333	333	367	367	242	242	195	195	246	246	359	359	323	323
11-71	PSTv-11	MLG2026	MG3	MG3-1	R1	2011	West	125	125	276	276	228	228	149	149	358	358	311	311	196	196	333	333	367	367	242	242	195	195	246	246	359	359	323	323
11-306	PSTv-11	MLG2026	MG3	MG3-1	R1	2011	West	125	125	276	276	228	228	149	149	358	358	311	311	196	196	333	333	367	367	242	242	195	195	246	246	359	359	323	323
11-261	PSTv-14	MLG1450	MG3	MG3-1	R1	2011	West	125	125	278	278	228	228	149	149	358	358	311	311	196	196	333	333	367	367	242	242	195	195	246	246	359	359	323	323
11-239	PSTv-4	MLG1743	MG3	MG3-2	R1	2011	West	125	125	276	276	225	225	149	149	358	358	311	314	196	196	333	333	367	367	242	242	195	195	246	246	359	359	323	323
11-174	PSTv-4	MLG712	MG1	MG1-3	R1	2011	West	127	129	0	0	213	213	149	152	358	364	314	314	196	205	330	333	361	367	226	242	195	195	243	246	353	359	323	323
11-95	PSTv-11	MLG2026	MG3	MG3-1	R1	2011	West	125	125	276	276	228	228	149	149	358	358	311	311	196	196	333	333	367	367	242	242	195	195	246	246	359	359	323	323
11-187	PSTv-11	MLG651	MG1	MG1-3	R1	2011	West	127	129	278	278	213	213	149	152	358	364	314	314	196	205	330	333	361	367	226	242	195	195	246	246	353	359	323	323
11-94	PSTv-43	MLG2045	MG3	MG3-3	R1	2011	West	125	125	0	0	231	231	149	149	358	358	311	311	196	196	333	333	367	367	226	242	195	195	246	246	359	359	323	323
11-200	PSTv-14	MLG989	MG1	MG1-3	R1	2011	West	125	129	276	278	213	228	149	152	364	364	311	314	196	205	330	333	361	367	226	242	195	195	243	246	353	359	323	323
11-78	PSTv-42	MLG1411	MG3	MG3-3	R1	2011	West	125	125	278	278	231	231	149	149	358	358	311	311	196	196	333	333	0	0	226	242	195	195	246	246	359	359	323	323
11-331	PSTv-17	MLG1941	MG1	MG1-5	R1	2011	West	125	125	276	276	228	228	149	152	358	358	311	311	196	202	330	330	361	367	242	242	195	198	246	246	359	359	323	323
11-292	PSTv-11	MLG1897	MG3	MG3-1	R1	2011	West	125	125	276	276	213	228	149	149	358	358	311	311	196	196	333	333	367	367	226	242	195	195	246	246	359	359	323	323
11-206	PSTv-43	MLG1780	MG3	MG3-3	R1	2011	West	125	125	276	276	231	231	149	149	358	358	311	311	196	196	333	333	367	367	226	242	195	195	246	246	359	359	323	323
11-388	PSTv-17	MLG1743	MG3	MG3-2	R1	2011	West	125	125	276	276	225	225	149	149	358	358	311	314	196	196	333	333	367	367	242	242	195	195	246	246	359	359	323	323
11-221	PSTv-14	MLG2021	MG3	MG3-1	R1	2011	West	125	125	276	276	228	228	149	149	358	364	311	311	196	196	333	333	367	367	242	242	195	195	246	246	359	359	323	323
11-390	PSTv-11	MLG831	MG3	MG3-4	R1	2011	West	125	129	273	276	228	228	149	149	358	364	311	314	196	196	333	333	367	367	226	242	195	195	246	246	359	359	323	323
11-204	PSTv-11	MLG2026	MG3	MG3-1	R1	2011	West	125	125	276	276	228	228	149	149	358	358	311	311	196	196	333	333	367	367	242	242	195	195	246	246	359	359	323	323
11-196	PSTv-11	MLG2026	MG3	MG3-1	R1	2011	West	125	125	276	276	228	228	149	149	358	358	311	311	196	196	333	333	367	367	242	242	195	195	246	246	359	359	323	323
11-222	PSTv-46	MLG831	MG3	MG3-4	R1	2011	West	125	129	273	276	228	228	149	149	358	364	311	314	196	196	333	333	367	367	226	242	195	195	246	246	359	359	323	323
11-386	PSTv-3	MLG814	MG3	MG3-4	R1	2011	West	125	129	273	276	228	228	149	149	358	358	311	314	196	196	333	333	361	367	226	242	195	195	246	246	359	359	323	323
11-219	PSTv-14	MLG2026	MG3	MG3-1	R1	2011	West	125	125	276	276	228	228	149	149	358	358	311	311	196	196	333	333	367	367	242	242	195	195	246	246	359	359	323	323
11-385	PSTv-46	MLG1780	MG3	MG3-3	R1	2011	West	125	125	276	276	231	231	149	149	358	358	311	311	196	196	333	333	367	367	226	242	195	195	246	246	359	359	323	323
11-233	PSTv-42	MLG1849	MG3	MG3-1	R1	2011	West	125	125	276	276	228	231	149	149	358	358	311	311	196	196	333	333	361	367	226	242	195	195	246	246	353	353	323	323
11-389	PSTv-11	MLG1903	MG3	MG3-1	R1	2011	West	125	125	276	276	213	228	149	149	358	358	311	311	196	196	333	333	367	367	242	242	195	198	246	246	359	359	323	323
11-237	PSTv-44	MLG2006	MG3	MG3-1	R1	2011	West	125	125	276	276	228	228	149	149	358	358	311	311	196	196	333	333	367	367	226	242	195	195	246	246	359	359	323	323
11-232	PSTv-3	MLG824	MG3	MG3-4	R1	2011	West	125	129	273	276	228	228	149	149	358	358	311	314	196	196	333	333	367	367	226	242	195	198	246	246	359	359	323	323
11-203	PSTv-4	MLG1722	MG3	MG3-2	R1	2011	West	125	125	276	276	225	225	149	149	358	358	311	314	196	196	333	333	367	367	242	242	195	195	246	246	353	353	323	323
11-242	PSTv-14	MLG2025	MG3	MG3-1	R1	2011	West	125	125	276	276	228	228	149	149	358	358	311	311	196	205	333	333	367	367	242	242	195	195	246	246	359	359	323	323
11-387	PSTv-17	MLG2026	MG3	MG3-1	R1	2011	West	125	125	276	276	228	228	149	149	358	358	311	311	196	196	333	333	367	367	242	242	195	195	246	246	359	359	323	323
11-293	PSTv-13	MLG2021	MG3	MG3-1	R1	2011	West	125	125	276	276	228	228	149	149	358	364	311	311	196	196	333	333	367	367	242	242	195	195	246	246	359	359	323	323
11-220	PSTv-46	MLG805	MG3	MG3-4	R1	2011	West	125	129	273	276	213	228	149	149	358	364	311	314	196	196	333	333	367	367	226	226	195	195	243	246	359	359	323	323
11-1	PSTv-11	MLG1919	MG3	MG3-1	R1	2011	West	125	125	276	276	228	228	152	152	358	358	311	311	196	196	330	333	361	367	242	242	195	195	246	246	353	359	329	329
11-2	PSTv-39	MLG1902	MG3	MG3-1	R1	2011	West	125	125	276	276	213	228	149	149	358	358	311	311	196	196	333	333	367	367	242	242	195	195	243	246	359	359	323	323
11-3	PSTv-40	MLG1828	MG1	MG1-4	R1	2011	West	125	125	276	276	213	213	149	149	364	364	311	314	0	0	333	333	361	367	242	242	195	195	246	246	359	359	323	323
11-4	PSTv-40	MLG1926	MG3	MG3-1	R1	2011	West	125	125	276	276	228	228	152	152	358	364	311	311	196	196	333	333	367	367	242	242	195	195	246	246	359	359	323	323
11-5	PSTv-8	MLG1344	MG1	MG1-4	R1	2011	West	125	127	276	278	213	213	152	152	364	364	311	311	196	205	333	333	367	367	226	242	195	195	243	246	359	359	323	323
11-6	PSTv-40	MLG1907	MG3	MG3-1	R1	2011	West	125	125	276	276	213	228	149	149	358	358	311	311	196	196	333	333	367	367	242	242	195	195	246	246	359	359	323	323
11-10	PSTv-11	MLG1721	MG3	MG3-2	R1	2011	West	125	125	276	276	225	225	149	149	358	358	311	314	196	196	333	333	361	361	242	242	195	195	246	246	353	353	323	323
11-11	PSTv-11	MLG765	MG3	MG3-4	R1	2011	West	125	129	273	278	213	231	149	149	358	364	311	311	196	205	330	333	361	367	242	242	195	195	246	246	359	359	323	323
11-12	PSTv-42	MLG1378	MG1	MG1-4	R1	2011	West	125	127	276	276	213	213	149	152	358	358	311	314	196	196	330	333	361	367	226	242	195	195	246	246	353	359	323	323
11-13	PSTv-11	MLG1743	MG3	MG3-2	R1	2011	West	125	125	276	276	225	225	149	149	358	358	311	314	196	196	333	333	367	367	242	242	195	195	246	246	359	359	323	323
11-14	PSTv-42	MLG1780	MG3	MG3-3	R1	2011	West	125	125	276	276	231	231	149	149	358	358	311	311	196	196	333	333	367	367	226	242	195	195	246	246	359	359	323	323
11-15	PSTv-11	MLG1611	MG1	MG1-4	R1	2011	West	125	125	276	278	228	228	152	152	358	358	311	314	196	196	333	333	361	367	242	242	195	195	246	246	359	359	323	323
11-16	PSTv-11	MLG1844	MG3	MG3-1	R1	2011	West	125	125	276	276	225	228	149	149	358	358	311	311	196	196	333	333	367	367	242	242	195	195	246	246	359	359	323	323
11-17	PSTv-11	MLG1450	MG3	MG3-1	R1	2011	West	125	125	278	278	228	228	149	149	358	358	311	311	196	196	333	333	367	367	242	242	195	195	246	246	359	359	323	323
11-18	PSTv-11	MLG1971	MG3	MG3-1	R1	2011	West	125	125	276	276	228	228	149	149	358	358	311	311	196	196	333	333	361	367	242	242	195	195	246	246	353	359	323	323
11-19	PSTv-11	MLG1955	MG3	MG3-1	R1	2011	West	125	125	276	276	228	228	149	149	358	358	311	311	196	196	333	333	361	361	242	242	195	195	246	246	353	353	323	323
11-20	PSTv-43	MLG809	MG3	MG3-4	R1	2011	West	125	129	273	276	228	228	152	152	358	358	311	314	196	196	333	333	367	367	226	242	195	198	246	246	359	359	323	323
11-21	PSTv-44	MLG674	MG1	MG1-3	R1	2011	West	127	129	276	278	213	213	149	152	358	364	314	314	196	205	333	333	361	367	226	242	195	195	243	246	353	359	323	323
11-22	PSTv-11	MLG1743	MG3	MG3-2	R1	2011	West	125	125	276	276	225	225	149	149	358	358	311	314	196	196	333	333	367	367	242	242	195	195	246	246	359	359	323	323
11-23	PSTv-42	MLG1439	MG3	MG3-1	R1	2011	West	125	125	278	278	228	228	149	152	358	364	311	311	196	196	333	333	367	367	242	242	195	195	246	246	359	359	323	323
11-24	PSTv-45	MLG822	MG3	MG3-4	R1	2011	West	125	129	273	276	228	228	149	149	364	364	311	314	196	196	333	333	367	367	226	242	195	198	246	246	359	359	323	323
11-25	PSTv-11	MLG2026	MG3	MG3-1	R1	2011	West	125	125	276	276	228	228	149	149	358	358	311	311	196	196	333	333	367	367	242	242	195	195	246	246	359	359	323	323
11-26	PSTv-40	MLG2026	MG3	MG3-1	R1	2011	West	125	125	276	276	228	228	149	149	358	358	311	311	196	196	333	333	367	367	242	242	195	195	246	246	359	359	323	323
11-27	PSTv-11	MLG639	MG1	MG1-4	R1	2011	West	129	129	276	276	213	213	149	149	364	364	311	311	196	196	333	333	361	361	226	226	195	195	243	246	353	359	323	329
11-28	PSTv-39	MLG2026	MG3	MG3-1	R1	2011	West	125	125	276	276	228	228	149	149	358	358	311	311	196	196	333	333	367	367	242	242	195	195	246	246	359	359	323	323
11-29	PSTv-39	MLG1726	MG3	MG3-2	R1	2011	West	125	125	276	276	225	225	149	149	0	0	311	314	196	196	330	333	361	367	242	242	195	195	246	246	353	359	323	323
11-30	PSTv-46	MLG1723	MG3	MG3-2	R1	2011	West	125	125	276	276	225	225	149	149	358	358	0	0	196	196	333	333	367	367	242	242	195	195	246	246	353	353	323	323
11-213	PSTv-11	MLG2018	MG3	MG3-1	R2	2011	West	125	125	276	276	228	228	149	149	358	358	311	311	196	196	330	330	367	367	242	242	195	195	246	246	359	359	323	323
11-212	PSTv-11	MLG2026	MG3	MG3-1	R2	2011	West	125	125	276	276	228	228	149	149	358	358	311	311	196	196	333	333	367	367	242	242	195	195	246	246	359	359	323	323
11-343	PSTv-37	MLG671	MG1	MG1-3	R2	2011	West	127	129	276	278	213	213	149	152	358	364	314	314	196	205	330	333	361	367	226	242	195	195	243	246	353	359	323	323
11-288	PSTv-37	MLG1509	MG1	MG1-4	R2	2011	West	125	125	276	278	213	213	149	152	364	364	311	314	196	205	330	333	361	367	226	242	195	195	243	246	353	359	323	323
11-282	PSTv-14	MLG1810	MG1	MG1-4	R2	2011	West	125	125	276	276	213	213	149	152	358	364	311	314	196	205	330	333	367	367	226	242	195	195	243	246	353	359	323	323
11-343	PSTv-37	MLG1595	MG1	MG1-2	R2	2011	West	125	125	276	278	213	228	149	149	358	364	311	314	196	205	330	330	367	367	226	226	195	198	246	246	359	359	323	323
11-337	PSTv-14	MLG1952	MG3	MG3-1	R2	2011	West	125	125	276	276	228	228	149	152	358	358	311	311	196	196	333	333	367	367	242	242	195	195	246	246	359	359	323	323
11-289	PSTv-14	MLG1869	MG3	MG3-1	R2	2011	West	125	125	276	276	213	228	149	152	358	358	311	311	196	196	333	333	367	367	242	242	195	195	246	246	359	359	323	323
11-271	PSTv-14	MLG1866	MG1	MG1-4	R2	2011	West	125	125	276	276	213	228	149	152	358	364	311	311	196	196	330	333	367	367	226	242	195	195	243	246	359	359	323	323
11-287	PSTv-14	MLG2026	MG3	MG3-1	R2	2011	West	125	125	276	276	228	228	149	149	358	358	311	311	196	196	333	333	367	367	242	242	195	195	246	246	359	359	323	323
11-255	PSTv-37	MLG671	MG1	MG1-3	R2	2011	West	127	129	276	278	213	213	149	152	358	364	314	314	196	205	330	333	361	367	226	242	195	195	243	246	353	359	323	323
11-231	PSTv-11	MLG2026	MG3	MG3-1	R2	2011	West	125	125	276	276	228	228	149	149	358	358	311	311	196	196	333	333	367	367	242	242	195	195	246	246	359	359	323	323
11-214	PSTv-11	MLG1851	MG3	MG3-1	R2	2011	West	125	125	276	276	228	231	149	149	358	358	311	311	196	196	333	333	367	367	226	242	195	195	246	246	359	359	323	323
11-254	PSTv-31	MLG671	MG1	MG1-3	R2	2011	West	127	129	276	278	213	213	149	152	358	364	314	314	196	205	330	333	361	367	226	242	195	195	243	246	353	359	323	323
11-159	PSTv-11	MLG652	MG1	MG1-5	R3	2011	West	127	129	278	278	213	213	149	149	364	364	314	314	202	202	333	333	361	361	226	226	198	198	243	243	353	353	329	329
11-166	PSTv-11	MLG2026	MG3	MG3-1	R3	2011	West	125	125	276	276	228	228	149	149	358	358	311	311	196	196	333	333	367	367	242	242	195	195	246	246	359	359	323	323
11-156	PSTv-11	MLG2018	MG3	MG3-1	R3	2011	West	125	125	276	276	228	228	149	149	358	358	311	311	196	196	330	330	367	367	242	242	195	195	246	246	359	359	323	323
11-157	PSTv-17	MLG2026	MG3	MG3-1	R3	2011	West	125	125	276	276	228	228	149	149	358	358	311	311	196	196	333	333	367	367	242	242	195	195	246	246	359	359	323	323
11-167	PSTv-11	MLG2026	MG3	MG3-1	R3	2011	West	125	125	276	276	228	228	149	149	358	358	311	311	196	196	333	333	367	367	242	242	195	195	246	246	359	359	323	323
11-165	PSTv-11	MLG2018	MG3	MG3-1	R3	2011	West	125	125	276	276	228	228	149	149	358	358	311	311	196	196	330	330	367	367	242	242	195	195	246	246	359	359	323	323
11-160	PSTv-40	MLG670	MG1	MG1-3	R3	2011	West	127	129	276	278	213	213	149	152	358	364	314	314	196	205	330	330	361	367	226	242	195	195	243	246	353	359	323	323
11-153	PSTv-11	MLG2026	MG3	MG3-1	R3	2011	West	125	125	276	276	228	228	149	149	358	358	311	311	196	196	333	333	367	367	242	242	195	195	246	246	359	359	323	323
11-155	PSTv-11	MLG2038	MG3	MG3-1	R3	2011	West	125	125	276	276	0	0	149	149	358	358	311	311	196	196	333	333	367	367	242	242	195	195	246	246	359	359	323	323
11-350	PSTv-11	MLG1942	MG3	MG3-1	R3	2011	West	125	125	276	276	228	228	149	152	358	358	311	314	196	196	333	333	361	367	242	242	195	198	246	246	359	359	323	323
11-281-NG	PSTv-18	MLG1882	MG3	MG3-1	R3	2011	West	125	125	276	276	213	228	149	149	358	364	311	311	196	205	330	333	361	367	242	242	195	195	243	243	359	359	323	323
11-363	PSTv-50	MLG1943	MG3	MG3-1	R3	2011	West	125	125	276	276	228	228	149	152	358	358	311	311	196	196	333	333	361	367	242	242	195	195	246	246	359	359	323	323
11-163	PSTv-4	MLG1730	MG3	MG3-2	R3	2011	West	125	125	276	276	225	225	149	149	358	358	311	314	196	196	333	333	361	367	242	242	195	195	246	246	359	359	323	323
11-354	PSTv-14	MLG1659	MG1	MG1-4	R3	2011	West	125	125	276	278	228	228	149	152	364	364	311	311	196	196	333	333	361	367	226	242	195	195	243	246	359	359	323	323
11-345	PSTv-17	MLG1862	MG1	MG1-4	R3	2011	West	125	125	276	276	213	228	149	152	358	364	311	314	196	196	333	333	361	367	226	242	195	195	243	246	359	359	323	323
11-352	PSTv-4	MLG1717	MG3	MG3-2	R3	2011	West	125	125	276	276	225	225	149	152	358	358	311	314	196	196	333	333	361	367	242	242	195	195	246	246	359	359	323	323
11-353	PSTv-40	MLG911	MG1	MG1-3	R3	2011	West	125	129	276	278	213	213	149	152	358	364	314	314	196	205	330	333	361	367	226	242	195	195	243	246	353	359	323	323
11-361	PSTv-11	MLG1989	MG3	MG3-1	R3	2011	West	125	125	276	276	228	228	149	149	358	358	311	311	196	196	333	333	361	367	242	242	195	195	246	246	359	359	323	323
11-362	PSTv-14	MLG1989	MG3	MG3-1	R3	2011	West	125	125	276	276	228	228	149	149	358	358	311	311	196	196	333	333	361	367	242	242	195	195	246	246	359	359	323	323
11-344	PSTv-49	MLG1989	MG3	MG3-1	R3	2011	West	125	125	276	276	228	228	149	149	358	358	311	311	196	196	333	333	361	367	242	242	195	195	246	246	359	359	323	323
11-351	PSTv-11	MLG1989	MG3	MG3-1	R3	2011	West	125	125	276	276	228	228	149	149	358	358	311	311	196	196	333	333	361	367	242	242	195	195	246	246	359	359	323	323
11-348	PSTv-49	MLG1863	MG1	MG1-4	R3	2011	West	125	125	276	276	213	228	149	152	358	364	311	314	196	196	333	333	361	367	226	242	195	195	246	246	359	359	323	323
11-355	PSTv-11	MLG1989	MG3	MG3-1	R3	2011	West	125	125	276	276	228	228	149	149	358	358	311	311	196	196	333	333	361	367	242	242	195	195	246	246	359	359	323	323
11-364	PSTv-11	MLG1880	MG1	MG1-4	R3	2011	West	125	125	276	276	213	228	149	149	358	358	311	314	196	196	333	333	361	367	226	242	195	195	243	246	359	359	323	323
11-347	PSTv-11	MLG1989	MG3	MG3-1	R3	2011	West	125	125	276	276	228	228	149	149	358	358	311	311	196	196	333	333	361	367	242	242	195	195	246	246	359	359	323	323
11-349	PSTv-14	MLG1989	MG3	MG3-1	R3	2011	West	125	125	276	276	228	228	149	149	358	358	311	311	196	196	333	333	361	367	242	242	195	195	246	246	359	359	323	323
11-297	PSTv-11	MLG1979	MG3	MG3-1	R3	2011	West	125	125	276	276	228	228	149	149	358	358	311	311	196	196	333	333	361	361	242	242	195	195	246	246	359	359	323	323
11-296	PSTv-11	MLG1590	MG1	MG1-4	R3	2011	West	125	125	276	278	213	228	149	149	364	364	314	314	196	205	330	333	0	0	226	226	198	198	243	246	353	359	323	329
11-284	PSTv-14	MLG2026	MG3	MG3-1	R3	2011	West	125	125	276	276	228	228	149	149	358	358	311	311	196	196	333	333	367	367	242	242	195	195	246	246	359	359	323	323
11-342	PSTv-11	MLG2026	MG3	MG3-1	R3	2011	West	125	125	276	276	228	228	149	149	358	358	311	311	196	196	333	333	367	367	242	242	195	195	246	246	359	359	323	323
11-280-NG	PSTv-46	MLG1460	MG3	MG3-4	R3	2011	West	125	125	273	276	228	228	149	149	364	364	311	314	196	196	333	333	367	367	226	226	195	198	243	246	359	359	323	323
11-365	PSTv-11	MLG2026	MG3	MG3-1	R3	2011	West	125	125	276	276	228	228	149	149	358	358	311	311	196	196	333	333	367	367	242	242	195	195	246	246	359	359	323	323
11-278	PSTv-11	MLG1893	MG3	MG3-1	R3	2011	West	125	125	276	276	213	228	149	149	358	364	311	311	196	196	333	333	367	367	226	242	195	195	243	246	359	359	323	323
11-366	PSTv-51	MLG1897	MG3	MG3-1	R3	2011	West	125	125	276	276	213	228	149	149	358	358	311	311	196	196	333	333	367	367	226	242	195	195	246	246	359	359	323	323
11-360	PSTv-51	MLG1840	MG3	MG3-2	R3	2011	West	125	125	276	276	225	228	149	149	358	358	311	314	196	196	333	333	361	361	242	242	195	195	246	246	359	359	323	323
11-358	PSTv-49	MLG1811	MG1	MG1-4	R3	2011	West	125	125	276	276	213	213	149	152	358	364	311	314	196	196	330	333	367	367	226	242	195	195	243	246	359	359	323	323
11-367	PSTv-49	MLG2026	MG3	MG3-1	R3	2011	West	125	125	276	276	228	228	149	149	358	358	311	311	196	196	333	333	367	367	242	242	195	195	246	246	359	359	323	323
11-277	PSTv-46	MLG825	MG3	MG3-4	R3	2011	West	125	129	273	276	228	228	149	149	0	0	311	314	196	196	333	333	367	367	226	242	195	198	246	246	359	359	323	323
11-274	PSTv-11	MLG2026	MG3	MG3-1	R3	2011	West	125	125	276	276	228	228	149	149	358	358	311	311	196	196	333	333	367	367	242	242	195	195	246	246	359	359	323	323
11-275	PSTv-11	MLG1418	MG3	MG3-1	R3	2011	West	125	125	278	278	228	231	149	149	358	358	311	311	196	196	333	333	367	367	242	242	195	195	246	246	359	359	323	323
11-276	PSTv-46	MLG810	MG3	MG3-4	R3	2011	West	125	129	273	276	228	228	149	152	358	364	311	314	196	196	333	333	361	367	226	242	195	198	246	246	353	359	323	323
11-346	PSTv-40	MLG650	MG1	MG1-3	R3	2011	West	127	129	278	278	213	213	149	152	358	364	314	314	196	205	330	333	361	367	226	242	195	195	243	246	353	359	323	323
11-162	PSTv-11	MLG2026	MG3	MG3-1	R3	2011	West	125	125	276	276	228	228	149	149	358	358	311	311	196	196	333	333	367	367	242	242	195	195	246	246	359	359	323	323
11-279	PSTv-11	MLG2026	MG3	MG3-1	R3	2011	West	125	125	276	276	228	228	149	149	358	358	311	311	196	196	333	333	367	367	242	242	195	195	246	246	359	359	323	323
11-272	PSTv-11	MLG2026	MG3	MG3-1	R3	2011	West	125	125	276	276	228	228	149	149	358	358	311	311	196	196	333	333	367	367	242	242	195	195	246	246	359	359	323	323
11-234	PSTv-11	MLG1907	MG3	MG3-1	R3	2011	West	125	125	276	276	213	228	149	149	358	358	311	311	196	196	333	333	367	367	242	242	195	195	246	246	359	359	323	323
11-210	PSTv-4	MLG1743	MG3	MG3-2	R3	2011	West	125	125	276	276	225	225	149	149	358	358	311	314	196	196	333	333	367	367	242	242	195	195	246	246	359	359	323	323
11-230	PSTv-11	MLG2021	MG3	MG3-1	R3	2011	West	125	125	276	276	228	228	149	149	358	364	311	311	196	196	333	333	367	367	242	242	195	195	246	246	359	359	323	323
11-384	PSTv-11	MLG906	MG1	MG1-3	R3	2011	West	125	129	276	278	213	213	149	152	364	364	311	314	196	205	330	333	361	367	226	242	195	198	243	246	353	359	323	323
11-260	PSTv-4	MLG1743	MG3	MG3-2	R3	2011	West	125	125	276	276	225	225	149	149	358	358	311	314	196	196	333	333	367	367	242	242	195	195	246	246	359	359	323	323
11-273	PSTv-14	MLG2026	MG3	MG3-1	R3	2011	West	125	125	276	276	228	228	149	149	358	358	311	311	196	196	333	333	367	367	242	242	195	195	246	246	359	359	323	323
11-235	PSTv-11	MLG2026	MG3	MG3-1	R3	2011	West	125	125	276	276	228	228	149	149	358	358	311	311	196	196	333	333	367	367	242	242	195	195	246	246	359	359	323	323
11-358	PSTv-49	MLG1907	MG3	MG3-1	R3	2011	West	125	125	276	276	213	228	149	149	358	358	311	311	196	196	333	333	367	367	242	242	195	195	246	246	359	359	323	323
11-295	PSTv-47	MLG831	MG3	MG3-4	R3	2011	West	125	129	273	276	228	228	149	149	358	364	311	314	196	196	333	333	367	367	226	242	195	195	246	246	359	359	323	323
11-372	PSTv-11	MLG1395	MG3	MG3-1	R5	2011	West	125	127	276	276	228	228	149	149	358	358	311	311	196	196	330	330	367	367	242	242	195	195	246	246	359	359	323	323
11-105	PSTv-14	MLG2026	MG3	MG3-1	R5	2011	West	125	125	276	276	228	228	149	149	358	358	311	311	196	196	333	333	367	367	242	242	195	195	246	246	359	359	323	323
11-380	PSTv-11	MLG2026	MG3	MG3-1	R5	2011	West	125	125	276	276	228	228	149	149	358	358	311	311	196	196	333	333	367	367	242	242	195	195	246	246	359	359	323	323
11-103	PSTv-14	MLG2026	MG3	MG3-1	R5	2011	West	125	125	276	276	228	228	149	149	358	358	311	311	196	196	333	333	367	367	242	242	195	195	246	246	359	359	323	323
11-100	PSTv-11	MLG2026	MG3	MG3-1	R5	2011	West	125	125	276	276	228	228	149	149	358	358	311	311	196	196	333	333	367	367	242	242	195	195	246	246	359	359	323	323
11-104	PSTv-11	MLG2026	MG3	MG3-1	R5	2011	West	125	125	276	276	228	228	149	149	358	358	311	311	196	196	333	333	367	367	242	242	195	195	246	246	359	359	323	323
11-320	PSTv-11	MLG2037	MG3	MG3-1	R5	2011	West	125	125	276	276	228	228	149	149	358	358	311	311	196	196	333	333	361	367	242	242	195	195	246	246	0	0	323	323
11-318	PSTv-14	MLG1943	MG3	MG3-1	R5	2011	West	125	125	276	276	228	228	149	152	358	358	311	311	196	196	333	333	361	367	242	242	195	195	246	246	359	359	323	323
11-99	PSTv-11	MLG1989	MG3	MG3-1	R5	2011	West	125	125	276	276	228	228	149	149	358	358	311	311	196	196	333	333	361	367	242	242	195	195	246	246	359	359	323	323
11-321	PSTv-11	MLG2026	MG3	MG3-1	R5	2011	West	125	125	276	276	228	228	149	149	358	358	311	311	196	196	333	333	367	367	242	242	195	195	246	246	359	359	323	323
11-322	PSTv-14	MLG1441	MG3	MG3-1	R5	2011	West	125	125	278	278	228	228	149	149	358	358	311	311	196	196	333	333	361	367	242	242	195	195	246	246	353	359	323	323
11-105	PSTv-14	MLG2026	MG3	MG3-1	R5	2011	West	125	125	276	276	228	228	149	149	358	358	311	311	196	196	333	333	367	367	242	242	195	195	246	246	359	359	323	323
11-317	PSTv-11	MLG2026	MG3	MG3-1	R5	2011	West	125	125	276	276	228	228	149	149	358	358	311	311	196	196	333	333	367	367	242	242	195	195	246	246	359	359	323	323
11-103	PSTv-14	MLG2026	MG3	MG3-1	R5	2011	West	125	125	276	276	228	228	149	149	358	358	311	311	196	196	333	333	367	367	242	242	195	195	246	246	359	359	323	323
11-101	PSTv-14	MLG1703	MG3	MG3-1	R5	2011	West	125	125	276	278	228	228	149	149	358	358	311	311	196	196	333	333	367	367	242	242	195	195	246	246	359	359	323	323
11-319	PSTv-11	MLG1450	MG3	MG3-1	R5	2011	West	125	125	278	278	228	228	149	149	358	358	311	311	196	196	333	333	367	367	242	242	195	195	246	246	359	359	323	323
11-316	PSTv-14	MLG1450	MG3	MG3-1	R5	2011	West	125	125	278	278	228	228	149	149	358	358	311	311	196	196	333	333	367	367	242	242	195	195	246	246	359	359	323	323
11-102	PSTv-14	MLG2055	MG3	MG3-1	R5	2011	West	125	125	0	0	228	228	149	149	358	358	311	311	196	196	333	333	367	367	242	242	195	195	246	246	359	359	323	323
11-383	PSTv-21	MLG1905	MG3	MG3-1	R5	2011	West	125	125	276	276	213	228	149	149	364	364	311	311	196	196	333	333	367	367	242	242	195	195	246	246	359	359	323	323
11-115	PSTv-11	MLG2018	MG3	MG3-1	R6	2011	West	125	125	276	276	228	228	149	149	358	358	311	311	196	196	330	330	367	367	242	242	195	195	246	246	359	359	323	323
11-46	PSTv-37	MLG671	MG1	MG1-3	R6	2011	West	127	129	276	278	213	213	149	152	358	364	314	314	196	205	330	333	361	367	226	242	195	195	243	246	353	359	323	323
11-48	PSTv-30	MLG670	MG1	MG1-3	R6	2011	West	127	129	276	278	213	213	149	152	358	364	314	314	196	205	330	330	361	367	226	242	195	195	243	246	353	359	323	323
11-108	PSTv-34	MLG650	MG1	MG1-3	R6	2011	West	127	129	278	278	213	213	149	152	358	364	314	314	196	205	330	333	361	367	226	242	195	195	243	246	353	359	323	323
11-125	PSTv-14	MLG2026	MG3	MG3-1	R6	2011	West	125	125	276	276	228	228	149	149	358	358	311	311	196	196	333	333	367	367	242	242	195	195	246	246	359	359	323	323
11-85	PSTv-37	MLG671	MG1	MG1-3	R6	2011	West	127	129	276	278	213	213	149	152	358	364	314	314	196	205	330	333	361	367	226	242	195	195	243	246	353	359	323	323
11-39	PSTv-36	MLG679	MG1	MG1-3	R6	2011	West	127	129	276	278	213	213	149	149	358	364	311	314	196	205	330	330	361	367	226	226	195	195	243	246	353	359	323	323
11-120	PSTv-11	MLG2026	MG3	MG3-1	R6	2011	West	125	125	276	276	228	228	149	149	358	358	311	311	196	196	333	333	367	367	242	242	195	195	246	246	359	359	323	323
11-88	PSTv-37	MLG671	MG1	MG1-3	R6	2011	West	127	129	276	278	213	213	149	152	358	364	314	314	196	205	330	333	361	367	226	242	195	195	243	246	353	359	323	323
11-49	PSTv-30	MLG650	MG1	MG1-3	R6	2011	West	127	129	278	278	213	213	149	152	358	364	314	314	196	205	330	333	361	367	226	242	195	195	243	246	353	359	323	323
11-121	PSTv-11	MLG2026	MG3	MG3-1	R6	2011	West	125	125	276	276	228	228	149	149	358	358	311	311	196	196	333	333	367	367	242	242	195	195	246	246	359	359	323	323
11-124	PSTv-11	MLG2018	MG3	MG3-1	R6	2011	West	125	125	276	276	228	228	149	149	358	358	311	311	196	196	330	330	367	367	242	242	195	195	246	246	359	359	323	323
11-118	PSTv-11	MLG2026	MG3	MG3-1	R6	2011	West	125	125	276	276	228	228	149	149	358	358	311	311	196	196	333	333	367	367	242	242	195	195	246	246	359	359	323	323
11-150	PSTv-14	MLG670	MG1	MG1-3	R6	2011	West	127	129	276	278	213	213	149	152	358	364	314	314	196	205	330	330	361	367	226	242	195	195	243	246	353	359	323	323
11-142	PSTv-31	MLG671	MG1	MG1-3	R6	2011	West	127	129	276	278	213	213	149	152	358	364	314	314	196	205	330	333	361	367	226	242	195	195	243	246	353	359	323	323
11-123	PSTv-11	MLG2018	MG3	MG3-1	R6	2011	West	125	125	276	276	228	228	149	149	358	358	311	311	196	196	330	330	367	367	242	242	195	195	246	246	359	359	323	323
11-116	PSTv-11	MLG2018	MG3	MG3-1	R6	2011	West	125	125	276	276	228	228	149	149	358	358	311	311	196	196	330	330	367	367	242	242	195	195	246	246	359	359	323	323
11-40	PSTv-31	MLG671	MG1	MG1-3	R6	2011	West	127	129	276	278	213	213	149	152	358	364	314	314	196	205	330	333	361	367	226	242	195	195	243	246	353	359	323	323
11-145-NG	PSTv-37	MLG670	MG1	MG1-3	R6	2011	West	127	129	276	278	213	213	149	152	358	364	314	314	196	205	330	330	361	367	226	242	195	195	243	246	353	359	323	323
11-119	PSTv-11	MLG1907	MG3	MG3-1	R6	2011	West	125	125	276	276	213	228	149	149	358	358	311	311	196	196	333	333	367	367	242	242	195	195	246	246	359	359	323	323
11-51	PSTv-37	MLG676	MG1	MG1-3	R6	2011	West	127	129	276	278	213	213	149	152	358	364	314	314	196	205	330	333	367	367	226	242	195	195	243	246	353	359	323	323
11-86	PSTv-34	MLG671	MG1	MG1-3	R6	2011	West	127	129	276	278	213	213	149	152	358	364	314	314	196	205	330	333	361	367	226	242	195	195	243	246	353	359	323	323
11-126	PSTv-11	MLG2018	MG3	MG3-1	R6	2011	West	125	125	276	276	228	228	149	149	358	358	311	311	196	196	330	330	367	367	242	242	195	195	246	246	359	359	323	323
11-83	PSTv-11	MLG2026	MG3	MG3-1	R6	2011	West	125	125	276	276	228	228	149	149	358	358	311	311	196	196	333	333	367	367	242	242	195	195	246	246	359	359	323	323
11-111	PSTv-37	MLG650	MG1	MG1-3	R6	2011	West	127	129	278	278	213	213	149	152	358	364	314	314	196	205	330	333	361	367	226	242	195	195	243	246	353	359	323	323
11-45	PSTv-34	MLG670	MG1	MG1-3	R6	2011	West	127	129	276	278	213	213	149	152	358	364	314	314	196	205	330	330	361	367	226	242	195	195	243	246	353	359	323	323
11-47	PSTv-34	MLG671	MG1	MG1-3	R6	2011	West	127	129	276	278	213	213	149	152	358	364	314	314	196	205	330	333	361	367	226	242	195	195	243	246	353	359	323	323
11-52	PSTv-35	MLG650	MG1	MG1-3	R6	2011	West	127	129	278	278	213	213	149	152	358	364	314	314	196	205	330	333	361	367	226	242	195	195	243	246	353	359	323	323
11-114	PSTv-11	MLG2026	MG3	MG3-1	R6	2011	West	125	125	276	276	228	228	149	149	358	358	311	311	196	196	333	333	367	367	242	242	195	195	246	246	359	359	323	323
11-41	PSTv-30	MLG1347	MG1	MG1-1	R6	2011	West	125	127	276	278	213	213	149	152	358	364	314	314	196	205	330	333	361	367	226	242	195	195	243	246	353	359	323	323
11-265	PSTv-11	MLG2054	MG1	MG1-2	R6	2011	West	125	125	0	0	228	228	149	149	358	364	311	314	196	205	333	333	361	367	242	242	198	198	246	246	359	359	323	323
11-149	PSTv-30	MLG671	MG1	MG1-3	R6	2011	West	127	129	276	278	213	213	149	152	358	364	314	314	196	205	330	333	361	367	226	242	195	195	243	246	353	359	323	323
11-144	PSTv-34	MLG671	MG1	MG1-3	R6	2011	West	127	129	276	278	213	213	149	152	358	364	314	314	196	205	330	333	361	367	226	242	195	195	243	246	353	359	323	323
11-149	PSTv-30	MLG1514	MG1	MG1-4	R6	2011	West	125	125	276	278	213	213	149	152	358	364	314	314	196	205	330	333	367	367	226	242	195	198	243	246	353	359	323	323
11-135	PSTv-37	MLG1515	MG1	MG1-4	R6	2011	West	125	125	276	278	213	213	149	152	358	364	314	314	196	205	330	333	367	367	226	242	195	195	243	246	353	359	323	323
11-113	PSTv-11	MLG2026	MG3	MG3-1	R6	2011	West	125	125	276	276	228	228	149	149	358	358	311	311	196	196	333	333	367	367	242	242	195	195	246	246	359	359	323	323
11-98	PSTv-37	MLG650	MG1	MG1-3	R6	2011	West	127	129	278	278	213	213	149	152	358	364	314	314	196	205	330	333	361	367	226	242	195	195	243	246	353	359	323	323
11-110	PSTv-37	MLG700	MG1	MG1-3	R6	2011	West	127	129	276	276	213	213	149	152	358	364	314	314	196	205	330	333	361	367	226	242	195	195	243	246	353	359	323	323
11-97	PSTv-14	MLG1571	MG1	MG1-4	R6	2011	West	125	125	276	278	213	228	149	152	358	358	311	314	196	196	333	333	367	367	226	242	195	195	243	246	359	359	323	323
11-141	PSTv-37	MLG671	MG1	MG1-3	R6	2011	West	127	129	276	278	213	213	149	152	358	364	314	314	196	205	330	333	361	367	226	242	195	195	243	246	353	359	323	323
11-84	PSTv-11	MLG2026	MG3	MG3-1	R6	2011	West	125	125	276	276	228	228	149	149	358	358	311	311	196	196	333	333	367	367	242	242	195	195	246	246	359	359	323	323
11-96	PSTv-30	MLG650	MG1	MG1-3	R6	2011	West	127	129	278	278	213	213	149	152	358	364	314	314	196	205	330	333	361	367	226	242	195	195	243	246	353	359	323	323
11-136	PSTv-37	MLG650	MG1	MG1-3	R6	2011	West	127	129	278	278	213	213	149	152	358	364	314	314	196	205	330	333	361	367	226	242	195	195	243	246	353	359	323	323
11-217	PSTv-37	MLG671	MG1	MG1-3	R6	2011	West	127	129	276	278	213	213	149	152	358	364	314	314	196	205	330	333	361	367	226	242	195	195	243	246	353	359	323	323
11-225	PSTv-11	MLG1900	MG3	MG3-1	R6	2011	West	125	125	276	276	213	228	149	149	364	364	311	314	196	196	333	333	367	367	242	242	195	195	243	246	359	359	323	323
11-216	PSTv-47	MLG1907	MG3	MG3-1	R6	2011	West	125	125	276	276	213	228	149	149	358	358	311	311	196	196	333	333	367	367	242	242	195	195	246	246	359	359	323	323
11-226	PSTv-37	MLG671	MG1	MG1-3	R6	2011	West	127	129	276	278	213	213	149	152	358	364	314	314	196	205	330	333	361	367	226	242	195	195	243	246	353	359	323	323
11-56	PSTv-33	MLG670	MG1	MG1-3	R7	2011	East	127	129	276	278	213	213	149	152	358	364	314	314	196	205	330	330	361	367	226	242	195	195	243	246	353	359	323	323
11-376	PSTv-37	MLG671	MG1	MG1-3	R7	2011	East	127	129	276	278	213	213	149	152	358	364	314	314	196	205	330	333	361	367	226	242	195	195	243	246	353	359	323	323
11-377	PSTv-37	MLG670	MG1	MG1-3	R7	2011	East	127	129	276	278	213	213	149	152	358	364	314	314	196	205	330	330	361	367	226	242	195	195	243	246	353	359	323	323
11-57	PSTv-34	MLG670	MG1	MG1-3	R7	2011	East	127	129	276	278	213	213	149	152	358	364	314	314	196	205	330	330	361	367	226	242	195	195	243	246	353	359	323	323
11-8	PSTv-34	MLG670	MG1	MG1-3	R7	2011	East	127	129	276	278	213	213	149	152	358	364	314	314	196	205	330	330	361	367	226	242	195	195	243	246	353	359	323	323
11-7	PSTv-34	MLG671	MG1	MG1-3	R7	2011	East	127	129	276	278	213	213	149	152	358	364	314	314	196	205	330	333	361	367	226	242	195	195	243	246	353	359	323	323
11-132	PSTv-37	MLG2018	MG3	MG3-1	R7	2011	East	125	125	276	276	228	228	149	149	358	358	311	311	196	196	330	330	367	367	242	242	195	195	246	246	359	359	323	323
11-58	PSTv-35	MLG671	MG1	MG1-3	R7	2011	East	127	129	276	278	213	213	149	152	358	364	314	314	196	205	330	333	361	367	226	242	195	195	243	246	353	359	323	323
11-286	NT	MLG676	MG1	MG1-3	R7	2011	East	127	129	276	278	213	213	149	152	358	364	314	314	196	205	330	333	367	367	226	242	195	195	243	246	353	359	323	323
11-378	PSTv-35	MLG663	MG1	MG1-3	R7	2011	East	127	129	276	278	213	213	149	152	358	364	314	314	196	205	333	333	361	361	226	242	195	195	243	246	353	359	323	323
11-379	PSTv-37	MLG669	MG1	MG1-3	R7	2011	East	127	129	276	278	213	213	149	152	358	364	314	314	196	205	330	333	361	367	226	242	195	198	243	246	353	359	323	323
11-7	PSTv-34	MLG1862	MG1	MG1-4	R7	2011	East	125	125	276	276	213	228	149	152	358	364	311	314	196	196	333	333	361	367	226	242	195	195	243	246	359	359	323	323
11-8	PSTv-34	MLG1750	MG3	MG3-1	R7	2011	East	125	125	276	276	225	231	149	149	358	358	311	311	196	196	333	333	367	367	242	242	195	195	246	246	359	359	323	323
11-9	PSTv-34	MLG1744	MG3	MG3-2	R7	2011	East	125	125	276	276	225	225	149	149	358	358	311	311	196	196	333	333	367	367	242	242	195	195	246	246	359	359	323	323
11-246	PSTv-31	MLG650	MG1	MG1-3	R8	2011	East	127	129	278	278	213	213	149	152	358	364	314	314	196	205	330	333	361	367	226	242	195	195	243	246	353	359	323	323
11-251	PSTv-31	MLG650	MG1	MG1-3	R8	2011	East	127	129	278	278	213	213	149	152	358	364	314	314	196	205	330	333	361	367	226	242	195	195	243	246	353	359	323	323
11-247	PSTv-37	MLG650	MG1	MG1-3	R8	2011	East	127	129	278	278	213	213	149	152	358	364	314	314	196	205	330	333	361	367	226	242	195	195	243	246	353	359	323	323
11-229	PSTv-37	MLG678	MG1	MG1-3	R8	2011	East	127	129	276	278	213	213	149	152	358	364	314	314	196	205	330	333	367	367	226	242	195	195	243	246	359	359	323	323
11-250	PSTv-37	MLG671	MG1	MG1-3	R8	2011	East	127	129	276	278	213	213	149	152	358	364	314	314	196	205	330	333	361	367	226	242	195	195	243	246	353	359	323	323
11-246	PSTv-31	MLG671	MG1	MG1-3	R8	2011	East	127	129	276	278	213	213	149	152	358	364	314	314	196	205	330	333	361	367	226	242	195	195	243	246	353	359	323	323
11-248	PSTv-31	MLG671	MG1	MG1-3	R8	2011	East	127	129	276	278	213	213	149	152	358	364	314	314	196	205	330	333	361	367	226	242	195	195	243	246	353	359	323	323
11-249	PSTv-37	MLG677	MG1	MG1-3	R8	2011	East	127	129	276	278	213	213	149	152	358	364	314	314	196	205	330	333	361	367	226	242	195	195	243	246	359	359	323	323
11-310	PSTv-37	MLG1593	MG1	MG1-4	R9	2011	East	125	125	276	278	213	228	149	149	364	364	311	314	196	205	330	333	361	367	226	242	195	195	243	246	359	359	323	329
11-309	PSTv-37	MLG1510	MG1	MG1-4	R9	2011	East	125	125	276	278	213	213	149	152	358	364	314	314	196	205	330	333	361	367	226	242	195	195	243	246	353	359	323	323
11-308	PSTv-37	MLG1519	MG1	MG1-4	R9	2011	East	125	125	276	278	213	213	149	152	358	364	311	314	196	205	330	333	367	367	242	242	195	198	243	246	359	359	323	323
11-243	PSTv-37	MLG1515	MG1	MG1-4	R10	2011	East	125	125	276	278	213	213	149	152	358	364	314	314	196	205	330	333	367	367	226	242	195	195	243	246	353	359	323	323
11-313	PSTv-37	MLG1505	MG1	MG1-4	R11	2011	East	125	125	276	278	213	213	149	152	358	364	314	314	196	205	330	333	361	367	226	242	195	195	243	243	353	359	323	323
11-252	PSTv-37	MLG671	MG1	MG1-3	R11	2011	East	127	129	276	278	213	213	149	152	358	364	314	314	196	205	330	333	361	367	226	242	195	195	243	246	353	359	323	323
11-312	PSTv-37	MLG1509	MG1	MG1-4	R11	2011	East	125	125	276	278	213	213	149	152	364	364	311	314	196	205	330	333	361	367	226	242	195	195	243	246	353	359	323	323
11-240	NT	MLG1868	MG3	MG3-1	R11	2011	East	125	125	276	276	213	228	149	152	358	358	311	314	196	196	333	333	367	367	242	242	195	195	246	246	359	359	323	323
11-311	PSTv-37	MLG1907	MG3	MG3-1	R11	2011	East	125	125	276	276	213	228	149	149	358	358	311	311	196	196	333	333	367	367	242	242	195	195	246	246	359	359	323	323
11-259	PSTv-31	MLG671	MG1	MG1-3	R11	2011	East	127	129	276	278	213	213	149	152	358	364	314	314	196	205	330	333	361	367	226	242	195	195	243	246	353	359	323	323
11-244	PSTv-30	MLG672	MG1	MG1-3	R11	2011	East	127	129	276	278	213	213	149	152	358	364	311	314	196	205	330	333	361	367	226	242	195	195	243	246	353	359	323	323
11-253	PSTv-31	MLG650	MG1	MG1-3	R11	2011	East	127	129	278	278	213	213	149	152	358	364	314	314	196	205	330	333	361	367	226	242	195	195	243	246	353	359	323	323
11-209	PSTv-37	MLG671	MG1	MG1-3	R11	2011	East	127	129	276	278	213	213	149	152	358	364	314	314	196	205	330	333	361	367	226	242	195	195	243	246	353	359	323	323
11-241	NT	MLG774	MG1	MG1-3	R11	2011	East	125	129	278	278	213	213	149	152	358	364	314	314	196	205	330	333	361	367	226	242	195	195	243	246	353	359	323	323
11-169	PSTv-34	MLG1513	MG1	MG1-4	R12	2011	East	125	125	276	278	213	213	149	152	358	364	314	314	196	205	330	333	367	367	226	226	195	195	243	246	353	359	323	323
11-169	PSTv-34	MLG676	MG1	MG1-3	R12	2011	East	127	129	276	278	213	213	149	152	358	364	314	314	196	205	330	333	367	367	226	242	195	195	243	246	353	359	323	323
11-223	PSTv-37	MLG671	MG1	MG1-3	R12	2011	East	127	129	276	278	213	213	149	152	358	364	314	314	196	205	330	333	361	367	226	242	195	195	243	246	353	359	323	323
12-122-NG	PSTv-37	MLG638	MG1	MG1-3	R1	2012	West	129	129	276	276	213	213	149	152	358	358	314	314	196	205	330	333	361	367	226	242	195	195	243	243	353	359	323	323
12-138-NG	PSTv-48	MLG1311	MG1	MG1-4	R1	2012	West	125	129	276	276	228	228	149	149	358	364	314	314	196	196	333	333	367	367	226	242	198	198	246	246	359	359	323	323
12-163-NG	PSTv-37	MLG1118	MG1	MG1-3	R1	2012	West	125	129	276	278	228	228	149	152	364	364	314	314	196	205	330	333	361	367	0	0	195	195	243	243	353	359	323	323
12-232-1	NT	MLG1366	MG1	MG1-4	R1	2012	West	125	127	276	278	228	228	149	149	358	364	311	314	196	196	333	333	361	367	226	242	195	195	243	243	353	359	323	329
12-232-2	NT	MLG1997	MG3	MG3-1	R1	2012	West	125	125	276	276	228	228	149	149	358	358	311	314	196	196	333	333	367	367	226	242	195	195	243	243	359	359	323	329
12-241-NG	PSTv-53	MLG827	MG3	MG3-4	R1	2012	West	125	129	273	276	228	228	149	149	364	364	314	314	196	196	333	333	367	367	226	242	195	195	246	246	359	359	323	323
12-242-NG	PSTv-53	MLG695	MG3	MG3-2	R1	2012	West	127	129	276	276	225	225	149	149	358	358	311	311	205	205	333	333	367	367	242	242	195	195	246	246	359	359	329	329
12-243-NG	PSTv-53	MLG697	MG3	MG3-2	R1	2012	West	127	129	276	276	225	225	149	149	358	358	311	314	196	196	333	333	367	367	242	242	0	0	246	246	359	359	323	323
12-244-NG	PSTv-48	MLG830	MG3	MG3-4	R1	2012	West	125	129	273	276	228	228	149	149	358	364	314	314	196	196	333	333	367	367	226	242	195	195	246	246	359	359	323	323
12-245-NG	PSTv-48	MLG1164	MG1	MG1-4	R1	2012	West	125	129	276	278	228	228	149	149	364	364	314	314	196	196	333	333	367	367	226	242	195	195	246	246	359	359	323	323
12-246-NG	PSTv-48	MLG837	MG3	MG3-4	R1	2012	West	125	129	273	276	228	228	149	149	358	358	314	314	196	196	333	333	367	367	0	0	195	195	246	246	359	359	323	323
12-249-NG	PSTv-48	MLG812	MG3	MG3-4	R1	2012	West	125	129	273	276	228	228	149	149	364	364	311	314	196	196	333	333	367	367	226	242	0	0	243	246	353	359	323	323
12-250-NG	PSTv-48	MLG819	MG3	MG3-4	R1	2012	West	125	129	273	276	228	228	149	149	364	364	311	314	196	196	333	333	367	367	226	242	0	0	246	246	359	359	329	329
12-251-NG	PSTv-48	MLG824	MG3	MG3-4	R1	2012	West	125	129	273	276	228	228	149	149	358	358	311	314	196	196	333	333	367	367	226	242	195	198	246	246	359	359	323	323
12-252-NG	PSTv-37	MLG1274	MG1	MG1-3	R1	2012	West	125	129	276	276	228	228	149	152	358	358	314	314	196	205	330	333	361	367	226	242	195	195	243	243	353	359	323	323
12-253-NG	PSTv-4	MLG1739	MG3	MG3-2	R1	2012	West	125	125	276	276	225	225	149	149	358	364	314	314	196	196	333	333	367	367	242	242	195	195	246	246	359	359	323	323
12-254-NG	PSTv-43	MLG1776	MG3	MG3-3	R1	2012	West	125	125	276	276	231	231	149	149	364	364	314	314	196	196	333	333	367	367	226	242	195	195	246	246	359	359	323	323
12-255-NG	PSTv-53	MLG1375	MG3	MG3-2	R1	2012	West	125	127	276	276	225	225	149	149	358	358	311	314	196	196	333	333	367	367	242	242	195	195	246	246	359	359	323	323
12-256-NG	PSTv-4	MLG1776	MG3	MG3-3	R1	2012	West	125	125	276	276	231	231	149	149	364	364	314	314	196	196	333	333	367	367	226	242	195	195	246	246	359	359	323	323
12-257-NG	PSTv-4	MLG1737	MG3	MG3-2	R1	2012	West	125	125	276	276	225	225	149	149	364	364	314	314	196	196	333	333	367	367	242	242	195	195	246	246	359	359	323	323
12-261-NG	PSTv-52	MLG2003	MG3	MG3-1	R1	2012	West	125	125	276	276	228	228	149	149	358	358	311	311	196	196	333	333	367	367	226	242	195	195	243	246	359	359	323	323
12-265-NG	PSTv-37	MLG1080	MG1	MG1-3	R1	2012	West	125	129	276	278	228	228	149	152	364	364	314	314	196	205	330	333	361	367	226	242	195	195	243	243	353	359	323	323
12-266-NG	PSTv-37	MLG1087	MG1	MG1-3	R1	2012	West	125	129	276	278	228	228	149	152	358	358	314	314	196	205	330	333	361	367	226	242	195	195	243	243	353	359	323	323
12-270-NG	PSTv-53	MLG767	MG3	MG3-2	R1	2012	West	125	129	278	278	225	225	149	149	358	358	311	314	196	196	333	333	367	367	226	242	195	195	243	246	359	359	323	323
12-271-NG	PSTv-37	MLG746	MG1	MG1-1	R1	2012	West	127	127	276	278	213	213	149	152	358	358	314	314	196	196	330	333	361	367	226	242	195	195	243	243	353	359	323	323
12-272-NG	PSTv-37	MLG1087	MG1	MG1-3	R1	2012	West	125	129	276	278	228	228	149	152	358	358	314	314	196	205	330	333	361	367	226	242	195	195	243	243	353	359	323	323
12-273-NG	PSTv-4	MLG1741	MG3	MG3-2	R1	2012	West	125	125	276	276	225	225	149	149	358	358	314	314	196	196	333	333	367	367	242	242	195	195	246	246	359	359	323	323
12-274-NG	PSTv-48	MLG821	MG3	MG3-4	R1	2012	West	125	129	273	276	228	228	149	149	358	364	314	314	196	196	330	333	367	367	226	242	0	0	243	243	359	359	323	323
12-275-NG	PSTv-48	MLG833	MG3	MG3-4	R1	2012	West	125	129	273	276	228	228	149	149	358	358	311	314	196	196	333	333	367	367	226	242	195	195	246	246	359	359	323	323
12-276-NG	PSTv-48	MLG823	MG3	MG3-4	R1	2012	West	125	129	273	276	228	228	149	149	358	364	311	314	196	196	333	333	367	367	226	242	195	198	246	246	359	359	323	323
12-295-NG	PSTv-52	MLG1437	MG1	MG1-4	R1	2012	West	125	125	278	278	228	228	149	152	364	364	311	314	196	205	330	333	361	367	226	242	195	195	243	246	353	359	323	323
12-295-NG	PSTv-52	MLG1091	MG1	MG1-3	R1	2012	West	125	129	276	278	228	228	149	152	0	0	311	314	196	205	330	333	361	367	226	242	195	195	243	243	353	359	323	323
12-296-NG	PSTv-37	MLG1111	MG1	MG1-3	R1	2012	West	125	129	276	278	228	228	149	152	364	364	314	314	196	205	330	333	361	367	226	242	195	195	246	246	353	359	323	323
12-297-NG	PSTv-37	MLG783	MG1	MG1-3	R1	2012	West	125	129	278	278	213	228	149	152	364	364	314	314	196	205	330	333	361	367	226	242	195	195	243	243	353	359	323	323
12-298-NG	PSTv-37	MLG1121	MG1	MG1-3	R1	2012	West	125	129	276	278	228	228	149	152	358	358	314	314	196	205	330	333	367	367	226	242	195	195	246	246	353	359	323	323
12-299-NG	PSTv-53	MLG1814	MG1	MG1-5	R1	2012	West	125	125	276	276	213	213	149	149	358	358	314	314	196	202	333	333	361	367	226	226	195	198	243	243	353	359	323	329
12-306-NG	PSTv-37	MLG1361	MG1	MG1-4	R1	2012	West	125	127	276	278	213	228	149	152	364	364	314	314	196	205	330	333	361	367	226	242	195	195	243	243	353	359	323	323
12-307-NG	PSTv-37	MLG908	MG1	MG1-3	R1	2012	West	125	129	276	278	213	213	149	152	364	364	314	314	196	205	330	333	361	367	226	242	195	195	243	246	353	359	323	323
12-308-NG	PSTv-37	MLG707	MG1	MG1-3	R1	2012	West	127	129	276	276	213	228	149	152	364	364	314	314	196	205	330	333	0	0	226	242	195	195	243	243	353	359	323	323
12-309-NG	PSTv-52	MLG1643	MG1	MG1-4	R1	2012	West	125	125	276	278	228	228	149	152	364	364	311	311	196	205	330	333	361	367	226	242	195	195	243	243	353	359	323	323
12-310-NG	PSTv-37	MLG1243	MG1	MG1-3	R1	2012	West	125	129	276	276	213	228	149	152	358	358	311	314	196	205	330	333	361	367	226	242	195	195	243	243	353	359	323	323
12-311-NG	PSTv-37	MLG1275	MG1	MG1-3	R1	2012	West	125	129	276	276	228	228	149	152	358	358	311	314	196	205	330	333	361	367	226	242	195	195	243	243	353	359	323	323
12-312-NG	PSTv-37	MLG1277	MG1	MG1-3	R1	2012	West	125	129	276	276	228	228	149	152	364	364	314	314	196	205	330	333	361	367	0	0	195	195	243	243	353	359	323	323
12-313-NG	PSTv-37	MLG1006	MG1	MG1-3	R1	2012	West	125	129	276	278	213	228	149	152	358	358	314	314	196	205	330	333	0	0	226	242	195	195	246	246	353	359	323	323
12-314-NG	PSTv-37	MLG980	MG1	MG1-3	R1	2012	West	125	129	276	278	213	228	149	152	364	364	314	314	196	205	330	333	361	367	226	242	195	195	243	243	353	359	323	323
12-315-NG	PSTv-37	MLG1005	MG1	MG1-3	R1	2012	West	125	129	276	278	213	228	149	152	364	364	314	314	196	205	330	333	0	0	226	242	195	195	246	246	353	359	323	323
12-316-NG	PSTv-37	MLG1087	MG1	MG1-3	R1	2012	West	125	129	276	278	228	228	149	152	358	358	314	314	196	205	330	333	361	367	226	242	195	195	243	243	353	359	323	323
12-318-NG	PSTv-37	MLG1272	MG1	MG1-3	R1	2012	West	125	129	276	276	228	228	149	152	364	364	314	314	196	205	330	333	361	367	226	242	195	195	243	243	353	359	323	323
12-319-NG	PSTv-4	MLG1180	MG3	MG3-2	R1	2012	West	125	129	276	276	225	225	149	149	364	364	314	314	196	196	333	333	367	367	242	242	195	195	246	246	359	359	323	323
12-325-NG	PSTv-48	MLG623	MG3	MG3-4	R1	2012	West	129	129	273	276	213	228	149	149	364	364	311	314	196	196	333	333	367	367	226	242	195	198	243	243	359	359	323	323
12-326-NG	PSTv-48	MLG1448	MG1	MG1-1	R1	2012	West	125	125	278	278	228	228	149	149	364	364	314	314	196	196	333	333	367	367	226	242	195	195	246	246	359	359	323	323
12-327-NG	PSTv-53	MLG1182	MG3	MG3-2	R1	2012	West	125	129	276	276	225	225	149	149	358	358	311	314	196	196	333	333	367	367	242	242	195	195	0	0	359	359	323	323
12-328-NG	PSTv-48	MLG1165	MG1	MG1-4	R1	2012	West	125	129	276	278	228	228	149	149	358	358	314	314	196	196	333	333	367	367	226	242	195	195	246	246	359	359	323	323
12-330-NG	PSTv-37	MLG1272	MG1	MG1-3	R1	2012	West	125	129	276	276	228	228	149	152	364	364	314	314	196	205	330	333	361	367	226	242	195	195	243	243	353	359	323	323
12-331-NG	PSTv-37	MLG1087	MG1	MG1-3	R1	2012	West	125	129	276	278	228	228	149	152	358	358	314	314	196	205	330	333	361	367	226	242	195	195	243	243	353	359	323	323
12-332-NG	PSTv-37	MLG1087	MG1	MG1-3	R1	2012	West	125	129	276	278	228	228	149	152	358	358	314	314	196	205	330	333	361	367	226	242	195	195	243	243	353	359	323	323
12-333-NG	PSTv-37	MLG980	MG1	MG1-3	R1	2012	West	125	129	276	278	213	228	149	152	364	364	314	314	196	205	330	333	361	367	226	242	195	195	243	243	353	359	323	323
12-334-NG	PSTv-37	MLG1080	MG1	MG1-3	R1	2012	West	125	129	276	278	228	228	149	152	364	364	314	314	196	205	330	333	361	367	226	242	195	195	243	243	353	359	323	323
12-346-NG	PSTv-40	MLG668	MG1	MG1-3	R1	2012	West	127	129	276	278	213	213	149	152	358	358	314	314	196	205	330	333	361	367	226	242	195	195	243	243	353	359	323	323
12-347-NG	PSTv-40	MLG701	MG1	MG1-3	R1	2012	West	127	129	276	276	213	213	149	152	364	364	314	314	196	205	330	333	361	367	226	242	195	195	246	246	353	359	323	323
12-362-NG	PSTv-48	MLG1164	MG1	MG1-4	R1	2012	West	125	129	276	278	228	228	149	149	364	364	314	314	196	196	333	333	367	367	226	242	195	195	246	246	359	359	323	323
12-364-NG	PSTv-46	MLG827	MG3	MG3-4	R1	2012	West	125	129	273	276	228	228	149	149	364	364	314	314	196	196	333	333	367	367	226	242	195	195	246	246	359	359	323	323
12-365-NG	PSTv-37	MLG1443	MG1	MG1-3	R1	2012	West	125	125	278	278	228	228	149	149	358	358	314	314	196	205	333	333	361	367	226	226	195	198	243	243	359	359	323	323
12-366-NG	PSTv-53	MLG1884	MG1	MG1-4	R1	2012	West	125	125	276	276	213	228	149	149	358	364	314	314	196	196	333	333	367	367	226	226	195	198	243	243	359	359	323	323
12-367-NG	PSTv-53	MLG1731	MG3	MG3-2	R1	2012	West	125	125	276	276	225	225	149	149	358	358	311	314	196	196	333	333	367	367	226	242	195	195	243	246	359	359	323	323
12-368-NG	PSTv-53	MLG2003	MG3	MG3-1	R1	2012	West	125	125	276	276	228	228	149	149	358	358	311	311	196	196	333	333	367	367	226	242	195	195	243	246	359	359	323	323
12-370-NG	PSTv-14	MLG1233	MG3	MG3-1	R1	2012	West	125	129	276	276	225	228	149	149	358	358	311	314	196	196	333	333	367	367	226	226	195	195	246	246	359	359	323	323
12-373-NG	PSTv-46	MLG2009	MG3	MG3-1	R1	2012	West	125	125	276	276	228	228	149	149	358	358	314	314	196	196	333	333	367	367	242	242	195	195	243	243	359	359	323	323
12-374-NG	PSTv-43	MLG1850	MG1	MG1-4	R1	2012	West	125	125	276	276	228	231	149	149	364	364	314	314	196	196	333	333	367	367	226	242	195	195	246	246	359	359	323	323
12-376-NG	PSTv-37	MLG1011	MG1	MG1-4	R1	2012	West	125	129	276	278	213	228	149	152	364	364	314	314	196	205	330	333	367	367	226	226	198	198	243	243	359	359	323	323
12-379-NG	PSTv-37	MLG704	MG1	MG1-5	R1	2012	West	127	129	276	276	213	213	149	149	358	358	314	314	196	202	333	333	367	367	226	242	195	198	243	243	353	359	323	329
12-380-NG	PSTv-37	MLG2002	MG1	MG1-4	R1	2012	West	125	125	276	276	228	228	149	149	364	364	314	314	196	196	333	333	367	367	226	242	195	195	243	246	359	359	323	323
12-382-NG	PSTv-46	MLG1313	MG1	MG1-4	R1	2012	West	125	129	276	276	228	228	149	149	358	364	314	314	196	196	333	333	367	367	226	242	195	195	246	246	359	359	323	323
12-383-NG	PSTv-4	MLG1464	MG3	MG3-2	R1	2012	West	125	125	276	278	225	225	149	149	358	358	314	314	196	196	333	333	367	367	242	242	195	198	246	246	359	359	323	323
12-384-NG	PSTv-4	MLG1895	MG1	MG1-4	R1	2012	West	125	125	276	276	213	228	149	149	364	364	314	314	196	196	333	333	367	367	226	242	195	195	246	246	359	359	323	323
12-385-NG	PSTv-4	MLG2048	MG1	MG1-4	R1	2012	West	125	125	0	0	213	228	149	149	358	358	314	314	196	196	333	333	367	367	226	242	195	198	243	243	359	359	323	323
12-387-NG	PSTv-37	MLG984	MG1	MG1-3	R1	2012	West	125	129	276	278	213	228	149	152	358	358	314	314	196	205	330	333	361	367	226	242	195	195	243	243	353	359	323	323
12-388-NG	PSTv-52	MLG1963	MG1	MG1-5	R1	2012	West	125	125	276	276	228	228	149	149	364	364	311	314	196	202	333	333	361	367	226	226	195	198	246	246	353	359	0	0
12-389-NG	PSTv-4	MLG1771	MG3	MG3-3	R1	2012	West	125	125	276	276	231	231	149	149	364	364	314	314	196	196	333	333	367	367	226	242	195	195	243	243	359	359	323	323
12-393-NG	PSTv-53	MLG1736	MG3	MG3-2	R1	2012	West	125	125	276	276	225	225	149	149	358	358	311	314	196	196	333	333	367	367	242	242	195	195	0	0	359	359	329	329
12-420-NG	PSTv-47	MLG1098	MG1	MG1-3	R1	2012	West	125	129	276	278	228	228	149	152	364	364	314	314	196	205	330	333	361	367	226	242	195	195	243	246	353	359	323	323
12-421-NG	PSTv-71	MLG1848	MG3	MG3-1	R1	2012	West	125	125	276	276	228	231	149	152	358	358	311	311	196	196	333	333	367	367	226	242	195	195	243	246	359	359	323	323
12-86-NG	PSTv-37	MLG796	MG1	MG1-3	R1	2012	West	125	129	278	278	228	228	149	152	0	0	314	314	196	205	330	333	361	367	226	242	195	195	243	243	353	359	323	323
12-87-NG	NT	MLG2066	MG1	MG1-5	R1	2012	West	0	0	276	276	228	228	149	149	364	364	314	314	196	202	330	333	361	367	226	242	0	0	0	0	359	359	323	323
12-88-NG	PSTv-37	MLG794	MG1	MG1-3	R1	2012	West	125	129	278	278	228	228	149	152	364	364	314	314	196	205	330	333	361	367	226	242	195	195	243	243	353	359	323	323
12-89-NG	PSTv-37	MLG1016	MG1	MG1-5	R1	2012	West	125	129	276	278	213	228	149	149	364	364	314	314	202	202	330	333	361	367	226	242	195	195	243	246	353	359	323	323
12-90-NG	PSTv-37	MLG1131	MG1	MG1-3	R1	2012	West	125	129	276	278	228	228	149	152	364	364	314	314	196	205	330	333	361	367	0	0	195	195	243	243	0	0	323	323
12-417-NG	PSTv-52	MLG1546	MG1	MG1-4	R2	2012	West	125	125	276	278	213	228	149	152	358	364	311	314	196	205	330	333	361	367	226	226	195	195	246	246	353	359	329	329
12-418-NG	PSTv-52	MLG625	MG1	MG1-3	R2	2012	West	129	129	276	278	213	213	149	152	364	364	311	314	196	205	330	333	361	367	226	242	195	195	243	243	353	359	323	323
12-422-NG	PSTv-52	MLG1497	MG1	MG1-4	R3	2012	West	125	125	276	278	213	213	149	152	364	364	311	314	196	205	330	333	361	367	226	226	0	0	243	243	353	359	323	323
12-423-NG	PSTv-46	MLG1166	MG1	MG1-4	R3	2012	West	125	129	276	278	228	228	149	149	0	0	314	314	196	196	333	333	367	367	226	242	195	195	246	246	359	359	323	323
12-104-1	PSTv-11	MLG2026	MG3	MG3-1	R4	2012	West	125	125	276	276	228	228	149	149	358	358	311	311	196	196	333	333	367	367	242	242	195	195	246	246	359	359	323	323
12-104-2	PSTv-11	MLG2026	MG3	MG3-1	R4	2012	West	125	125	276	276	228	228	149	149	358	358	311	311	196	196	333	333	367	367	242	242	195	195	246	246	359	359	323	323
12-173-NG	PSTv-47	MLG1251	MG1	MG1-4	R5	2012	West	125	129	276	276	213	228	149	149	358	358	314	314	196	196	333	333	361	367	226	242	195	195	243	246	353	359	323	323
12-33	PSTv-11	MLG1785	MG3	MG3-3	R5	2012	West	125	125	276	276	231	231	149	149	358	358	311	311	196	196	333	333	367	367	242	242	195	195	246	246	359	359	323	323
12-34	PSTv-11	MLG1952	MG3	MG3-1	R5	2012	West	125	125	276	276	228	228	149	152	358	358	311	311	196	196	333	333	367	367	242	242	195	195	246	246	359	359	323	323
12-35	PSTv-14	MLG1847	MG1	MG1-4	R5	2012	West	125	125	276	276	228	231	149	152	364	364	311	311	196	196	333	333	361	367	242	242	195	195	243	246	359	359	323	323
12-37	PSTv-53	MLG1950	MG3	MG3-1	R5	2012	West	125	125	276	276	228	228	149	152	358	364	311	311	196	196	333	333	367	367	242	242	195	195	246	246	359	359	323	323
12-38	PSTv-14	MLG2068	MG1	MG1-4	R5	2012	West	0	0	0	0	228	228	0	0	358	364	311	311	196	196	333	333	361	361	226	226	195	195	246	246	353	359	323	323
12-40	PSTv-14	MLG2026	MG3	MG3-1	R5	2012	West	125	125	276	276	228	228	149	149	358	358	311	311	196	196	333	333	367	367	242	242	195	195	246	246	359	359	323	323
12-44-1	PSTv-11	MLG1834	MG3	MG3-1	R5	2012	West	125	125	276	276	213	213	149	149	358	358	311	314	196	196	333	333	367	367	242	242	195	195	246	246	359	359	323	323
12-44-2	PSTv-11	MLG1703	MG3	MG3-1	R5	2012	West	125	125	276	278	228	228	149	149	358	358	311	311	196	196	333	333	367	367	242	242	195	195	246	246	359	359	323	323
12-45	PSTv-11	MLG1227	MG1	MG1-4	R5	2012	West	125	129	276	276	213	213	149	149	358	364	311	311	196	196	333	333	361	367	242	242	195	195	246	246	359	359	323	323
12-45	PSTv-14	MLG1744	MG3	MG3-2	R5	2012	West	125	125	276	276	225	225	149	149	358	358	311	311	196	196	333	333	367	367	242	242	195	195	246	246	359	359	323	323
12-45	PSTv-14	MLG2026	MG3	MG3-1	R5	2012	West	125	125	276	276	228	228	149	149	358	358	311	311	196	196	333	333	367	367	242	242	195	195	246	246	359	359	323	323
12-45	PSTv-14	MLG1952	MG3	MG3-1	R5	2012	West	125	125	276	276	228	228	149	152	358	358	311	311	196	196	333	333	367	367	242	242	195	195	246	246	359	359	323	323
12-47	PSTv-11	MLG2026	MG3	MG3-1	R5	2012	West	125	125	276	276	228	228	149	149	358	358	311	311	196	196	333	333	367	367	242	242	195	195	246	246	359	359	323	323
12-48	PSTv-14	MLG2026	MG3	MG3-1	R5	2012	West	125	125	276	276	228	228	149	149	358	358	311	311	196	196	333	333	367	367	242	242	195	195	246	246	359	359	323	323
12-52-1	PSTv-14	MLG2026	MG3	MG3-1	R5	2012	West	125	125	276	276	228	228	149	149	358	358	311	311	196	196	333	333	367	367	242	242	195	195	246	246	359	359	323	323
12-52-2	PSTv-14	MLG2026	MG3	MG3-1	R5	2012	West	125	125	276	276	228	228	149	149	358	358	311	311	196	196	333	333	367	367	242	242	195	195	246	246	359	359	323	323
12-58	PSTv-14	MLG1929	MG3	MG3-1	R5	2012	West	125	125	276	276	228	228	149	152	358	358	311	311	196	196	333	333	367	367	242	242	195	195	246	246	353	353	323	323
12-132	PSTv-37	MLG680	MG1	MG1-3	R6	2012	West	127	129	276	278	213	213	149	149	358	364	314	314	196	205	330	333	361	367	226	242	195	195	243	243	353	359	323	323
12-221-1	PSTv-28	MLG1743	MG3	MG3-2	R6	2012	West	125	125	276	276	225	225	149	149	358	358	311	314	196	196	333	333	367	367	242	242	195	195	246	246	359	359	323	323
12-221-2	PSTv-28	MLG1830	MG3	MG3-1	R6	2012	West	125	125	276	276	213	213	149	149	358	364	311	314	196	196	333	333	367	367	226	242	195	195	243	243	359	359	323	323
12-223-1	PSTv-37	MLG1893	MG3	MG3-1	R6	2012	West	125	125	276	276	213	228	149	149	358	364	311	311	196	196	333	333	367	367	226	242	195	195	243	246	359	359	323	323
12-223-2	PSTv-37	MLG1584	MG1	MG1-4	R6	2012	West	125	125	276	278	213	228	149	149	364	364	311	314	196	196	330	333	361	367	226	242	195	195	243	243	353	359	323	323
12-223-3	PSTv-37	MLG1082	MG1	MG1-3	R6	2012	West	125	129	276	278	228	228	149	152	364	364	311	314	196	205	330	333	361	367	226	242	195	195	243	243	353	359	323	323
12-227	PSTv-37	MLG1082	MG1	MG1-3	R6	2012	West	125	129	276	278	228	228	149	152	364	364	311	314	196	205	330	333	361	367	226	242	195	195	243	243	353	359	323	323
12-228	PSTv-37	MLG1149	MG1	MG1-3	R6	2012	West	125	129	276	278	228	228	149	149	364	364	311	314	196	205	330	333	361	367	226	242	195	195	243	243	353	359	323	323
12-386-1	PSTv-11	MLG2026	MG3	MG3-1	R6	2012	West	125	125	276	276	228	228	149	149	358	358	311	311	196	196	333	333	367	367	242	242	195	195	246	246	359	359	323	323
12-386-2	PSTv-11	MLG2026	MG3	MG3-1	R6	2012	West	125	125	276	276	228	228	149	149	358	358	311	311	196	196	333	333	367	367	242	242	195	195	246	246	359	359	323	323
12-407-NG	PSTv-52	MLG1658	MG1	MG1-4	R6	2012	West	125	125	276	278	228	228	149	152	364	364	311	314	196	205	330	333	361	367	226	242	195	195	243	243	359	359	323	323
12-93	PSTv-11	MLG2026	MG3	MG3-1	R6	2012	West	125	125	276	276	228	228	149	149	358	358	311	311	196	196	333	333	367	367	242	242	195	195	246	246	359	359	323	323
12-12-NG	PSTv-37	MLG984	MG1	MG1-3	R7	2012	East	125	129	276	278	213	228	149	152	358	358	314	314	196	205	330	333	361	367	226	242	195	195	243	243	353	359	323	323
12-134-NG	PSTv-39	MLG1003	MG1	MG1-3	R7	2012	East	125	129	276	278	213	228	149	152	358	364	314	314	196	205	330	333	0	0	226	242	195	195	243	243	353	359	323	323
12-13-NG	PSTv-37	MLG993	MG1	MG1-3	R7	2012	East	125	129	276	278	213	228	149	152	358	358	314	314	196	205	330	333	361	367	226	242	195	195	243	246	353	359	323	323
12-148-NG	PSTv-52	MLG1641	MG1	MG1-4	R7	2012	East	125	125	276	278	228	228	149	152	364	364	311	314	196	205	330	333	361	367	226	242	195	195	243	243	353	359	323	323
12-14-NG	PSTv-37	MLG983	MG1	MG1-3	R7	2012	East	125	129	276	278	213	228	149	152	358	364	314	314	196	205	330	333	361	367	226	242	195	195	243	243	353	359	323	323
12-15-NG	PSTv-37	MLG1640	MG1	MG1-4	R7	2012	East	125	125	276	278	228	228	149	152	364	364	314	314	196	205	330	333	361	367	226	242	195	195	243	243	353	359	323	323
12-16-NG	PSTv-37	MLG986	MG1	MG1-3	R7	2012	East	125	129	276	278	213	228	149	152	0	0	314	314	196	205	330	333	361	367	226	242	195	195	243	243	353	359	323	323
12-17-NG	PSTv-37	MLG916	MG1	MG1-3	R7	2012	East	125	129	276	278	213	213	149	152	358	364	0	0	196	205	330	333	361	367	226	242	195	195	246	246	353	359	323	323
12-19-NG	PSTv-37	MLG985	MG1	MG1-3	R7	2012	East	125	129	276	278	213	228	149	152	358	358	311	314	196	205	330	333	361	367	226	242	195	195	243	243	353	359	323	323
12-20-NG	PSTv-37	MLG1095	MG1	MG1-3	R7	2012	East	125	129	276	278	228	228	149	152	364	364	314	314	196	205	330	333	361	367	226	242	0	0	243	243	353	359	323	323
12-21-NG	PSTv-37	MLG1278	MG1	MG1-3	R7	2012	East	125	129	276	276	228	228	149	152	364	364	314	314	196	205	330	333	367	367	226	242	195	195	246	246	353	359	323	323
12-22-NG	PSTv-37	MLG675	MG1	MG1-3	R7	2012	East	127	129	276	278	213	213	149	152	358	358	314	314	196	205	330	333	361	367	0	0	195	195	243	243	353	359	323	323
12-23-NG	PSTv-37	MLG980	MG1	MG1-3	R7	2012	East	125	129	276	278	213	228	149	152	364	364	314	314	196	205	330	333	361	367	226	242	195	195	243	243	353	359	323	323
12-24-NG	PSTv-37	MLG1103	MG1	MG1-3	R7	2012	East	125	129	276	278	228	228	149	152	358	358	314	314	196	205	330	333	361	367	226	242	195	195	243	246	353	359	323	323
12-25-NG	PSTv-37	MLG1274	MG1	MG1-3	R7	2012	East	125	129	276	276	228	228	149	152	358	358	314	314	196	205	330	333	361	367	226	242	195	195	243	243	353	359	323	323
12-26	PSTv-37	MLG1099	MG1	MG1-3	R7	2012	East	125	129	276	278	228	228	149	152	364	364	311	314	196	205	330	333	361	367	226	242	195	195	243	246	353	359	323	323
12-26-NG	PSTv-37	MLG708	MG1	MG1-5	R7	2012	East	127	129	276	276	228	228	152	152	364	364	314	314	196	202	330	330	361	367	226	226	195	195	243	243	359	359	323	323
12-67-NG	PSTv-37	MLG1096	MG1	MG1-3	R7	2012	East	125	129	276	278	228	228	149	152	358	358	314	314	196	205	330	333	361	367	226	242	0	0	243	243	353	359	323	323
12-69-NG	PSTv-37	MLG1640	MG1	MG1-4	R7	2012	East	125	125	276	278	228	228	149	152	364	364	314	314	196	205	330	333	361	367	226	242	195	195	243	243	353	359	323	323
12-6-NG	PSTv-14	MLG666	MG1	MG1-3	R7	2012	East	127	129	276	278	213	213	149	152	364	364	314	314	196	205	330	333	361	367	226	242	195	195	243	243	353	359	323	323
12-70-NG	PSTv-37	MLG980	MG1	MG1-3	R7	2012	East	125	129	276	278	213	228	149	152	364	364	314	314	196	205	330	333	361	367	226	242	195	195	243	243	353	359	323	323
12-72-NG	PSTv-37	MLG1080	MG1	MG1-3	R7	2012	East	125	129	276	278	228	228	149	152	364	364	314	314	196	205	330	333	361	367	226	242	195	195	243	243	353	359	323	323
12-74-NG	PSTv-37	MLG1088	MG1	MG1-3	R7	2012	East	125	129	276	278	228	228	149	152	358	358	311	314	196	205	330	333	361	367	226	242	195	195	243	243	353	359	323	323
12-75-NG	PSTv-37	MLG920	MG1	MG1-3	R7	2012	East	125	129	276	278	213	213	149	152	358	358	314	314	196	205	330	333	361	367	0	0	195	195	246	246	353	359	323	323
12-7-NG	PSTv-37	MLG1080	MG1	MG1-3	R7	2012	East	125	129	276	278	228	228	149	152	364	364	314	314	196	205	330	333	361	367	226	242	195	195	243	243	353	359	323	323
12-8-NG	PSTv-37	MLG899	MG1	MG1-3	R7	2012	East	125	129	276	278	213	213	149	152	358	358	314	314	196	205	330	333	361	367	226	242	195	195	243	243	353	359	323	323
12-159-NG	PSTv-47	MLG1242	MG1	MG1-3	R8	2012	East	125	129	276	276	213	228	149	152	364	364	314	314	196	205	330	333	361	367	226	242	195	195	243	243	353	359	323	323
12-160-NG	PSTv-52	MLG1423	MG1	MG1-4	R8	2012	East	125	125	278	278	213	228	149	152	364	364	311	314	196	205	330	333	361	367	226	242	195	195	246	246	353	359	323	323
12-178-NG	PSTv-52	MLG1479	MG1	MG1-4	R8	2012	East	125	125	276	278	213	213	152	152	364	364	311	314	196	205	330	330	361	367	226	226	195	195	243	243	353	359	323	323
12-181-NG	PSTv-52	MLG1763	MG3	MG3-3	R8	2012	East	125	125	276	276	231	231	149	149	358	358	311	311	196	196	330	333	367	367	226	226	195	198	243	246	359	359	323	323
12-300-NG	PSTv-52	MLG1569	MG1	MG1-4	R8	2012	East	125	125	276	278	213	228	149	152	364	364	311	314	196	205	333	333	361	367	226	226	195	195	0	0	359	359	329	329
12-336	PSTv-37	MLG940	MG1	MG1-3	R8	2012	East	125	129	276	278	213	213	149	149	364	364	311	314	196	205	330	333	361	367	0	0	195	195	243	243	353	359	323	323
12-337-1	PSTv-37	MLG1082	MG1	MG1-3	R8	2012	East	125	129	276	278	228	228	149	152	364	364	311	314	196	205	330	333	361	367	226	242	195	195	243	243	353	359	323	323
12-337-2	PSTv-37	MLG1149	MG1	MG1-3	R8	2012	East	125	129	276	278	228	228	149	149	364	364	311	314	196	205	330	333	361	367	226	242	195	195	243	243	353	359	323	323
12-337-3	PSTv-37	MLG1688	MG1	MG1-2	R8	2012	East	125	125	276	278	228	228	149	149	364	364	311	314	196	205	330	333	367	367	226	242	195	195	246	246	353	359	323	323
12-212-NG	PSTv-52	MLG1623	MG1	MG1-4	R9	2012	East	125	125	276	278	228	228	149	152	364	364	311	314	196	205	330	333	361	367	226	226	195	195	243	243	353	359	323	323
12-293-NG	PSTv-37	MLG912	MG1	MG1-3	R9	2012	East	125	129	276	278	213	213	149	152	358	358	314	314	196	205	330	333	361	367	226	242	195	195	243	246	353	359	323	323
12-294-NG	PSTv-52	MLG626	MG1	MG1-3	R9	2012	East	129	129	276	278	213	213	149	152	364	364	311	314	196	205	330	333	361	367	226	242	195	195	0	0	353	359	323	323
12-344-NG	PSTv-52	MLG1559	MG1	MG1-4	R9	2012	East	125	125	276	278	213	228	149	152	364	364	314	314	196	205	330	333	361	367	226	226	195	195	246	246	353	359	323	323
12-355-NG	PSTv-52	MLG1641	MG1	MG1-4	R9	2012	East	125	125	276	278	228	228	149	152	364	364	311	314	196	205	330	333	361	367	226	242	195	195	243	243	353	359	323	323
12-357-NG	PSTv-52	MLG1503	MG1	MG1-4	R9	2012	East	125	125	276	278	213	213	149	152	364	364	311	314	196	205	330	333	361	367	226	242	195	195	243	243	353	359	323	323
12-358-NG	PSTv-52	MLG2061	MG1	MG1-3	R9	2012	East	0	0	276	278	228	228	149	152	364	364	314	314	196	205	330	333	361	367	226	226	195	195	243	243	359	359	323	323
12-397-NG	PSTv-52	MLG2065	MG1	MG1-4	R9	2012	East	0	0	276	276	228	228	149	152	0	0	314	314	196	205	333	333	361	367	226	226	198	198	246	246	353	359	323	323
12-399-NG	PSTv-52	MLG1422	MG1	MG1-4	R9	2012	East	125	125	278	278	213	228	149	152	364	364	311	314	196	205	330	333	361	367	226	226	195	195	243	246	353	359	323	323
12-400-NG	PSTv-52	MLG1577	MG1	MG1-4	R9	2012	East	125	125	276	278	213	228	149	149	364	364	311	314	196	205	330	333	361	367	226	226	195	195	243	243	353	359	323	323
12-402-NG	PSTv-52	MLG1565	MG1	MG1-4	R9	2012	East	125	125	276	278	213	228	149	152	364	364	311	314	196	205	330	333	361	367	226	242	195	195	243	243	353	359	323	323
12-403-NG	PSTv-52	MLG1547	MG1	MG1-4	R9	2012	East	125	125	276	278	213	228	149	152	364	364	311	314	196	205	330	333	361	367	226	226	195	195	246	246	353	359	323	329
12-002-1	PSTv-37	MLG1055	MG1	MG1-3	R10	2012	East	125	129	276	278	228	228	149	152	364	364	311	314	196	205	330	333	361	367	226	226	195	195	243	243	353	359	323	323
12-002-2	PSTv-37	MLG1137	MG1	MG1-3	R10	2012	East	125	129	276	278	228	228	149	149	364	364	311	314	196	205	330	333	361	367	226	226	195	195	243	243	353	359	323	323
12-3	PSTv-37	MLG839	MG1	MG1-3	R10	2012	East	125	129	276	278	225	225	149	152	364	364	311	314	196	205	330	333	361	367	226	242	195	195	243	243	353	359	323	323
12-203	PSTv-37	MLG981	MG1	MG1-3	R11	2012	East	125	129	276	278	213	228	149	152	364	364	311	314	196	205	330	333	361	367	226	242	195	195	243	243	353	359	323	323
12-203-205	PSTv-37	MLG1149	MG1	MG1-3	R11	2012	East	125	129	276	278	228	228	149	149	364	364	311	314	196	205	330	333	361	367	226	242	195	195	243	243	353	359	323	323
12-204-1	PSTv-37	MLG896	MG1	MG1-3	R11	2012	East	125	129	276	278	213	213	149	152	364	364	311	314	196	205	330	333	361	367	226	242	195	195	243	243	353	359	323	323
12-204-2	PSTv-37	MLG1197	MG1	MG1-4	R11	2012	East	125	129	276	276	213	213	149	152	364	364	311	314	196	205	330	333	361	367	226	242	195	195	243	243	353	359	323	323
12-205-1	PSTv-37	MLG1671	MG1	MG1-4	R11	2012	East	125	125	276	278	228	228	149	149	364	364	314	314	196	205	330	333	361	367	226	242	195	195	243	243	353	359	323	323
12-205-2	PSTv-37	MLG1149	MG1	MG1-3	R11	2012	East	125	129	276	278	228	228	149	149	364	364	311	314	196	205	330	333	361	367	226	242	195	195	243	243	353	359	323	323
12-205-3	PSTv-37	MLG667	MG1	MG1-3	R11	2012	East	127	129	276	278	213	213	149	152	358	364	314	314	196	205	330	333	361	367	226	242	195	195	243	243	353	359	323	323
12-206-1	PSTv-37	MLG1082	MG1	MG1-3	R11	2012	East	125	129	276	278	228	228	149	152	364	364	311	314	196	205	330	333	361	367	226	242	195	195	243	243	353	359	323	323
12-206-2	PSTv-37	MLG1163	MG1	MG1-4	R11	2012	East	125	129	276	278	228	228	149	149	364	364	311	314	196	205	330	333	367	367	226	242	195	195	243	243	359	359	323	323
12-209-1	PSTv-37	MLG847	MG3	MG3-3	R11	2012	East	125	129	276	278	231	231	149	152	364	364	311	311	196	205	330	333	361	367	226	242	195	198	243	243	353	359	323	323
12-209-2	PSTv-37	MLG1055	MG1	MG1-3	R11	2012	East	125	129	276	278	228	228	149	152	364	364	311	314	196	205	330	333	361	367	226	226	195	195	243	243	353	359	323	323
12-211-NG	PSTv-52	MLG1560	MG1	MG1-4	R11	2012	East	125	125	276	278	213	228	149	152	364	364	311	314	196	205	330	333	361	367	226	226	195	195	0	0	353	359	323	323
12-219-NG	PSTv-52	MLG1648	MG1	MG1-4	R11	2012	East	125	125	276	278	228	228	149	152	364	364	311	314	196	205	330	333	361	367	226	242	195	195	0	0	353	359	323	323
12-282-NG	PSTv-52	MLG1548	MG1	MG1-4	R11	2012	East	125	125	276	278	213	228	149	152	364	364	314	314	196	205	333	333	361	367	226	226	195	195	246	246	353	359	323	329
12-303-NG	PSTv-37	MLG1640	MG1	MG1-4	R11	2012	East	125	125	276	278	228	228	149	152	364	364	314	314	196	205	330	333	361	367	226	242	195	195	243	243	353	359	323	323
12-304-NG	PSTv-37	MLG984	MG1	MG1-3	R11	2012	East	125	129	276	278	213	228	149	152	358	358	314	314	196	205	330	333	361	367	226	242	195	195	243	243	353	359	323	323
12-305-NG	PSTv-37	MLG1080	MG1	MG1-3	R11	2012	East	125	129	276	278	228	228	149	152	364	364	314	314	196	205	330	333	361	367	226	242	195	195	243	243	353	359	323	323
12-348-NG	PSTv-52	MLG1932	MG1	MG1-4	R11	2012	East	125	125	276	276	228	228	149	152	364	364	311	314	196	205	330	333	361	367	226	226	195	195	243	246	353	359	323	329
12-413-NG	PSTv-52	MLG1512	MG1	MG1-4	R11	2012	East	125	125	276	278	213	213	149	152	364	364	311	314	196	205	330	333	361	367	226	242	195	195	246	246	353	359	323	323
12-143-NG	PSTv-37	MLG748	MG1	MG1-1	R12	2012	East	127	127	276	278	213	213	149	152	358	358	314	314	196	205	330	333	361	367	0	0	195	195	243	243	353	359	323	323
12-151-NG	PSTv-37	MLG1267	MG1	MG1-4	R12	2012	East	125	129	276	276	228	228	149	152	358	358	314	314	196	205	330	333	361	367	226	226	195	198	243	246	353	359	323	323
12-152-NG	PSTv-37	MLG1376	MG1	MG1-4	R12	2012	East	125	127	276	276	213	213	149	152	358	364	314	314	196	205	330	333	361	367	226	242	195	195	243	243	353	359	323	323
12-153-NG	PSTv-52	MLG1492	MG1	MG1-4	R12	2012	East	125	125	276	278	213	213	149	152	364	364	311	314	196	205	330	333	361	367	226	226	195	195	243	243	353	359	323	323
12-154-NG	PSTv-52	MLG633	MG1	MG1-3	R12	2012	East	129	129	276	278	228	228	149	152	364	364	311	311	196	205	330	333	361	367	226	242	195	195	243	243	353	359	323	323
12-155-NG	PSTv-37	MLG798	MG1	MG1-3	R12	2012	East	125	129	278	278	228	228	149	152	358	358	314	314	196	205	330	333	361	367	0	0	195	195	243	243	353	359	323	323
12-174-NG	PSTv-37	MLG899	MG1	MG1-3	R12	2012	East	125	129	276	278	213	213	149	152	358	358	314	314	196	205	330	333	361	367	226	242	195	195	243	243	353	359	323	323
12-175-NG	PSTv-37	MLG1126	MG1	MG1-3	R12	2012	East	125	129	276	278	228	228	149	152	364	364	314	314	196	205	330	333	361	367	226	242	195	195	243	243	359	359	323	323
12-352-NG	PSTv-52	MLG632	MG1	MG1-3	R12	2012	East	129	129	276	278	228	228	149	152	0	0	311	314	196	205	330	333	361	367	226	242	195	195	0	0	353	359	323	329
13-005	PSTv-22	MLG1293	MG1	MG1-5	R1	2013	West	125	129	276	276	228	228	149	149	364	364	311	314	196	202	333	333	361	367	226	226	195	195	243	246	353	359	323	329
13-006	PSTv-52	MLG1084	MG1	MG1-3	R1	2013	West	125	129	276	278	228	228	149	152	364	364	311	311	196	205	330	333	361	367	226	242	195	195	243	243	353	359	323	323
13-007	PSTv-52	MLG896	MG1	MG1-3	R1	2013	West	125	129	276	278	213	213	149	152	364	364	311	314	196	205	330	333	361	367	226	242	195	195	243	243	353	359	323	323
13-008	PSTv-18	MLG1817	MG1	MG1-4	R1	2013	West	125	125	276	276	213	213	149	149	358	364	314	314	205	205	330	333	361	367	226	226	195	198	243	243	353	359	323	323
13-009	PSTv-52	MLG1093	MG1	MG1-3	R1	2013	West	125	129	276	278	228	228	149	152	364	364	311	314	196	205	333	333	361	367	226	242	195	195	243	243	353	359	323	323
13-010	PSTv-48	MLG829	MG3	MG3-4	R1	2013	West	125	129	273	276	228	228	149	149	358	364	314	314	205	205	333	333	367	367	226	242	195	195	246	246	359	359	323	323
13-011	PSTv-18	MLG628	MG1	MG1-3	R1	2013	West	129	129	276	278	213	213	149	149	364	364	311	314	205	205	333	333	361	367	226	226	195	198	243	243	353	359	323	323
13-012	PSTv-48	MLG1314	MG1	MG1-3	R1	2013	West	125	129	276	276	228	228	149	149	358	364	311	314	205	205	333	333	367	367	226	242	195	195	246	246	359	359	323	323
13-013	PSTv-22	MLG1205	MG1	MG1-4	R1	2013	West	125	129	276	276	213	213	149	149	358	364	311	311	205	205	333	333	361	367	226	226	195	198	243	243	353	359	323	329
13-013	PSTv-22	MLG1204	MG1	MG1-4	R1	2013	West	125	129	276	276	213	213	149	149	364	364	314	314	205	205	333	333	361	367	226	226	195	198	243	243	353	359	323	329
13-013	PSTv-22	MLG1193	MG1	MG1-5	R1	2013	West	125	129	276	276	213	213	149	152	358	364	311	314	196	202	333	333	361	367	226	226	195	198	243	243	353	359	323	323
13-049	PSTv-48	MLG815	MG3	MG3-4	R1	2013	West	125	129	273	276	228	228	149	149	0	0	311	314	196	196	333	333	367	367	226	226	195	195	243	246	359	359	323	323
13-050	PSTv-37	MLG1063	MG1	MG1-3	R1	2013	West	125	129	276	278	228	228	149	152	364	364	311	314	196	205	333	333	361	367	226	226	195	195	243	243	353	359	323	323
13-051	PSTv-37	MLG880	MG1	MG1-3	R1	2013	West	125	129	276	278	213	213	149	152	364	364	311	311	205	205	330	333	361	367	226	226	198	198	243	243	353	359	323	323
13-052	PSTv-37	MLG1082	MG1	MG1-3	R1	2013	West	125	129	276	278	228	228	149	152	364	364	311	314	196	205	330	333	361	367	226	242	195	195	243	243	353	359	323	323
13-053	PSTv-52	MLG1093	MG1	MG1-3	R1	2013	West	125	129	276	278	228	228	149	152	364	364	311	314	196	205	333	333	361	367	226	242	195	195	243	243	353	359	323	323
13-054	PSTv-37	MLG903	MG1	MG1-3	R1	2013	West	125	129	276	278	213	213	149	152	364	364	311	314	196	205	333	333	361	367	226	242	195	195	243	243	353	359	323	323
13-055	PSTv-37	MLG1055	MG1	MG1-3	R1	2013	West	125	129	276	278	228	228	149	152	364	364	311	314	196	205	330	333	361	367	226	226	195	195	243	243	353	359	323	323
13-056	PSTv-37	MLG981	MG1	MG1-3	R1	2013	West	125	129	276	278	213	228	149	152	364	364	311	314	196	205	330	333	361	367	226	242	195	195	243	243	353	359	323	323
13-057	PSTv-52	MLG1059	MG1	MG1-3	R1	2013	West	125	129	276	278	228	228	149	152	358	364	311	314	196	205	330	333	361	367	226	226	195	195	243	243	353	359	323	323
13-058	PSTv-52	MLG897	MG1	MG1-3	R1	2013	West	125	129	276	278	213	213	149	152	364	364	311	314	196	196	330	333	361	367	226	242	195	195	243	243	353	359	323	323
13-059	PSTv-37	MLG896	MG1	MG1-3	R1	2013	West	125	129	276	278	213	213	149	152	364	364	311	314	196	205	330	333	361	367	226	242	195	195	243	243	353	359	323	323
13-060	PSTv-37	MLG883	MG1	MG1-3	R1	2013	West	125	129	276	278	213	213	149	152	364	364	311	314	196	205	330	333	361	367	226	226	195	195	243	243	353	359	323	323
13-061	PSTv-18	MLG1213	MG1	MG1-5	R1	2013	West	125	129	276	276	213	213	149	149	358	358	314	314	196	202	333	333	361	367	226	226	195	195	243	246	353	359	323	323
13-061	PSTv-4	MLG933	MG1	MG1-5	R1	2013	West	125	129	276	278	213	213	149	149	358	364	314	314	196	202	333	333	361	367	226	226	195	198	243	246	353	359	323	329
13-062	PSTv-21	MLG855	MG1	MG1-3	R1	2013	West	125	129	276	278	213	225	149	149	358	364	311	314	196	196	333	333	361	367	226	226	195	195	243	246	353	359	323	323
13-063	PSTv-18	MLG702	MG1	MG1-4	R1	2013	West	127	129	276	276	213	213	149	149	358	358	311	311	205	205	333	333	361	367	226	226	195	198	243	243	353	359	323	329
13-064	PSTv-52	MLG799	MG1	MG1-5	R1	2013	West	125	129	278	278	228	228	149	149	358	364	311	314	196	202	333	333	361	367	226	226	195	195	243	246	353	359	323	329
13-104	PSTv-37	MLG1639	MG1	MG1-4	R1	2013	West	125	125	276	278	228	228	149	152	364	364	311	314	196	205	333	333	361	367	226	242	198	198	243	243	353	359	323	323
13-110	PSTv-44	MLG1993	MG3	MG3-1	R1	2013	West	125	125	276	276	228	228	149	149	358	358	311	314	196	196	333	333	367	367	226	226	195	195	246	246	359	359	323	323
13-110	PSTv-44	MLG1923	MG1	MG1-4	R1	2013	West	125	125	276	276	228	228	152	152	358	358	311	311	196	196	333	333	367	367	226	226	195	195	246	246	359	359	323	323
13-110	PSTv-44	MLG1945	MG1	MG1-4	R1	2013	West	125	125	276	276	228	228	149	152	358	358	311	314	196	196	333	333	367	367	226	226	195	195	243	243	359	359	323	323
13-110	PSTv-44	MLG759	MG1	MG1-4	R1	2013	West	127	127	276	276	228	228	152	152	358	358	311	311	196	196	333	333	367	367	226	226	195	195	246	246	359	359	323	323
13-116	PSTv-73	MLG1959	MG1	MG1-5	R1	2013	West	125	125	276	276	228	228	149	149	364	364	311	314	196	202	333	333	361	367	226	226	195	198	243	243	353	359	323	329
13-122	PSTv-37	MLG1638	MG1	MG1-4	R1	2013	West	125	125	276	278	228	228	149	152	364	364	311	314	196	205	330	333	361	367	226	242	198	198	243	243	353	359	323	323
13-176	PSTv-74	MLG1308	MG1	MG1-4	R1	2013	West	125	129	276	276	228	228	149	149	358	358	311	314	196	196	333	333	367	367	226	226	195	195	246	246	359	359	323	323
13-211	PSTv-52	MLG1059	MG1	MG1-3	R1	2013	West	125	129	276	278	228	228	149	152	358	364	311	314	196	205	330	333	361	367	226	226	195	195	243	243	353	359	323	323
13-212	PSTv-18	MLG1321	MG1	MG1-5	R1	2013	West	125	129	276	276	0	0	152	152	358	358	311	314	196	202	333	333	361	367	226	226	198	198	243	243	353	359	323	329
13-212	PSTv-18	MLG1931	MG1	MG1-5	R1	2013	West	125	125	276	276	228	228	149	152	358	358	311	314	196	202	333	333	361	367	226	226	198	198	243	243	353	359	323	329
13-213	PSTv-73	MLG1139	MG1	MG1-3	R1	2013	West	125	129	276	278	228	228	149	149	358	364	311	314	196	196	330	333	361	367	226	226	195	195	243	243	353	359	323	323
13-214	PSTv-73	MLG1516	MG1	MG1-4	R1	2013	West	125	125	276	278	213	213	149	152	358	364	311	314	196	205	333	333	361	367	226	226	195	195	243	243	359	359	323	329
13-215	PSTv-18	MLG1262	MG1	MG1-4	R1	2013	West	125	129	276	276	228	228	152	152	358	358	311	314	196	196	333	333	361	361	226	226	195	198	243	243	0	0	323	323
13-216	PSTv-46	MLG1431	MG1	MG1-4	R1	2013	West	125	125	278	278	228	228	152	152	364	364	311	314	196	196	333	333	361	367	226	226	195	195	243	243	359	359	323	323
13-217	PSTv-18	MLG1428	MG1	MG1-4	R1	2013	West	125	125	278	278	213	228	0	0	364	364	311	314	196	196	333	333	0	0	226	226	195	198	243	246	359	359	323	323
13-218	PSTv-11	MLG2023	MG3	MG3-1	R1	2013	West	125	125	276	276	228	228	149	149	358	358	311	314	196	196	333	333	367	367	242	242	195	195	246	246	359	359	323	323
13-219	PSTv-52	MLG1522	MG1	MG1-4	R1	2013	West	125	125	276	278	213	213	149	149	364	364	311	314	196	196	330	333	361	367	226	226	195	195	243	243	353	359	323	329
13-220	PSTv-18	MLG1289	MG1	MG1-5	R1	2013	West	125	129	276	276	228	228	149	149	358	364	311	311	196	202	333	333	361	367	226	226	195	198	243	243	353	359	323	329
13-220	PSTv-18	MLG1442	MG1	MG1-5	R1	2013	West	125	125	278	278	228	228	149	149	364	364	311	311	196	202	330	333	367	367	226	226	195	198	243	243	353	359	323	329
13-222	PSTv-52	MLG1049	MG1	MG1-3	R1	2013	West	125	129	276	278	228	228	149	152	364	364	311	314	196	205	330	333	361	367	226	226	195	195	243	243	353	359	323	329
13-224	PSTv-18	MLG1815	MG1	MG1-5	R1	2013	West	125	125	276	276	213	213	149	149	358	358	311	314	196	202	333	333	361	367	226	226	195	198	243	243	353	359	323	329
13-226	PSTv-71	MLG1925	MG3	MG3-1	R1	2013	West	125	125	276	276	228	228	152	152	358	358	311	314	196	196	330	330	367	367	242	242	195	195	246	246	359	359	323	323
13-227	PSTv-79	MLG1751	MG3	MG3-3	R1	2013	West	125	125	276	276	231	231	152	152	358	358	311	314	196	196	333	333	367	367	226	226	195	195	246	246	359	359	323	323
13-227	PSTv-79	MLG1753	MG3	MG3-3	R1	2013	West	125	125	276	276	231	231	152	152	358	358	311	311	196	196	333	333	367	367	226	242	195	195	243	246	359	359	323	323
13-228	PSTv-18	MLG1461	MG3	MG3-2	R1	2013	West	125	125	276	278	225	225	152	152	358	358	311	314	196	196	333	333	367	367	226	242	195	195	243	243	359	359	323	323
13-229	PSTv-53	MLG1841	MG3	MG3-1	R1	2013	West	125	125	276	276	225	228	149	149	358	358	311	314	196	196	333	333	361	367	226	226	195	195	246	246	359	359	323	323
13-230	PSTv-53	MLG1743	MG3	MG3-2	R1	2013	West	125	125	276	276	225	225	149	149	358	358	311	314	196	196	333	333	367	367	242	242	195	195	246	246	359	359	323	323
13-231	PSTv-52	MLG1153	MG1	MG1-4	R1	2013	West	125	129	276	278	228	228	149	149	364	364	311	314	196	205	330	333	367	367	226	226	195	195	243	243	353	359	323	323
13-232	PSTv-52	MLG1172	MG1	MG1-3	R1	2013	West	125	129	276	278	0	0	152	152	364	364	311	314	196	205	330	333	361	367	226	226	195	195	243	243	353	359	323	323
13-234	PSTv-76	MLG883	MG1	MG1-3	R1	2013	West	125	129	276	278	213	213	149	152	364	364	311	314	196	205	330	333	361	367	226	226	195	195	243	243	353	359	323	323
13-235	PSTv-14	MLG1550	MG1	MG1-4	R1	2013	West	125	125	276	278	213	228	149	152	364	364	311	314	196	205	330	333	361	367	226	226	195	195	243	243	353	359	323	323
13-236	PSTv-52	MLG1055	MG1	MG1-3	R1	2013	West	125	129	276	278	228	228	149	152	364	364	311	314	196	205	330	333	361	367	226	226	195	195	243	243	353	359	323	323
13-237	PSTv-17	MLG1707	MG1	MG1-4	R1	2013	West	125	125	276	278	228	228	0	0	358	364	311	314	196	196	330	333	0	0	226	226	195	195	243	246	359	359	323	329
13-238	PSTv-11	MLG1306	MG1	MG1-4	R1	2013	West	125	129	276	276	228	228	149	149	358	364	311	314	196	196	333	333	367	367	226	226	195	195	243	246	359	359	323	323
13-239	PSTv-17	MLG1990	MG3	MG3-1	R1	2013	West	125	125	276	276	228	228	149	149	358	358	311	314	196	196	333	333	367	367	226	226	195	195	243	246	359	359	323	323
13-240	PSTv-17	MLG1870	MG1	MG1-4	R1	2013	West	125	125	276	276	213	228	149	152	358	364	311	311	196	196	333	333	367	367	226	226	195	195	243	246	0	0	323	323
13-241	PSTv-14	MLG1845	MG3	MG3-1	R1	2013	West	125	125	276	276	225	228	149	149	358	358	314	314	196	196	333	333	367	367	226	226	195	195	243	246	0	0	329	329
13-242	PSTv-52	MLG1057	MG1	MG1-3	R1	2013	West	125	129	276	278	228	228	149	152	364	364	311	311	196	205	330	333	361	367	226	226	195	195	243	243	353	359	323	323
13-242	PSTv-52	MLG1641	MG1	MG1-4	R1	2013	West	125	125	276	278	228	228	149	152	364	364	311	314	196	205	330	333	361	367	226	242	195	195	243	243	353	359	323	323
13-244	PSTv-71	MLG1980	MG1	MG1-4	R1	2013	West	125	125	276	276	228	228	149	149	364	364	311	314	196	196	333	333	361	367	226	226	195	195	243	246	359	359	323	323
13-245	PSTv-76	MLG1944	MG3	MG3-1	R1	2013	West	125	125	276	276	228	228	149	152	358	358	311	311	196	196	333	333	367	367	226	226	195	195	243	246	359	359	323	329
13-245	PSTv-76	MLG1552	MG1	MG1-4	R1	2013	West	125	125	276	278	213	228	149	152	364	364	311	311	196	205	330	333	361	367	226	226	195	195	243	243	353	359	323	323
13-245	PSTv-76	MLG1123	MG1	MG1-3	R1	2013	West	125	129	276	278	228	228	149	152	364	364	311	314	196	205	330	330	361	367	226	226	195	195	243	243	359	359	323	323
13-245	PSTv-76	MLG1389	MG1	MG1-4	R1	2013	West	125	127	276	276	228	228	149	152	358	364	311	314	196	205	330	333	361	361	226	226	195	195	246	246	353	359	329	329
13-245	PSTv-76	MLG117	MG1	MG1-2	R1	2013	West	125	125	276	276	213	228	149	152	364	364	311	314	196	205	330	333	361	367	226	242	198	198	246	246	353	359	323	323
13-246	PSTv-52	MLG859	MG1	MG1-3	R1	2013	West	125	129	276	278	213	213	152	152	364	364	311	314	196	205	330	333	361	367	226	226	195	195	243	246	353	359	323	323
13-246	PSTv-52	MLG1072	MG1	MG1-3	R1	2013	West	125	129	276	278	228	228	149	152	364	364	311	311	196	205	333	333	361	367	226	226	195	195	246	246	353	359	323	323
13-247	PSTv-53	MLG1435	MG1	MG1-4	R1	2013	West	125	125	278	278	228	228	149	152	358	364	311	314	196	196	330	333	361	367	226	226	195	195	246	246	353	359	323	323
13-247	PSTv-53	MLG1998	MG3	MG3-1	R1	2013	West	125	125	276	276	228	228	149	149	358	364	311	314	196	196	333	333	367	367	226	242	195	195	243	243	359	359	323	323
13-249	PSTv-28	MLG1946	MG3	MG3-1	R1	2013	West	125	125	276	276	228	228	149	152	358	358	311	314	196	196	330	333	367	367	226	242	195	195	246	246	359	359	323	323
13-250	PSTv-46	MLG1725	MG1	MG1-3	R1	2013	West	125	125	276	276	225	225	149	149	358	364	311	314	196	196	333	333	361	367	226	226	195	195	243	243	353	359	323	329
13-250	PSTv-46	MLG1718	MG3	MG3-2	R1	2013	West	125	125	276	276	225	225	149	152	358	358	311	311	196	196	333	333	367	367	226	242	195	195	246	246	359	359	323	323
13-251	PSTv-53	MLG1714	MG3	MG3-2	R1	2013	West	125	125	276	276	225	225	152	152	358	358	311	314	196	196	333	333	367	367	242	242	195	195	246	246	359	359	323	323
13-252	PSTv-41	MLG1412	MG1	MG1-4	R1	2013	West	125	125	278	278	213	225	152	152	358	358	311	314	196	196	330	333	367	367	226	226	0	0	243	246	359	359	323	323
13-252	PSTv-41	MLG1502	MG1	MG1-4	R1	2013	West	125	125	276	278	213	213	149	152	364	364	311	314	196	205	330	330	361	367	226	242	195	195	243	243	353	359	323	323
13-253	PSTv-77	MLG1839	MG3	MG3-2	R1	2013	West	125	125	276	276	225	228	149	152	358	358	311	314	196	196	333	333	361	367	242	242	195	195	246	246	359	359	323	323
13-253	PSTv-77	MLG1743	MG3	MG3-2	R1	2013	West	125	125	276	276	225	225	149	149	358	358	311	314	196	196	333	333	367	367	242	242	195	195	246	246	359	359	323	323
13-254	PSTv-48	MLG1032	MG1	MG1-4	R1	2013	West	125	129	276	278	228	228	152	152	358	358	311	314	196	196	333	333	361	367	226	226	195	195	246	246	353	359	323	323
13-255	PSTv-37	MLG883	MG1	MG1-3	R1	2013	West	125	129	276	278	213	213	149	152	364	364	311	314	196	205	330	333	361	367	226	226	195	195	243	243	353	359	323	323
13-261	NT	MLG1404	MG1	MG1-3	R1	2013	West	125	125	278	278	225	225	152	152	358	364	311	314	196	196	330	333	361	367	226	226	195	195	243	243	353	359	323	323
13-273	PSTv-73	MLG795	MG1	MG1-3	R1	2013	West	125	129	278	278	228	228	149	152	364	364	311	314	196	205	330	333	361	367	226	242	195	195	243	243	353	359	323	323
13-274	PSTv-11	MLG1894	MG1	MG1-5	R1	2013	West	125	125	276	276	213	228	149	149	358	358	311	314	196	202	330	333	367	367	226	242	195	195	246	246	359	359	323	323
13-275	PSTv-53	MLG1282	MG1	MG1-4	R1	2013	West	125	129	276	276	228	228	149	152	358	358	311	314	196	196	333	333	367	367	226	226	195	195	243	246	359	359	323	323
13-276	PSTv-71	MLG1692	MG1	MG1-5	R1	2013	West	125	125	276	278	228	228	149	149	358	358	311	311	202	205	333	333	361	367	226	226	195	195	243	246	359	359	323	323
13-277	PSTv-11	MLG1493	MG1	MG1-4	R1	2013	West	125	125	276	278	213	213	149	152	358	364	314	314	196	205	330	333	361	367	226	226	195	195	243	243	353	359	323	323
13-281	PSTv-37	MLG1415	MG1	MG1-4	R1	2013	West	125	125	278	278	213	213	149	152	358	358	311	314	196	205	333	333	361	367	226	226	195	195	243	243	353	359	323	323
13-282	PSTv-11	MLG1020	MG1	MG1-3	R1	2013	West	125	129	276	278	213	228	0	0	364	364	311	314	196	196	333	333	361	367	226	226	195	195	246	246	353	359	323	323
13-309-NG	PSTv-120	MLG1550	MG1	MG1-4	R1	2013	West	125	125	276	278	213	228	149	152	364	364	311	314	196	205	330	333	361	367	226	226	195	195	243	243	353	359	323	323
13-309-NG	PSTv-120	MLG1432	MG1	MG1-4	R1	2013	West	125	125	278	278	228	228	152	152	358	358	311	314	196	196	333	333	367	367	242	242	195	195	246	246	359	359	323	323
13-309-NG	PSTv-120	MLG1421	MG1	MG1-5	R1	2013	West	125	125	278	278	213	228	152	152	0	0	311	314	202	202	333	333	367	367	242	242	198	198	243	246	359	359	323	323
13-310-NG	PSTv-4	MLG1730	MG3	MG3-2	R1	2013	West	125	125	276	276	225	225	149	149	358	358	311	314	196	196	333	333	361	367	242	242	195	195	246	246	359	359	323	323
13-361	PSTv-53	MLG788	MG1	MG1-5	R1	2013	West	125	129	278	278	228	228	152	152	358	358	311	314	196	202	333	333	361	367	226	226	195	195	243	243	359	359	323	329
13-362	PSTv-17	MLG1420	MG1	MG1-4	R1	2013	West	125	125	278	278	213	228	152	152	358	364	311	314	196	205	333	333	361	367	226	226	195	195	243	243	359	359	323	323
13-364	PSTv-52	MLG2042	MG1	MG1-4	R1	2013	West	125	125	0	0	225	231	152	152	364	364	311	314	196	196	333	333	361	361	226	226	195	198	243	243	359	359	323	323
13-365	PSTv-4	MLG778	MG1	MG1-3	R1	2013	West	125	129	278	278	213	228	152	152	364	364	314	314	196	196	333	333	361	367	226	226	195	195	243	243	353	359	323	323
13-366	PSTv-52	MLG1906	MG3	MG3-1	R1	2013	West	125	125	276	276	213	228	149	149	358	358	314	314	196	196	333	333	367	367	242	242	195	195	246	246	359	359	323	323
13-367	PSTv-37	MLG1550	MG1	MG1-4	R1	2013	West	125	125	276	278	213	228	149	152	364	364	311	314	196	205	330	333	361	367	226	226	195	195	243	243	353	359	323	323
13-368	PSTv-52	MLG1024	MG1	MG1-3	R1	2013	West	125	129	276	278	228	228	152	152	364	364	311	314	196	196	330	333	361	367	226	226	195	195	243	243	353	359	323	323
13-370	PSTv-11	MLG1852	MG1	MG1-4	R1	2013	West	125	125	276	276	213	228	152	152	358	364	311	311	196	196	330	333	361	367	226	226	195	195	243	243	353	353	323	323
13-371	PSTv-14	MLG1455	MG3	MG3-4	R1	2013	West	125	125	273	276	213	228	152	152	364	364	311	314	196	196	333	333	367	367	226	226	195	195	243	246	359	359	323	323
13-373	PSTv-37	MLG1554	MG1	MG1-4	R1	2013	West	125	125	276	278	213	228	149	152	358	364	314	314	196	196	330	333	361	367	226	226	195	195	243	243	353	359	323	323
13-374	PSTv-11	MLG1542	MG1	MG1-4	R1	2013	West	125	125	276	278	213	228	152	152	358	364	311	314	196	196	330	333	361	367	226	226	195	198	243	243	359	359	323	323
13-378	PSTv-37	MLG1523	MG1	MG1-4	R1	2013	West	125	125	276	278	213	213	149	149	0	0	311	311	196	196	333	333	361	367	226	226	195	195	243	243	353	359	323	329
13-379	PSTv-37	MLG849	MG3	MG3-3	R1	2013	West	125	129	276	278	231	231	149	152	364	364	311	311	196	196	333	333	367	367	226	226	195	195	243	243	353	359	323	323
13-380	PSTv-37	MLG1555	MG1	MG1-4	R1	2013	West	125	125	276	278	213	228	149	152	358	364	311	311	196	205	330	333	361	367	226	226	195	195	243	243	353	359	323	323
13-381	PSTv-52	MLG1055	MG1	MG1-3	R1	2013	West	125	129	276	278	228	228	149	152	364	364	311	314	196	205	330	333	361	367	226	226	195	195	243	243	353	359	323	323
13-383	PSTv-52	MLG2047	MG1	MG1-4	R1	2013	West	125	125	0	0	213	228	149	152	364	364	311	314	196	205	330	333	361	367	226	226	195	195	243	243	353	359	323	323
13-384	PSTv-41	MLG1535	MG1	MG1-4	R1	2013	West	125	125	276	278	213	228	152	152	364	364	311	314	196	205	330	333	361	367	226	226	195	195	243	243	353	359	323	323
13-385	PSTv-47	MLG1602	MG1	MG1-4	R1	2013	West	125	125	276	278	228	228	152	152	364	364	311	314	196	196	330	333	361	367	226	226	195	195	243	243	353	359	323	323
13-386	PSTv-11	MLG1691	MG1	MG1-4	R1	2013	West	125	125	276	278	228	228	149	149	364	364	314	314	196	196	330	333	361	367	226	226	195	198	243	246	359	359	323	323
13-387	PSTv-37	MLG2026	MG3	MG3-1	R1	2013	West	125	125	276	276	228	228	149	149	358	358	311	311	196	196	333	333	367	367	242	242	195	195	246	246	359	359	323	323
13-388	PSTv-48	MLG1601	MG1	MG1-4	R1	2013	West	125	125	276	278	228	228	152	152	364	364	311	314	196	205	330	333	361	367	226	226	195	195	243	243	353	359	323	323
13-389	PSTv-14	MLG816	MG3	MG3-4	R1	2013	West	125	129	273	276	228	228	149	149	364	364	311	314	196	196	333	333	367	367	226	226	195	195	246	246	359	359	323	323
13-390	PSTv-37	MLG971	MG1	MG1-3	R1	2013	West	125	129	276	278	213	228	149	152	364	364	311	314	196	196	333	333	361	367	226	226	195	195	243	243	353	359	323	323
13-393	PSTv-43	MLG1885	MG1	MG1-4	R1	2013	West	125	125	276	276	213	228	149	149	358	358	311	311	196	196	333	333	367	367	226	226	195	195	243	243	359	359	323	323
13-394	PSTv-48	MLG1879	MG1	MG1-4	R1	2013	West	125	125	276	276	213	228	149	149	358	364	311	314	196	196	333	333	361	367	226	226	195	195	243	243	359	359	323	323
13-394	PSTv-48	MLG1799	MG1	MG1-4	R1	2013	West	125	125	276	276	213	213	152	152	358	364	314	314	0	0	333	333	361	367	226	226	195	195	246	246	353	359	323	329
13-395	PSTv-48	MLG766	MG3	MG3-4	R1	2013	West	125	129	273	278	228	228	149	149	358	364	311	314	196	196	333	333	367	367	226	226	195	195	246	246	353	359	323	323
13-396	PSTv-52	MLG1055	MG1	MG1-3	R1	2013	West	125	129	276	278	228	228	149	152	364	364	311	314	196	205	330	333	361	367	226	226	195	195	243	243	353	359	323	323
13-397	PSTv-52	MLG740	MG1	MG1-3	R1	2013	West	127	127	276	278	225	225	152	152	0	0	311	311	196	196	330	333	361	367	226	226	195	195	243	243	353	359	323	323
13-398	PSTv-52	MLG1570	MG1	MG1-4	R1	2013	West	125	125	276	278	213	228	149	152	0	0	314	314	196	196	330	333	361	367	226	226	195	198	243	243	359	359	323	323
13-399	PSTv-43	MLG1550	MG1	MG1-4	R1	2013	West	125	125	276	278	213	228	149	152	364	364	311	314	196	205	330	333	361	367	226	226	195	195	243	243	353	359	323	323
13-400	PSTv-52	MLG759	MG1	MG1-4	R1	2013	West	127	127	276	276	228	228	152	152	358	358	311	311	196	196	333	333	367	367	226	226	195	195	246	246	359	359	323	323
13-401	PSTv-11	MLG1634	MG1	MG1-4	R1	2013	West	125	125	276	278	228	228	149	152	364	364	311	311	196	196	333	333	361	367	226	226	195	195	243	246	353	359	323	323
13-407	PSTv-52	MLG1875	MG1	MG1-4	R1	2013	West	125	125	276	276	213	228	149	149	358	358	314	314	196	196	333	333	367	367	226	226	195	195	243	243	353	359	323	323
13-408	PSTv-52	MLG1660	MG1	MG1-4	R1	2013	West	125	125	276	278	228	228	149	152	364	364	311	314	196	205	333	333	367	367	226	226	195	195	243	243	359	359	323	323
13-415	PSTv-76	MLG1583	MG1	MG1-4	R1	2013	West	125	125	276	278	213	228	149	149	364	364	311	314	196	205	330	333	361	367	226	242	195	195	243	243	353	359	323	323
13-416	PSTv-52	MLG1641	MG1	MG1-4	R1	2013	West	125	125	276	278	228	228	149	152	364	364	311	314	196	205	330	333	361	367	226	242	195	195	243	243	353	359	323	323
13-417	PSTv-37	MLG1471	MG3	MG3-3	R1	2013	West	125	125	276	278	231	231	149	149	358	364	311	314	196	205	330	333	361	367	226	226	195	195	243	243	353	359	323	323
13-418	PSTv-52	MLG1606	MG1	MG1-4	R1	2013	West	125	125	276	278	228	228	152	152	364	364	311	314	196	205	330	333	361	367	226	242	195	195	243	243	353	359	323	323
13-419	PSTv-37	MLG1711	MG1	MG1-4	R1	2013	West	125	125	276	278	0	0	0	0	364	364	311	314	196	205	330	333	361	367	226	242	195	195	243	243	353	359	323	323
13-420	PSTv-48	MLG1316	MG1	MG1-4	R1	2013	West	125	129	276	276	228	228	149	149	0	0	311	314	196	196	333	333	367	367	226	242	195	195	246	246	359	359	323	323
13-422	PSTv-4	MLG2005	MG3	MG3-1	R1	2013	West	125	125	276	276	228	228	149	149	358	358	311	314	196	196	333	333	367	367	226	242	195	195	246	246	359	359	323	323
13-424	PSTv-17	MLG2022	MG3	MG3-1	R1	2013	West	125	125	276	276	228	228	149	149	358	358	314	314	196	196	333	333	367	367	242	242	195	195	246	246	359	359	323	323
13-425	PSTv-48	MLG1309	MG1	MG1-4	R1	2013	West	125	129	276	276	228	228	149	149	0	0	311	314	196	196	333	333	367	367	226	226	195	195	246	246	359	359	323	323
13-426	PSTv-52	MLG1710	MG1	MG1-4	R1	2013	West	125	125	276	278	0	0	0	0	364	364	311	314	196	205	330	333	361	367	226	226	195	195	243	243	353	359	323	323
13-427	PSTv-37	MLG1623	MG1	MG1-4	R1	2013	West	125	125	276	278	228	228	149	152	364	364	311	314	196	205	330	333	361	367	226	226	195	195	243	243	353	359	323	323
13-428	PSTv-73	MLG2060	MG1	MG1-3	R1	2013	West	0	0	276	278	228	228	149	152	364	364	314	314	196	205	330	333	361	367	226	226	195	195	243	243	353	359	323	323
13-429	PSTv-73	MLG686	MG1	MG1-3	R1	2013	West	127	129	276	278	228	228	152	152	0	0	311	311	196	205	333	333	361	367	226	226	195	195	243	243	353	359	323	329
13-430	PSTv-52	MLG1466	MG3	MG3-3	R1	2013	West	125	125	276	278	231	231	152	152	364	364	311	314	196	205	330	333	361	367	226	226	195	195	243	243	353	359	323	323
13-431	PSTv-52	MLG2040	MG1	MG1-4	R1	2013	West	125	125	276	276	0	0	0	0	358	364	311	314	196	196	333	333	367	367	226	226	195	195	243	246	359	359	323	323
13-432	PSTv-52	MLG1916	MG1	MG1-4	R1	2013	West	125	125	276	276	228	228	152	152	358	358	311	314	196	196	333	333	361	367	226	226	195	198	243	243	353	359	323	329
13-436	PSTv-52	MLG1607	MG1	MG1-4	R1	2013	West	125	125	276	278	228	228	152	152	0	0	311	314	196	205	330	333	361	367	226	242	195	195	243	243	353	359	323	323
13-437	PSTv-11	MLG2001	MG3	MG3-1	R1	2013	West	125	125	276	276	228	228	149	149	358	358	311	311	196	196	333	333	367	367	226	242	195	195	243	243	359	359	323	323
13-438	PSTv-11	MLG1805	MG1	MG1-4	R1	2013	West	125	125	276	276	213	213	149	152	358	364	311	314	196	205	333	333	361	367	226	226	195	195	243	243	353	359	323	323
13-439	PSTv-52	MLG657	MG1	MG1-3	R1	2013	West	127	129	278	278	228	228	149	152	364	364	311	314	196	196	330	333	361	367	226	242	195	195	243	243	353	359	323	323
13-440	PSTv-52	MLG2051	MG1	MG1-5	R1	2013	West	125	125	0	0	228	228	149	152	358	358	311	314	202	202	333	333	361	367	226	226	195	195	246	246	353	359	323	323
13-441	PSTv-24	MLG1762	MG3	MG3-3	R1	2013	West	125	125	276	276	231	231	149	149	364	364	311	311	196	196	333	333	367	367	226	226	195	195	243	243	359	359	323	323
13-459	PSTv-52	MLG1623	MG1	MG1-4	R1	2013	West	125	125	276	278	228	228	149	152	364	364	311	314	196	205	330	333	361	367	226	226	195	195	243	243	353	359	323	323
13-460	PSTv-52	MLG1606	MG1	MG1-4	R1	2013	West	125	125	276	278	228	228	152	152	364	364	311	314	196	205	330	333	361	367	226	242	195	195	243	243	353	359	323	323
13-470	PSTv-40	MLG1398	MG1	MG1-4	R1	2013	West	125	127	276	276	0	0	0	0	358	364	314	314	196	205	330	333	361	367	226	226	195	195	243	243	353	359	323	323
13-471	PSTv-76	MLG1673	MG1	MG1-4	R1	2013	West	125	125	276	278	228	228	149	149	364	364	311	311	196	205	330	333	361	367	226	242	195	195	243	243	353	359	323	323
13-472	PSTv-40	MLG743	MG1	MG1-1	R1	2013	West	127	127	276	278	213	213	149	152	358	364	314	314	196	205	333	333	361	367	226	226	195	195	243	243	353	359	323	329
13-473	PSTv-11	MLG1281	MG1	MG1-4	R1	2013	West	125	129	276	276	228	228	149	152	364	364	311	314	196	196	333	333	367	367	226	226	195	195	243	246	359	359	323	323
13-474	PSTv-73	MLG1599	MG1	MG1-4	R1	2013	West	125	125	276	278	228	228	152	152	364	364	311	314	196	196	330	333	361	367	226	226	198	198	243	243	353	359	323	323
13-477	PSTv-52	MLG1137	MG1	MG1-3	R1	2013	West	125	129	276	278	228	228	149	149	364	364	311	314	196	205	330	333	361	367	226	226	195	195	243	243	353	359	323	323
13-478	PSTv-52	MLG1622	MG1	MG1-5	R1	2013	West	125	125	276	278	228	228	149	152	364	364	311	314	196	202	330	333	361	367	226	226	195	195	243	243	353	359	323	323
13-479	PSTv-52	MLG1800	MG1	MG1-4	R1	2013	West	125	125	276	276	213	213	152	152	364	364	311	314	196	205	330	333	361	367	226	226	195	195	243	243	353	359	323	323
13-343	PSTv-11	MLG1610	MG1	MG1-4	R2	2013	West	125	125	276	278	228	228	152	152	364	364	311	314	196	205	333	333	361	367	226	226	195	195	243	243	359	359	323	323
13-357	PSTv-52	MLG1629	MG1	MG1-4	R2	2013	West	125	125	276	278	228	228	149	152	358	364	314	314	196	196	333	333	361	367	226	226	198	198	243	246	353	359	323	323
13-358	PSTv-52	MLG1550	MG1	MG1-4	R2	2013	West	125	125	276	278	213	228	149	152	364	364	311	314	196	205	330	333	361	367	226	226	195	195	243	243	353	359	323	323
13-287	PSTv-37	MLG936	MG1	MG1-3	R3	2013	West	125	129	276	278	213	213	149	149	364	364	311	314	196	196	330	333	361	367	226	226	195	195	243	243	353	359	323	323
13-288	PSTv-52	MLG1175	MG1	MG1-4	R3	2013	West	125	129	276	278	0	0	149	149	364	364	311	311	196	205	333	333	367	367	226	226	195	195	243	243	359	359	323	323
13-336	PSTv-37	MLG1604	MG1	MG1-4	R3	2013	West	125	125	276	278	228	228	152	152	358	364	314	314	196	196	333	333	361	367	226	226	195	195	246	246	353	359	323	323
13-337	PSTv-52	MLG1937	MG3	MG3-1	R3	2013	West	125	125	276	276	228	228	149	152	358	364	311	314	196	196	333	333	361	367	242	242	195	195	243	246	353	359	323	323
13-356	PSTv-52	MLG1601	MG1	MG1-4	R3	2013	West	125	125	276	278	228	228	152	152	364	364	311	314	196	205	330	333	361	367	226	226	195	195	243	243	353	359	323	323
13-445	PSTv-4	MLG1480	MG1	MG1-4	R3	2013	West	125	125	276	278	213	213	152	152	364	364	311	314	196	205	330	333	361	367	226	226	195	195	243	243	353	359	323	323
13-449	PSTv-52	MLG1700	MG1	MG1-4	R3	2013	West	125	125	276	278	228	228	149	149	358	364	311	314	196	196	333	333	367	367	226	242	195	195	243	243	359	359	323	323
13-450	PSTv-17	MLG709	MG2	MG2	R3	2013	West	127	129	276	276	228	228	152	152	358	358	311	314	196	196	333	333	367	367	226	242	195	195	243	243	359	359	323	323
13-451	PSTv-52	MLG1961	MG1	MG1-4	R3	2013	West	125	125	276	276	228	228	149	149	364	364	311	311	196	196	333	333	361	367	226	226	195	195	243	246	353	359	323	323
13-452	PSTv-52	MLG1556	MG1	MG1-4	R3	2013	West	125	125	276	278	213	228	149	152	364	364	311	314	196	205	333	333	361	367	226	226	195	195	243	243	353	359	323	323
13-453	PSTv-52	MLG2047	MG1	MG1-4	R3	2013	West	125	125	0	0	213	228	149	152	364	364	311	314	196	205	330	333	361	367	226	226	195	195	243	243	353	359	323	323
13-454	PSTv-11	MLG1642	MG1	MG1-4	R3	2013	West	125	125	276	278	228	228	149	152	364	364	311	314	196	196	330	333	361	367	226	242	195	195	243	243	353	359	323	323
13-461	PSTv-52	MLG981	MG1	MG1-3	R3	2013	West	125	129	276	278	213	228	149	152	364	364	311	314	196	205	330	333	361	367	226	242	195	195	243	243	353	359	323	323
13-462	PSTv-52	MLG1550	MG1	MG1-4	R3	2013	West	125	125	276	278	213	228	149	152	364	364	311	314	196	205	330	333	361	367	226	226	195	195	243	243	353	359	323	323
13-463	PSTv-72	MLG1631	MG1	MG1-4	R3	2013	West	125	125	276	278	228	228	149	152	364	364	311	314	196	205	330	333	361	367	226	226	195	195	243	246	353	359	323	323
13-464	PSTv-72	MLG892	MG1	MG1-3	R3	2013	West	125	129	276	278	213	213	149	152	364	364	311	314	196	205	330	333	361	367	226	226	195	195	246	246	353	359	323	323
13-465	PSTv-72	MLG1807	MG1	MG1-4	R3	2013	West	125	125	276	276	213	213	149	152	364	364	311	311	196	205	330	333	361	367	226	226	195	195	246	246	353	359	323	323
13-466	PSTv-52	MLG1390	MG1	MG1-4	R3	2013	West	125	127	276	276	228	228	149	152	364	364	311	314	196	205	330	333	361	367	226	226	195	195	243	243	353	359	323	329
13-467	PSTv-52	MLG1503	MG1	MG1-4	R3	2013	West	125	125	276	278	213	213	149	152	364	364	311	314	196	205	330	333	361	367	226	242	195	195	243	243	353	359	323	323
13-468	PSTv-52	MLG2050	MG1	MG1-3	R3	2013	West	125	125	0	0	228	228	149	152	0	0	314	314	196	205	330	333	361	367	226	226	195	195	243	243	353	359	323	323
13-469	PSTv-52	MLG1623	MG1	MG1-4	R3	2013	West	125	125	276	278	228	228	149	152	364	364	311	314	196	205	330	333	361	367	226	226	195	195	243	243	353	359	323	323
13-480	PSTv-37	MLG1621	MG1	MG1-5	R3	2013	West	125	125	276	278	228	228	149	152	364	364	311	314	202	202	330	333	361	367	226	226	195	195	243	243	353	359	323	323
13-022	PSTv-14	MLG1953	MG1	MG1-4	R5	2013	West	125	125	276	276	228	228	149	152	358	364	311	311	196	196	333	333	361	361	226	226	195	195	246	246	0	0	323	323
13-024	PSTv-14	MLG1843	MG3	MG3-1	R5	2013	West	125	125	276	276	225	228	149	149	358	364	311	311	196	196	333	333	367	367	242	242	195	195	243	243	359	359	323	323
13-025	PSTv-14	MLG2015	MG3	MG3-1	R5	2013	West	125	125	276	276	228	228	149	149	358	358	311	311	196	196	333	333	367	367	242	242	195	195	243	246	359	359	323	323
13-026	PSTv-14	MLG1701	MG3	MG3-1	R5	2013	West	125	125	276	278	228	228	149	149	358	358	311	311	196	196	333	333	367	367	242	242	195	198	243	243	359	359	323	323
13-027	PSTv-14	MLG1899	MG3	MG3-1	R5	2013	West	125	125	276	276	213	228	149	149	358	364	311	311	196	196	333	333	367	367	226	242	195	195	0	0	359	359	323	323
13-028	PSTv-41	MLG926	MG1	MG1-3	R5	2013	West	125	129	276	278	213	213	149	152	358	364	311	314	196	196	333	333	361	367	226	242	195	195	246	246	359	359	323	323
13-029	PSTv-75	MLG775	MG1	MG1-3	R5	2013	West	125	129	278	278	213	213	149	149	364	364	311	311	196	196	333	333	361	367	226	226	195	195	243	243	353	359	323	329
13-029	PSTv-75	MLG1615	MG1	MG1-5	R5	2013	West	125	125	276	278	228	228	149	152	364	364	311	311	202	202	333	333	361	367	226	226	195	195	243	243	353	353	323	329
13-030	PSTv-75	MLG1207	MG1	MG1-4	R5	2013	West	125	129	276	276	213	213	149	149	364	364	311	311	196	196	333	333	361	367	226	226	195	195	243	243	353	359	323	329
13-030	PSTv-75	MLG1216	MG1	MG1-4	R5	2013	West	125	129	276	276	213	213	149	149	364	364	311	311	205	205	333	333	361	367	226	242	195	195	243	243	353	359	323	329
13-031	PSTv-17	MLG2004	MG3	MG3-1	R5	2013	West	125	125	276	276	228	228	149	149	358	358	311	311	196	196	330	330	367	367	226	242	195	195	246	246	359	359	323	323
13-032	PSTv-14	MLG1891	MG3	MG3-1	R5	2013	West	125	125	276	276	213	228	149	149	358	364	311	311	205	205	333	333	367	367	226	242	195	195	243	246	359	359	323	323
13-033	PSTv-14	MLG2026	MG3	MG3-1	R5	2013	West	125	125	276	276	228	228	149	149	358	358	311	311	196	196	333	333	367	367	242	242	195	195	246	246	359	359	323	323
13-034	PSTv-14	MLG1889	MG3	MG3-1	R5	2013	West	125	125	276	276	213	228	149	149	358	364	311	311	196	196	333	333	367	367	226	242	195	195	243	243	359	359	323	323
13-035	PSTv-14	MLG1303	MG1	MG1-4	R5	2013	West	125	129	276	276	228	228	149	149	364	364	311	311	196	196	333	333	361	367	226	242	195	195	243	243	353	359	323	323
13-036	PSTv-37	MLG1842	MG3	MG3-1	R5	2013	West	125	125	276	276	225	228	149	149	358	364	311	314	196	196	333	333	367	367	226	242	195	195	243	243	359	359	323	323
13-037	PSTv-76	MLG1873	MG1	MG1-5	R5	2013	West	125	125	276	276	213	228	149	149	358	358	311	311	196	202	333	333	361	367	226	226	195	195	243	246	353	359	323	323
13-038	PSTv-17	MLG2015	MG3	MG3-1	R5	2013	West	125	125	276	276	228	228	149	149	358	358	311	311	196	196	333	333	367	367	242	242	195	195	243	246	359	359	323	323
13-039	PSTv-11	MLG2029	MG3	MG3-1	R5	2013	West	125	125	276	276	228	228	149	149	0	0	311	311	205	205	333	333	367	367	242	242	195	195	246	246	359	359	323	323
13-040	PSTv-14	MLG2015	MG3	MG3-1	R5	2013	West	125	125	276	276	228	228	149	149	358	358	311	311	196	196	333	333	367	367	242	242	195	195	243	246	359	359	323	323
13-041	PSTv-14	MLG1999	MG3	MG3-1	R5	2013	West	125	125	276	276	228	228	149	149	358	364	311	311	205	205	333	333	367	367	226	242	195	195	243	243	359	359	323	323
13-203	PSTv-52	MLG1176	MG1	MG1-3	R5	2013	West	125	129	276	276	225	225	149	152	364	364	314	314	196	196	333	333	361	367	226	226	195	195	243	243	353	359	323	329
13-204	PSTv-75	MLG1290	MG1	MG1-4	R5	2013	West	125	129	276	276	228	228	149	149	364	364	314	314	196	196	333	333	361	367	226	226	195	195	243	243	353	359	323	329
13-204	PSTv-75	MLG1918	MG1	MG1-4	R5	2013	West	125	125	276	276	228	228	152	152	364	364	311	311	196	196	333	333	361	367	226	226	195	195	243	243	353	359	323	323
13-206	PSTv-52	MLG1854	MG1	MG1-4	R5	2013	West	125	125	276	276	213	228	149	152	358	358	311	311	196	196	333	333	367	367	226	226	195	195	243	243	353	353	323	323
13-291	PSTv-71	MLG1977	MG3	MG3-1	R5	2013	West	125	125	276	276	228	228	149	149	358	358	311	311	196	196	333	333	367	367	242	242	195	195	246	246	353	359	323	323
13-292	PSTv-52	MLG1055	MG1	MG1-3	R5	2013	West	125	129	276	278	228	228	149	152	364	364	311	314	196	205	330	333	361	367	226	226	195	195	243	243	353	359	323	323
13-293	PSTv-14	MLG1947	MG3	MG3-1	R5	2013	West	125	125	276	276	228	228	149	152	358	358	311	311	196	196	333	333	367	367	226	242	195	195	246	246	359	359	323	323
13-294	PSTv-52	MLG1237	MG1	MG1-4	R5	2013	West	125	129	276	276	213	228	152	152	364	364	311	311	196	196	333	333	361	367	226	226	195	195	243	243	353	359	323	323
13-295	PSTv-11	MLG1887	MG3	MG3-1	R5	2013	West	125	125	276	276	213	228	149	149	358	358	311	311	196	196	333	333	367	367	226	242	195	195	246	246	359	359	323	329
13-296	PSTv-52	MLG1705	MG1	MG1-4	R5	2013	West	125	125	276	278	228	228	149	149	358	358	314	314	196	205	330	330	367	367	226	226	195	195	243	246	0	0	323	329
13-297	PSTv-15	MLG1893	MG3	MG3-1	R5	2013	West	125	125	276	276	213	228	149	149	358	364	311	311	196	196	333	333	367	367	226	242	195	195	243	246	359	359	323	323
13-298	PSTv-52	MLG1212	MG1	MG1-4	R5	2013	West	125	129	276	276	213	213	149	149	364	364	311	311	196	196	333	333	361	367	226	226	195	195	243	243	353	359	323	323
13-300	PSTv-41	MLG1010	MG1	MG1-4	R5	2013	West	125	129	276	278	213	228	149	152	364	364	311	311	196	196	333	333	361	367	226	242	195	195	243	246	359	359	323	323
13-301	PSTv-71	MLG1901	MG3	MG3-1	R5	2013	West	125	125	276	276	213	228	149	149	358	364	311	311	196	196	333	333	367	367	242	242	195	195	243	246	359	359	323	323
13-303	PSTv-71	MLG1949	MG3	MG3-1	R5	2013	West	125	125	276	276	228	228	149	152	358	358	311	311	196	196	330	333	367	367	242	242	195	195	246	246	359	359	323	323
13-304	PSTv-52	MLG1536	MG1	MG1-5	R5	2013	West	125	125	276	278	213	228	152	152	364	364	311	311	202	202	330	333	361	367	226	226	195	195	243	243	353	359	323	323
13-305	PSTv-78	MLG1468	MG3	MG3-3	R5	2013	West	125	125	276	278	231	231	149	152	358	364	314	314	196	196	333	333	361	367	226	226	198	198	246	246	359	359	323	329
13-305	PSTv-78	MLG2039	MG1	MG1-4	R5	2013	West	125	125	276	276	0	0	0	0	364	364	311	311	196	196	333	333	361	367	226	242	198	198	243	243	353	359	323	329
13-306	PSTv-37	MLG1724	MG1	MG1-5	R5	2013	West	125	125	276	276	225	225	149	149	364	364	311	311	196	202	333	333	361	367	226	226	195	195	243	243	353	359	323	329
13-307	PSTv-41	MLG1538	MG1	MG1-4	R5	2013	West	125	125	276	278	213	228	152	152	364	364	311	314	196	205	333	333	361	367	226	226	195	195	243	243	353	359	323	323
13-307	PSTv-41	MLG1503	MG1	MG1-4	R5	2013	West	125	125	276	278	213	213	149	152	364	364	311	314	196	205	330	333	361	367	226	242	195	195	243	243	353	359	323	323
13-308	PSTv-52	MLG1818	MG1	MG1-4	R5	2013	West	125	125	276	276	213	213	149	149	364	364	311	314	196	196	333	333	361	367	226	226	195	195	243	243	353	359	323	323
13-23	NT	MLG802	MG3	MG3-4	R5	2013	West	125	129	273	276	213	228	152	152	0	0	311	314	196	196	333	333	361	367	226	226	195	195	243	243	353	353	323	323
13-020	PSTv-11	MLG2011	MG3	MG3-1	R6	2013	West	125	125	276	276	228	228	149	149	358	364	311	311	196	196	330	333	367	367	242	242	195	195	243	246	359	359	323	323
13-048-NG	PSTv-19	MLG1055	MG1	MG1-3	R6	2013	West	125	129	276	278	228	228	149	152	364	364	311	314	196	205	330	333	361	367	226	226	195	195	243	243	353	359	323	323
13-067	PSTv-37	MLG1063	MG1	MG1-3	R6	2013	West	125	129	276	278	228	228	149	152	364	364	311	314	196	205	333	333	361	367	226	226	195	195	243	243	353	359	323	323
13-068	PSTv-52	MLG1055	MG1	MG1-3	R6	2013	West	125	129	276	278	228	228	149	152	364	364	311	314	196	205	330	333	361	367	226	226	195	195	243	243	353	359	323	323
13-069	PSTv-52	MLG885	MG1	MG1-3	R6	2013	West	125	129	276	278	213	213	149	152	364	364	311	311	205	205	330	333	361	367	226	226	195	195	243	243	353	359	323	323
13-070	PSTv-52	MLG1060	MG1	MG1-3	R6	2013	West	125	129	276	278	228	228	149	152	358	364	311	314	196	196	330	333	361	367	226	226	195	195	243	243	353	359	323	323
13-071	PSTv-52	MLG1195	MG1	MG1-4	R6	2013	West	125	129	276	276	213	213	149	152	358	364	311	314	196	196	330	333	361	367	226	226	195	195	243	243	353	359	323	323
13-072	PSTv-11	MLG2010	MG3	MG3-1	R6	2013	West	125	125	276	276	228	228	149	149	358	358	311	311	196	196	333	333	367	367	242	242	195	195	243	243	359	359	323	323
13-073	PSTv-14	MLG2026	MG3	MG3-1	R6	2013	West	125	125	276	276	228	228	149	149	358	358	311	311	196	196	333	333	367	367	242	242	195	195	246	246	359	359	323	323
13-074	PSTv-14	MLG2033	MG3	MG3-1	R6	2013	West	125	125	276	276	228	228	149	149	358	364	311	311	196	196	333	333	0	0	242	242	195	195	246	246	359	359	323	323
13-075	PSTv-14	MLG1974	MG3	MG3-1	R6	2013	West	125	125	276	276	228	228	149	149	364	364	311	311	196	196	333	333	367	367	242	242	195	195	243	243	353	359	323	323
13-076	PSTv-14	MLG2012	MG3	MG3-1	R6	2013	West	125	125	276	276	228	228	149	149	364	364	311	311	196	196	333	333	367	367	242	242	195	195	243	246	359	359	323	323
13-077	PSTv-14	MLG2024	MG3	MG3-1	R6	2013	West	125	125	276	276	228	228	149	149	358	358	311	311	205	205	333	333	367	367	242	242	195	195	246	246	359	359	323	323
13-079	PSTv-37	MLG919	MG1	MG1-3	R6	2013	West	125	129	276	278	213	213	149	152	0	0	314	314	196	205	330	330	361	367	0	0	195	195	246	246	353	359	323	323
13-086	PSTv-11	MLG2026	MG3	MG3-1	R6	2013	West	125	125	276	276	228	228	149	149	358	358	311	311	196	196	333	333	367	367	242	242	195	195	246	246	359	359	323	323
13-099	PSTv-73	MLG1099	MG1	MG1-3	R6	2013	West	125	129	276	278	228	228	149	152	364	364	311	314	196	205	330	333	361	367	226	242	195	195	243	246	353	359	323	323
13-099	PSTv-73	MLG1743	MG3	MG3-2	R6	2013	West	125	125	276	276	225	225	149	149	358	358	311	314	196	196	333	333	367	367	242	242	195	195	246	246	359	359	323	323
13-100	PSTv-72	MLG1359	MG1	MG1-1	R6	2013	West	125	127	276	278	213	228	149	152	364	364	311	314	196	205	330	333	361	367	226	226	195	195	243	243	353	353	323	323
13-132	PSTv-53	MLG616	MG1	MG1-3	R6	2013	West	129	129	278	278	213	213	149	149	364	364	314	314	205	205	333	333	361	361	226	226	198	198	243	243	353	353	329	329
13-133	PSTv-17	MLG1860	MG1	MG1-4	R6	2013	West	125	125	276	276	213	228	149	152	358	358	311	311	205	205	333	333	361	367	226	226	195	195	246	246	359	359	323	323
13-133	PSTv-17	MLG1605	MG1	MG1-4	R6	2013	West	125	125	276	278	228	228	152	152	364	364	311	314	196	205	333	333	361	367	226	242	198	198	243	243	353	359	323	323
13-162	PSTv-73	MLG2052	MG1	MG1-4	R6	2013	West	125	125	0	0	228	228	149	152	358	364	311	314	196	205	333	333	367	367	226	226	195	195	243	246	353	359	323	323
13-475	PSTv-52	MLG1935	MG1	MG1-4	R6	2013	West	125	125	276	276	228	228	149	152	358	358	311	314	196	196	333	333	361	367	226	226	195	195	243	246	353	359	323	323
13-476	PSTv-52	MLG1051	MG1	MG1-4	R6	2013	West	125	129	276	278	228	228	149	152	364	364	311	314	196	205	330	333	361	367	226	226	198	198	243	243	353	359	323	323
13-001	PSTv-52	MLG883	MG1	MG1-3	R7	2013	East	125	129	276	278	213	213	149	152	364	364	311	314	196	205	330	333	361	367	226	226	195	195	243	243	353	359	323	323
13-002	PSTv-52	MLG886	MG1	MG1-5	R7	2013	East	125	129	276	278	213	213	149	152	358	364	311	314	196	202	330	333	361	367	226	226	195	195	243	243	353	359	323	323
13-003	PSTv-52	MLG1055	MG1	MG1-3	R7	2013	East	125	129	276	278	228	228	149	152	364	364	311	314	196	205	330	333	361	367	226	226	195	195	243	243	353	359	323	323
13-004	PSTv-52	MLG1055	MG1	MG1-3	R7	2013	East	125	129	276	278	228	228	149	152	364	364	311	314	196	205	330	333	361	367	226	226	195	195	243	243	353	359	323	323
13-014	PSTv-35	MLG1050	MG1	MG1-3	R7	2013	East	125	129	276	278	228	228	149	152	358	358	311	314	196	205	330	333	361	367	226	226	195	195	0	0	353	359	323	329
13-015	PSTv-52	MLG1055	MG1	MG1-3	R7	2013	East	125	129	276	278	228	228	149	152	364	364	311	314	196	205	330	333	361	367	226	226	195	195	243	243	353	359	323	323
13-016	PSTv-52	MLG1055	MG1	MG1-3	R7	2013	East	125	129	276	278	228	228	149	152	364	364	311	314	196	205	330	333	361	367	226	226	195	195	243	243	353	359	323	323
13-017	PSTv-52	MLG1082	MG1	MG1-3	R7	2013	East	125	129	276	278	228	228	149	152	364	364	311	314	196	205	330	333	361	367	226	242	195	195	243	243	353	359	323	323
13-018	PSTv-52	MLG1082	MG1	MG1-3	R7	2013	East	125	129	276	278	228	228	149	152	364	364	311	314	196	205	330	333	361	367	226	242	195	195	243	243	353	359	323	323
13-044	PSTv-37	MLG1055	MG1	MG1-3	R7	2013	East	125	129	276	278	228	228	149	152	364	364	311	314	196	205	330	333	361	367	226	226	195	195	243	243	353	359	323	323
13-045	PSTv-37	MLG1651	MG1	MG1-4	R7	2013	East	125	125	276	278	228	228	149	152	358	364	311	314	196	205	330	333	367	367	226	242	195	195	243	243	353	359	323	323
13-046	PSTv-52	MLG1856	MG1	MG1-4	R7	2013	East	125	125	276	276	213	228	149	152	0	0	311	311	196	205	330	333	361	367	226	226	195	195	243	246	353	359	323	323
13-047	PSTv-37	MLG1055	MG1	MG1-3	R7	2013	East	125	129	276	278	228	228	149	152	364	364	311	314	196	205	330	333	361	367	226	226	195	195	243	243	353	359	323	323
13-078	PSTv-52	MLG1082	MG1	MG1-3	R7	2013	East	125	129	276	278	228	228	149	152	364	364	311	314	196	205	330	333	361	367	226	242	195	195	243	243	353	359	323	323
13-082	PSTv-37	MLG852	MG1	MG1-3	R7	2013	East	125	129	276	278	213	225	149	152	364	364	311	314	196	205	330	333	361	367	226	242	195	195	243	243	353	359	323	323
13-083	PSTv-47	MLG1934	MG1	MG1-4	R7	2013	East	125	125	276	276	228	228	149	152	358	364	311	314	205	205	333	333	361	367	226	226	195	195	243	243	353	359	323	323
13-084	PSTv-37	MLG1557	MG1	MG1-4	R7	2013	East	125	125	276	278	213	228	149	152	364	364	311	314	196	196	333	333	361	367	226	226	195	195	243	243	353	359	323	323
13-085	PSTv-37	MLG1962	MG1	MG1-4	R7	2013	East	125	125	276	276	228	228	149	149	358	358	311	311	196	196	333	333	361	367	226	226	195	195	243	246	353	359	323	323
13-087	PSTv-52	MLG1085	MG1	MG1-3	R7	2013	East	125	129	276	278	228	228	149	152	358	364	311	314	196	205	330	333	361	367	226	242	195	195	243	243	353	359	323	323
13-088	PSTv-52	MLG1194	MG1	MG1-4	R7	2013	East	125	129	276	276	213	213	149	152	364	364	311	314	196	205	330	333	361	367	226	226	195	195	243	243	353	359	323	323
13-089	PSTv-52	MLG888	MG1	MG1-3	R7	2013	East	125	129	276	278	213	213	149	152	364	364	311	314	196	205	330	333	361	367	226	226	195	195	243	246	353	359	323	323
13-090	PSTv-52	MLG981	MG1	MG1-3	R7	2013	East	125	129	276	278	213	228	149	152	364	364	311	314	196	205	330	333	361	367	226	242	195	195	243	243	353	359	323	323
13-091	PSTv-52	MLG974	MG1	MG1-3	R7	2013	East	125	129	276	278	213	228	149	152	364	364	314	314	205	205	330	333	361	367	226	226	195	195	243	246	353	359	323	323
13-092	PSTv-52	MLG1239	MG1	MG1-4	R7	2013	East	125	129	276	276	213	228	149	152	364	364	311	311	196	196	330	333	361	367	226	226	195	195	243	243	353	359	323	323
13-093	PSTv-52	MLG1063	MG1	MG1-3	R7	2013	East	125	129	276	278	228	228	149	152	364	364	311	314	196	205	333	333	361	367	226	226	195	195	243	243	353	359	323	323
13-094	PSTv-52	MLG989	MG1	MG1-3	R7	2013	East	125	129	276	278	213	228	149	152	364	364	311	314	196	205	330	333	361	367	226	242	195	195	243	246	353	359	323	323
13-095	PSTv-52	MLG1099	MG1	MG1-3	R7	2013	East	125	129	276	278	228	228	149	152	364	364	311	314	196	205	330	333	361	367	226	242	195	195	243	246	353	359	323	323
13-262	PSTv-52	MLG1056	MG1	MG1-3	R7	2013	East	125	129	276	278	228	228	149	152	364	364	311	314	196	196	330	333	361	367	226	226	195	195	243	243	353	359	323	323
13-263	PSTv-72	MLG930	MG1	MG1-3	R7	2013	East	125	129	276	278	213	213	149	149	358	364	311	314	196	205	330	330	361	367	226	226	195	195	243	243	353	353	323	323
13-264	PSTv-37	MLG1478	MG1	MG1-4	R7	2013	East	125	125	276	278	213	213	152	152	358	364	311	314	196	196	333	333	361	361	226	226	195	195	243	243	353	359	323	323
13-264	PSTv-37	MLG1413	MG1	MG1-3	R7	2013	East	125	125	278	278	213	213	152	152	364	364	311	314	196	205	330	333	361	367	226	242	195	195	243	243	353	359	323	323
13-265	PSTv-52	MLG1474	MG1	MG1-4	R7	2013	East	125	125	276	278	213	225	149	152	358	364	311	314	196	196	330	333	0	0	226	226	198	198	246	246	0	0	323	329
13-342	PSTv-37	MLG1623	MG1	MG1-4	R7	2013	East	125	125	276	278	228	228	149	152	364	364	311	314	196	205	330	333	361	367	226	226	195	195	243	243	353	359	323	323
13-317	PSTv-52	MLG1855	MG1	MG1-4	R8	2013	East	125	125	276	276	213	228	149	152	364	364	311	314	196	205	330	333	361	361	226	226	195	195	243	243	353	359	323	323
13-318	PSTv-52	MLG1917	MG1	MG1-4	R8	2013	East	125	125	276	276	228	228	152	152	364	364	311	314	196	196	333	333	361	367	226	226	195	195	243	243	353	359	323	323
13-319	PSTv-52	MLG1477	MG1	MG1-4	R8	2013	East	125	125	276	278	213	213	152	152	0	0	314	314	196	205	333	333	361	367	226	226	195	198	243	243	353	353	323	323
13-320	PSTv-52	MLG1597	MG1	MG1-4	R8	2013	East	125	125	276	278	228	228	152	152	358	364	311	314	196	205	330	333	367	367	226	226	195	195	243	243	353	353	323	323
13-321	PSTv-52	MLG1627	MG1	MG1-4	R8	2013	East	125	125	276	278	228	228	149	152	358	358	311	314	205	205	333	333	361	367	226	226	195	195	243	243	353	359	323	323
13-323	PSTv-52	MLG1921	MG1	MG1-4	R8	2013	East	125	125	276	276	228	228	152	152	358	358	311	311	196	196	333	333	361	361	226	226	195	195	246	246	359	359	323	323
13-324	PSTv-52	MLG1550	MG1	MG1-4	R8	2013	East	125	125	276	278	213	228	149	152	364	364	311	314	196	205	330	333	361	367	226	226	195	195	243	243	353	359	323	323
13-325	PSTv-37	MLG1495	MG1	MG1-4	R8	2013	East	125	125	276	278	213	213	149	152	364	364	311	314	196	205	333	333	361	367	226	226	195	195	243	243	353	359	323	323
13-326	PSTv-52	MLG1496	MG1	MG1-4	R8	2013	East	125	125	276	278	213	213	149	152	358	364	311	314	196	205	333	333	361	367	226	226	195	195	243	243	353	359	323	323
13-327	PSTv-37	MLG1400	MG3	MG3-4	R8	2013	East	125	125	273	273	213	213	149	149	364	364	311	314	196	205	333	333	361	367	226	226	195	195	243	243	353	359	323	323
13-333-NG	PSTv-52	MLG1458	MG3	MG3-4	R8	2013	East	125	125	273	276	228	228	149	152	364	364	311	314	196	205	333	333	367	367	226	242	195	195	243	243	353	359	323	323
13-354	PSTv-52	MLG1572	MG1	MG1-5	R8	2013	East	125	125	276	278	213	228	149	149	364	364	311	314	196	202	333	333	361	361	226	242	195	195	243	243	353	353	323	323
13-355	PSTv-52	MLG1550	MG1	MG1-4	R8	2013	East	125	125	276	278	213	228	149	152	364	364	311	314	196	205	330	333	361	367	226	226	195	195	243	243	353	359	323	323
13-411	PSTv-52	MLG1813	MG1	MG1-4	R8	2013	East	125	125	276	276	213	213	149	149	0	0	0	0	196	205	333	333	361	361	226	226	195	198	246	246	353	359	323	329
13-412	PSTv-37	MLG1196	MG1	MG1-3	R8	2013	East	125	129	276	276	213	213	149	152	358	358	311	314	196	205	330	330	361	367	226	226	195	195	243	246	353	359	323	323
13-455	PSTv-52	MLG693	MG1	MG1-3	R8	2013	East	127	129	276	278	0	0	0	0	358	364	314	314	196	205	333	333	361	367	226	226	195	195	243	243	353	359	323	323
13-455	PSTv-52	MLG745	MG1	MG1-1	R8	2013	East	127	127	276	278	213	213	149	152	358	358	314	314	196	205	330	333	361	367	226	226	195	195	243	243	353	359	323	323
13-455	PSTv-52	MLG1951	MG3	MG3-1	R8	2013	East	125	125	276	276	228	228	149	152	358	358	311	314	196	196	333	333	367	367	242	242	195	195	246	246	359	359	323	323
13-456	PSTv-52	MLG1606	MG1	MG1-4	R8	2013	East	125	125	276	278	228	228	152	152	364	364	311	314	196	205	330	333	361	367	226	242	195	195	243	243	353	359	323	323
13-457	PSTv-52	MLG1623	MG1	MG1-4	R8	2013	East	125	125	276	278	228	228	149	152	364	364	311	314	196	205	330	333	361	367	226	226	195	195	243	243	353	359	323	323
13-458	PSTv-52	MLG1709	MG1	MG1-5	R8	2013	East	125	125	276	278	0	0	0	0	364	364	311	314	202	202	330	333	361	367	226	226	195	195	243	243	353	359	323	323
13-414	PSTv-52	MLG1365	MG1	MG1-1	R9	2013	East	125	127	276	278	228	228	149	149	364	364	311	314	196	205	330	333	361	367	226	226	195	195	243	243	353	359	323	323
13-019	PSTv-52	MLG1055	MG1	MG1-3	R10	2013	East	125	129	276	278	228	228	149	152	364	364	311	314	196	205	330	333	361	367	226	226	195	195	243	243	353	359	323	323
13-021	PSTv-52	MLG1160	MG1	MG1-3	R10	2013	East	125	129	276	278	228	228	149	149	364	364	311	314	196	205	330	333	361	367	0	0	195	195	243	243	359	359	323	323
13-042	PSTv-37	MLG1911	MG1	MG1-4	R10	2013	East	125	125	276	276	213	228	149	149	364	364	311	314	196	205	330	333	0	0	226	226	195	195	243	243	359	359	323	323
13-043	PSTv-37	MLG1936	MG1	MG1-4	R10	2013	East	125	125	276	276	228	228	149	152	364	364	311	314	196	196	330	333	361	367	226	242	195	198	243	243	353	359	323	323
13-096	PSTv-37	MLG1264	MG1	MG1-4	R10	2013	East	125	129	276	276	228	228	149	152	364	364	314	314	196	196	330	333	361	361	226	226	195	195	246	246	353	359	323	323
13-267	PSTv-53	MLG1732	MG3	MG3-2	R10	2013	East	125	125	276	276	225	225	149	149	358	364	311	311	196	196	333	333	367	367	226	242	195	195	246	246	359	359	323	323
13-268	PSTv-4	MLG1939	MG1	MG1-4	R10	2013	East	125	125	276	276	228	228	149	152	358	364	311	314	196	196	330	333	367	367	226	226	195	195	243	243	353	359	323	323
13-268	PSTv-4	MLG1740	MG3	MG3-2	R10	2013	East	125	125	276	276	225	225	149	149	358	364	311	314	196	196	333	333	367	367	242	242	195	195	246	246	359	359	323	323
13-269	PSTv-52	MLG1055	MG1	MG1-3	R10	2013	East	125	129	276	278	228	228	149	152	364	364	311	314	196	205	330	333	361	367	226	226	195	195	243	243	353	359	323	323
13-270	PSTv-73	MLG1137	MG1	MG1-3	R10	2013	East	125	129	276	278	228	228	149	149	364	364	311	314	196	205	330	333	361	367	226	226	195	195	243	243	353	359	323	323
13-271	PSTv-73	MLG1552	MG1	MG1-4	R10	2013	East	125	125	276	278	213	228	149	152	364	364	311	311	196	205	330	333	361	367	226	226	195	195	243	243	353	359	323	323
13-272	PSTv-4	MLG1668	MG1	MG1-4	R10	2013	East	125	125	276	278	228	228	149	149	364	364	311	314	196	196	333	333	361	367	226	226	195	195	243	243	353	359	323	323
13-272	PSTv-4	MLG1743	MG3	MG3-2	R10	2013	East	125	125	276	276	225	225	149	149	358	358	311	314	196	196	333	333	367	367	242	242	195	195	246	246	359	359	323	323
13-278	PSTv-73	MLG1056	MG1	MG1-3	R10	2013	East	125	129	276	278	228	228	149	152	364	364	311	314	196	196	330	333	361	367	226	226	195	195	243	243	353	359	323	323
13-279	PSTv-52	MLG921	MG1	MG1-4	R10	2013	East	125	129	276	278	213	213	149	152	364	364	311	314	196	205	330	333	367	367	226	226	195	195	243	243	353	359	323	323
13-280	PSTv-52	MLG1927	MG1	MG1-4	R10	2013	East	125	125	276	276	228	228	149	152	364	364	311	311	196	205	333	333	361	367	226	226	195	198	243	246	353	353	329	329
13-286	PSTv-52	MLG1631	MG1	MG1-4	R10	2013	East	125	125	276	278	228	228	149	152	364	364	311	314	196	205	330	333	361	367	226	226	195	195	243	246	353	359	323	323
13-290	PSTv-36	MLG1279	MG1	MG1-3	R11	2013	East	125	129	276	276	228	228	149	152	364	364	311	314	196	205	333	333	361	367	226	226	195	195	246	246	359	359	323	323
13-328	PSTv-52	MLG1537	MG1	MG1-4	R11	2013	East	125	125	276	278	213	228	152	152	358	358	311	314	196	196	330	333	361	367	226	226	195	195	243	243	353	359	323	323
13-329	PSTv-52	MLG1568	MG1	MG1-4	R11	2013	East	125	125	276	278	213	228	149	152	364	364	314	314	196	205	333	333	367	367	226	226	195	195	243	243	353	359	323	323
13-330	PSTv-52	MLG1623	MG1	MG1-4	R11	2013	East	125	125	276	278	228	228	149	152	364	364	311	314	196	205	330	333	361	367	226	226	195	195	243	243	353	359	323	323
13-331	PSTv-52	MLG1532	MG1	MG1-4	R11	2013	East	125	125	276	278	213	228	152	152	364	364	311	314	196	205	330	333	361	361	226	226	195	195	243	243	353	359	323	323
13-332	PSTv-52	MLG1550	MG1	MG1-4	R11	2013	East	125	125	276	278	213	228	149	152	364	364	311	314	196	205	330	333	361	367	226	226	195	195	243	243	353	359	323	323
13-338	PSTv-52	MLG1550	MG1	MG1-4	R11	2013	East	125	125	276	278	213	228	149	152	364	364	311	314	196	205	330	333	361	367	226	226	195	195	243	243	353	359	323	323
13-339	PSTv-37	MLG1539	MG1	MG1-4	R11	2013	East	125	125	276	278	213	228	152	152	364	364	311	311	196	205	333	333	361	367	226	226	195	195	243	243	353	359	323	323
13-340	PSTv-52	MLG1609	MG1	MG1-4	R11	2013	East	125	125	276	278	228	228	152	152	364	364	311	314	196	205	330	333	367	367	226	226	195	195	243	243	353	359	323	323
13-341	PSTv-52	MLG1625	MG1	MG1-4	R11	2013	East	125	125	276	278	228	228	149	152	358	364	311	314	196	205	330	333	361	367	226	226	195	195	243	243	353	359	323	323
13-442	PSTv-52	MLG1623	MG1	MG1-4	R11	2013	East	125	125	276	278	228	228	149	152	364	364	311	314	196	205	330	333	361	367	226	226	195	195	243	243	353	359	323	323
13-443	PSTv-17	MLG1527	MG1	MG1-4	R11	2013	East	125	125	276	278	213	213	149	149	364	364	311	314	196	196	330	333	361	367	226	226	195	195	243	243	359	359	323	323
13-444	PSTv-52	MLG1708	MG1	MG1-4	R11	2013	East	125	125	276	278	0	0	0	0	364	364	311	314	196	205	330	333	361	361	226	226	195	195	243	243	353	359	323	323
13-446	PSTv-52	MLG1533	MG1	MG1-4	R11	2013	East	125	125	276	278	213	228	152	152	364	364	311	314	196	205	333	333	361	361	226	242	195	195	243	243	353	359	323	323
13-184	PSTv-37	MLG1670	MG1	MG1-4	R12	2013	East	125	125	276	278	228	228	149	149	364	364	311	314	196	205	330	333	361	367	226	242	198	198	243	243	353	359	323	323
13-266	PSTv-53	MLG1743	MG3	MG3-2	R12	2013	East	125	125	276	276	225	225	149	149	358	358	311	314	196	196	333	333	367	367	242	242	195	195	246	246	359	359	323	323
13-283	PSTv-52	MLG2019	MG3	MG3-1	R12	2013	East	125	125	276	276	228	228	149	149	364	364	311	314	196	196	333	333	367	367	242	242	195	195	246	246	359	359	323	323
13-285	PSTv-52	MLG1061	MG1	MG1-3	R12	2013	East	125	129	276	278	228	228	149	152	358	358	311	314	196	205	330	333	361	367	226	226	195	195	243	243	353	359	323	323
13-347	PSTv-52	MLG1433	MG1	MG1-4	R12	2013	East	125	125	278	278	228	228	149	152	358	364	311	311	0	0	330	333	361	367	226	226	195	195	246	246	353	353	323	323
13-348	PSTv-52	MLG1487	MG1	MG1-4	R12	2013	East	125	125	276	278	213	213	152	152	358	364	314	314	196	196	330	333	361	367	226	226	195	195	243	243	359	359	323	323
14-177	PSTv-76	MLG1662	MG3	MG3-1	R1	2014	West	125	125	276	278	228	228	149	152	358	364	311	311	196	196	333	333	367	367	242	242	195	195	246	246	359	359	323	323
14-210	PSTv-11	MLG1892	MG3	MG3-1	R1	2014	West	125	125	276	276	213	228	149	149	358	364	311	311	196	205	333	333	367	367	226	242	195	195	243	246	359	359	323	323
14-308	PSTv-17	MLG1317	MG1	MG1-4	R1	2014	West	125	129	276	276	228	228	149	149	358	358	311	314	196	196	333	333	367	367	226	242	195	195	246	246	359	359	0	0
14-149-Yr8	PSTv-119	MLG1210	MG1	MG1-4	R1	2014	West	125	129	276	276	213	213	149	149	364	364	311	311	196	196	333	333	361	367	226	226	195	195	246	246	353	359	323	329
14-112-SP	PSTv-120	MLG1896	MG3	MG3-1	R1	2014	West	125	125	276	276	213	228	149	149	358	364	311	314	196	196	333	333	367	367	226	242	195	195	246	246	359	359	323	323
14-101-SP	PSTv-120	MLG1472	MG3	MG3-3	R1	2014	West	125	125	276	278	231	231	149	149	358	358	311	314	196	196	333	333	367	367	226	242	195	195	246	246	353	359	323	323
14-215-SP	PSTv-120	MLG1713	MG3	MG3-2	R1	2014	West	125	125	276	276	225	225	152	152	0	0	311	314	196	202	333	333	367	367	242	242	195	195	246	246	353	359	323	323
14-215	PSTv-120	MLG2006	MG3	MG3-1	R1	2014	West	125	125	276	276	228	228	149	149	358	358	311	311	196	196	333	333	367	367	226	242	195	195	246	246	359	359	323	323
14-205	PSTv-120	MLG1315	MG1	MG1-5	R1	2014	West	125	129	276	276	228	228	149	149	358	364	311	311	202	202	333	333	367	367	226	242	195	195	246	246	359	359	323	323
14-101	PSTv-120	MLG1318	MG3	MG3-1	R1	2014	West	125	129	276	276	228	228	149	149	358	364	311	311	196	196	333	333	367	367	242	242	195	195	246	246	359	359	329	329
14-112-SP	PSTv-120	MLG2023	MG3	MG3-1	R1	2014	West	125	125	276	276	228	228	149	149	358	358	311	314	196	196	333	333	367	367	242	242	195	195	246	246	359	359	323	323
14-284	PSTv-120	MLG1877	MG3	MG3-1	R1	2014	West	125	125	276	276	213	228	149	149	358	364	311	314	196	196	333	333	361	361	242	242	195	195	246	246	359	359	323	323
14-215-SP	PSTv-120	MLG1834	MG3	MG3-1	R1	2014	West	125	125	276	276	213	213	149	149	358	358	311	314	196	196	333	333	367	367	242	242	195	195	246	246	359	359	323	323
14-219	PSTv-121	MLG1766	MG3	MG3-3	R1	2014	West	125	125	276	276	231	231	149	149	358	358	311	311	196	196	333	333	367	367	226	226	195	195	246	246	359	359	323	323
14-206-SP	PSTv-121	MLG1790	MG3	MG3-2	R1	2014	West	125	125	276	276	213	225	149	149	358	358	311	314	196	196	333	333	361	367	242	242	195	195	246	246	359	359	323	323
14-206	PSTv-121	MLG1831	MG3	MG3-1	R1	2014	West	125	125	276	276	213	213	149	149	358	358	311	311	196	196	333	333	367	367	226	242	195	195	246	246	359	359	323	323
14-219	PSTv-121	MLG1897	MG3	MG3-1	R1	2014	West	125	125	276	276	213	228	149	149	358	358	311	311	196	196	333	333	367	367	226	242	195	195	246	246	359	359	323	323
14-201	PSTv-121	MLG1770	MG3	MG3-3	R1	2014	West	125	125	276	276	231	231	149	149	358	358	311	311	196	196	333	333	367	367	226	242	195	195	246	246	359	359	323	329
14-199	PSTv-121	MLG1851	MG3	MG3-1	R1	2014	West	125	125	276	276	228	231	149	149	358	358	311	311	196	196	333	333	367	367	226	242	195	195	246	246	359	359	323	323
14-164-Yr17	PSTv-122	MLG1994	MG3	MG3-1	R1	2014	West	125	125	276	276	228	228	149	149	358	358	311	311	196	196	333	333	367	367	226	226	195	195	246	246	359	359	323	323
14-164-ST	PSTv-122	MLG1690	MG1	MG1-4	R1	2014	West	125	125	276	278	228	228	149	149	358	358	311	314	196	196	333	333	361	367	226	226	195	198	243	246	359	359	323	329
14-164	PSTv-122	MLG1994	MG3	MG3-1	R1	2014	West	125	125	276	276	228	228	149	149	358	358	311	311	196	196	333	333	367	367	226	226	195	195	246	246	359	359	323	323
14-286-NG	PSTv-122	MLG1781	MG3	MG3-3	R1	2014	West	125	125	276	276	231	231	149	149	0	0	311	311	196	196	333	333	367	367	226	242	195	195	246	246	359	359	323	323
14-134-Yr44	PSTv-123	MLG1765	MG3	MG3-3	R1	2014	West	125	125	276	276	231	231	149	149	358	358	311	311	205	205	333	333	367	367	226	226	195	195	246	246	359	359	323	323
14-132	PSTv-123	MLG1682	MG1	MG1-4	R1	2014	West	125	125	276	278	228	228	149	149	358	358	311	311	196	196	333	333	367	367	226	226	195	195	243	243	353	359	323	323
14-135	PSTv-123	MLG1766	MG3	MG3-3	R1	2014	West	125	125	276	276	231	231	149	149	358	358	311	311	196	196	333	333	367	367	226	226	195	195	246	246	359	359	323	323
14-98	PSTv-123	MLG1991	MG3	MG3-1	R1	2014	West	125	125	276	276	228	228	149	149	358	358	311	311	196	196	333	333	367	367	226	226	195	195	243	246	359	359	323	323
14-98-Yr1	PSTv-123	MLG1698	MG1	MG1-4	R1	2014	West	125	125	276	278	228	228	149	149	358	358	311	311	196	196	333	333	367	367	226	226	195	195	246	246	359	359	323	323
14-135-Tye	PSTv-123	MLG1780	MG3	MG3-3	R1	2014	West	125	125	276	276	231	231	149	149	358	358	311	311	196	196	333	333	367	367	226	242	195	195	246	246	359	359	323	323
14-134	PSTv-123	MLG1768	MG3	MG3-3	R1	2014	West	125	125	276	276	231	231	149	149	364	364	311	311	196	196	333	333	367	367	226	242	195	195	246	246	359	359	323	329
14-213	PSTv-14	MLG1586	MG1	MG1-4	R1	2014	West	125	125	276	278	213	228	149	149	358	364	311	311	196	196	333	333	367	367	226	226	195	195	243	243	353	359	323	323
14-214	PSTv-14	MLG1975	MG3	MG3-1	R1	2014	West	125	125	276	276	228	228	149	149	358	364	311	311	196	196	333	333	367	367	242	242	195	195	246	246	353	359	323	323
14-212	PSTv-14	MLG1837	MG3	MG3-1	R1	2014	West	125	125	276	276	213	213	149	149	0	0	311	311	196	196	333	333	0	0	242	242	195	195	243	246	359	359	323	323
14-212	PSTv-14	MLG2021	MG3	MG3-1	R1	2014	West	125	125	276	276	228	228	149	149	358	364	311	311	196	196	333	333	367	367	242	242	195	195	246	246	359	359	323	323
14-213	PSTv-14	MLG954	MG1	MG1-3	R1	2014	West	125	129	276	278	213	228	152	152	358	364	311	314	196	205	330	333	361	367	226	242	195	195	243	246	353	359	323	323
14-104	PSTv-18	MLG1619	MG1	MG1-5	R1	2014	West	125	125	276	278	228	228	149	152	364	364	311	314	196	202	333	333	361	367	226	226	195	195	243	243	353	359	323	329
14-111	PSTv-18	MLG1587	MG1	MG1-4	R1	2014	West	125	125	276	278	213	228	149	149	358	358	311	311	196	196	333	333	367	367	226	226	195	195	243	243	353	359	323	323
14-119	PSTv-18	MLG1663	MG1	MG1-5	R1	2014	West	125	125	276	278	228	228	149	149	358	358	311	314	196	202	333	333	361	367	226	226	195	198	243	243	353	353	323	329
14-162	PSTv-18	MLG1878	MG1	MG1-5	R1	2014	West	125	125	276	276	213	228	149	149	0	0	311	314	196	202	333	333	361	367	226	226	195	198	243	243	359	359	323	329
14-166	PSTv-18	MLG1136	MG1	MG1-3	R1	2014	West	125	129	276	278	228	228	149	149	358	364	311	314	196	205	333	333	361	367	226	226	195	198	243	243	353	359	323	329
14-104-ST	PSTv-18	MLG1127	MG1	MG1-5	R1	2014	West	125	129	276	278	228	228	149	152	364	364	311	314	196	202	333	333	361	367	226	242	195	198	243	246	359	359	323	323
14-137	PSTv-2	MLG1683	MG1	MG1-4	R1	2014	West	125	125	276	278	228	228	149	149	358	358	311	314	196	196	333	333	367	367	226	226	195	195	243	246	353	359	323	323
14-179	PSTv-37	MLG1579	MG1	MG1-4	R1	2014	West	125	125	276	278	213	228	149	149	358	364	311	314	196	196	330	333	361	367	226	226	195	195	243	243	353	359	323	323
14-252	PSTv-37	MLG1008	MG1	MG1-3	R1	2014	West	125	129	276	278	213	228	149	152	364	364	311	314	196	196	330	333	361	367	226	226	195	195	243	243	359	359	323	323
14-172	PSTv-37	MLG1654	MG1	MG1-4	R1	2014	West	125	125	276	278	228	228	149	152	364	364	311	314	196	205	330	333	361	367	226	226	195	195	243	246	359	359	323	323
14-173	PSTv-37	MLG1804	MG1	MG1-4	R1	2014	West	125	125	276	276	213	213	149	152	358	364	311	314	196	205	330	333	361	367	226	226	195	195	243	243	353	359	323	323
14-301	PSTv-37	MLG1802	MG1	MG1-4	R1	2014	West	125	125	276	276	213	213	149	152	358	364	314	314	0	0	330	333	367	367	226	226	195	198	243	246	353	353	323	323
14-174	PSTv-37	MLG1553	MG1	MG1-4	R1	2014	West	125	125	276	278	213	228	149	152	358	364	314	314	196	205	330	333	361	367	226	226	195	195	243	243	353	359	323	323
14-203	PSTv-52	MLG969	MG1	MG1-3	R1	2014	West	125	129	276	278	213	228	149	152	364	364	311	314	196	205	330	333	361	367	226	226	195	195	243	243	353	359	323	323
14-176	PSTv-37	MLG1055	MG1	MG1-3	R1	2014	West	125	129	276	278	228	228	149	152	364	364	311	314	196	205	330	333	361	367	226	226	195	195	243	243	353	359	323	323
14-131	PSTv-37	MLG1489	MG1	MG1-4	R1	2014	West	125	125	276	278	213	213	149	152	364	364	311	314	196	205	330	333	361	367	226	226	195	195	243	246	353	353	323	323
14-175	PSTv-37	MLG1417	MG1	MG1-4	R1	2014	West	125	125	278	278	213	213	149	149	358	364	311	314	196	196	330	333	361	367	226	226	195	195	243	246	359	359	323	323
14-203	PSTv-52	MLG617	MG1	MG1-5	R1	2014	West	129	129	278	278	213	213	149	149	0	0	311	314	202	202	333	333	361	361	226	242	198	198	243	243	353	359	323	323
14-264	PSTv-37	MLG1171	MG1	MG1-3	R1	2014	West	125	129	276	278	228	228	149	149	0	0	311	314	196	196	0	0	0	0	226	242	195	195	243	243	0	0	323	329
14-281	PSTv-37	MLG959	MG1	MG1-5	R1	2014	West	125	129	276	278	213	228	152	152	364	364	311	314	202	202	0	0	0	0	242	242	195	195	0	0	359	359	323	323
14-270	PSTv-37	MLG1305	MG1	MG1-4	R1	2014	West	125	129	276	276	228	228	149	149	364	364	311	311	196	196	333	333	361	367	226	242	195	195	243	246	353	359	323	323
14-148-NG	PSTv-4	MLG1797	MG3	MG3-1	R1	2014	West	125	125	276	276	213	231	149	149	0	0	311	314	196	196	333	333	367	367	242	242	195	195	246	246	359	359	323	323
14-148-ST	PSTv-4	MLG1826	MG1	MG1-5	R1	2014	West	125	125	276	276	213	213	149	149	0	0	311	314	196	202	333	333	361	367	226	226	195	195	246	246	359	359	323	323
14-150-SP	PSTv-4	MLG1682	MG1	MG1-4	R1	2014	West	125	125	276	278	228	228	149	149	358	358	311	311	196	196	333	333	367	367	226	226	195	195	243	243	353	359	323	323
14-171	PSTv-4	MLG1666	MG1	MG1-4	R1	2014	West	125	125	276	278	228	228	149	149	358	358	311	314	196	196	333	333	367	367	226	242	195	195	246	246	353	353	323	323
14-148-ST	PSTv-4	MLG1520	MG1	MG1-5	R1	2014	West	125	125	276	278	213	213	149	149	358	358	311	314	196	202	333	333	361	367	226	226	195	198	243	243	353	359	323	329
14-151-SP	PSTv-37	MLG1908	MG1	MG1-5	R1	2014	West	125	125	276	276	213	228	149	149	0	0	311	314	196	202	333	333	367	367	242	242	195	195	246	246	359	359	323	323
14-151	PSTv-4	MLG1832	MG3	MG3-1	R1	2014	West	125	125	276	276	213	213	149	149	358	358	0	0	196	196	333	333	367	367	226	242	195	195	246	246	359	359	323	323
14-268	PSTv-4	MLG1871	MG3	MG3-1	R1	2014	West	125	125	276	276	213	228	149	149	0	0	311	314	196	196	333	333	361	361	242	242	195	195	0	0	353	353	323	323
14-185-NG	PSTv-4	MLG1761	MG3	MG3-3	R1	2014	West	125	125	276	276	231	231	149	149	0	0	311	311	196	196	333	333	361	367	226	242	195	195	246	246	359	359	323	323
14-280	PSTv-4	MLG1748	MG3	MG3-2	R1	2014	West	125	125	276	276	225	225	149	149	364	364	0	0	196	196	333	333	367	367	242	242	195	195	243	246	0	0	329	329
14-297	PSTv-43	MLG1630	MG1	MG1-4	R1	2014	West	125	125	276	278	228	228	149	152	358	364	311	314	196	196	333	333	361	367	226	226	195	198	243	246	353	359	323	323
14-169	PSTv-48	MLG785	MG1	MG1-4	R1	2014	West	125	129	278	278	213	228	149	149	358	364	311	314	196	196	333	333	367	367	226	226	195	195	243	246	353	359	323	323
14-105	PSTv-48	MLG1687	MG1	MG1-4	R1	2014	West	125	125	276	278	228	228	149	149	358	358	311	314	196	196	333	333	367	367	226	242	195	195	243	246	353	359	323	323
14-123	PSTv-48	MLG1972	MG3	MG3-1	R1	2014	West	125	125	276	276	228	228	149	149	358	358	311	311	196	196	333	333	367	367	226	226	195	195	246	246	353	359	323	323
14-125	PSTv-48	MLG817	MG3	MG3-4	R1	2014	West	125	129	273	276	228	228	149	149	358	364	311	314	196	196	333	333	367	367	226	226	195	195	246	246	359	359	323	323
14-122	PSTv-48	MLG1594	MG1	MG1-4	R1	2014	West	125	125	276	278	213	228	149	149	358	358	311	314	196	196	333	333	367	367	226	226	195	198	243	243	359	359	323	323
14-120	PSTv-48	MLG1612	MG1	MG1-4	R1	2014	West	125	125	276	278	228	228	152	152	358	364	311	314	196	196	333	333	367	367	226	226	195	195	243	246	359	359	323	323
14-136	PSTv-48	MLG1184	MG3	MG3-3	R1	2014	West	125	129	276	276	231	231	149	149	358	364	311	314	196	196	333	333	361	361	226	226	195	195	246	246	359	359	323	323
14-106	PSTv-48	MLG1438	MG1	MG1-4	R1	2014	West	125	125	278	278	228	228	149	152	0	0	311	314	196	196	333	333	361	367	226	226	195	195	243	243	359	359	323	323
14-168	PSTv-48	MLG1328	MG3	MG3-4	R1	2014	West	125	129	0	0	228	228	149	149	0	0	311	314	196	196	333	333	367	367	226	242	195	198	246	246	359	359	323	323
14-198	PSTv-48	MLG1614	MG1	MG1-4	R1	2014	West	125	125	276	278	228	228	152	152	364	364	311	311	196	196	333	333	367	367	226	242	195	195	246	246	0	0	323	323
14-184	PSTv-48	MLG1886	MG3	MG3-1	R1	2014	West	125	125	276	276	213	228	149	149	358	364	311	311	196	196	333	333	367	367	226	242	195	195	246	246	359	359	329	329
14-267	PSTv-48	MLG1232	MG1	MG1-5	R1	2014	West	125	129	276	276	225	228	149	149	0	0	311	311	196	202	333	333	0	0	226	242	195	195	246	246	353	359	323	323
14-106	PSTv-48	MLG834	MG3	MG3-4	R1	2014	West	125	129	273	276	228	228	149	149	0	0	311	314	196	196	333	333	367	367	226	242	195	195	246	246	359	359	323	323
14-126	PSTv-48	MLG832	MG3	MG3-4	R1	2014	West	125	129	273	276	228	228	149	149	358	358	314	314	196	196	333	333	367	367	226	242	195	195	246	246	359	359	323	323
14-249	PSTv-52	MLG1550	MG1	MG1-4	R1	2014	West	125	125	276	278	213	228	149	152	364	364	311	314	196	205	330	333	361	367	226	226	195	195	243	243	353	359	323	323
14-253	PSTv-52	MLG1992	MG3	MG3-1	R1	2014	West	125	125	276	276	228	228	149	149	358	358	311	311	196	196	333	333	367	367	226	226	195	198	246	246	359	359	323	323
14-170	PSTv-52	MLG1633	MG1	MG1-4	R1	2014	West	125	125	276	278	228	228	149	152	358	364	311	311	196	205	330	333	361	367	226	226	195	195	243	246	353	359	323	323
14-197	PSTv-52	MLG972	MG1	MG1-3	R1	2014	West	125	129	276	278	213	228	149	152	358	364	311	314	205	205	333	333	361	367	226	226	195	195	243	243	353	359	323	323
14-195	PSTv-52	MLG1550	MG1	MG1-4	R1	2014	West	125	125	276	278	213	228	149	152	364	364	311	314	196	205	330	333	361	367	226	226	195	195	243	243	353	359	323	323
14-127	PSTv-52	MLG1623	MG1	MG1-4	R1	2014	West	125	125	276	278	228	228	149	152	364	364	311	314	196	205	330	333	361	367	226	226	195	195	243	243	353	359	323	323
14-196	PSTv-52	MLG969	MG1	MG1-3	R1	2014	West	125	129	276	278	213	228	149	152	364	364	311	314	196	205	330	333	361	367	226	226	195	195	243	243	353	359	323	323
14-194	PSTv-52	MLG1068	MG1	MG1-3	R1	2014	West	125	129	276	278	228	228	149	152	358	364	311	314	196	196	330	333	361	367	226	226	195	195	243	246	353	359	323	323
14-183	PSTv-52	MLG1623	MG1	MG1-4	R1	2014	West	125	125	276	278	228	228	149	152	364	364	311	314	196	205	330	333	361	367	226	226	195	195	243	243	353	359	323	323
14-182	PSTv-52	MLG1622	MG1	MG1-5	R1	2014	West	125	125	276	278	228	228	149	152	364	364	311	314	196	202	330	333	361	367	226	226	195	195	243	243	353	359	323	323
14-133	PSTv-52	MLG928	MG1	MG1-3	R1	2014	West	125	129	276	278	213	213	149	152	364	364	311	314	196	205	330	333	361	367	226	242	195	195	243	246	0	0	323	323
14-100	PSTv-52	MLG894	MG1	MG1-3	R1	2014	West	125	129	276	278	213	213	149	152	364	364	311	314	196	205	330	333	361	367	226	242	195	195	243	246	353	359	323	329
14-204	PSTv-52	MLG1511	MG1	MG1-4	R1	2014	West	125	125	276	278	213	213	149	152	0	0	311	314	196	205	330	333	361	367	226	242	195	195	243	246	353	359	323	323
14-130	PSTv-52	MLG1074	MG1	MG1-3	R1	2014	West	125	129	276	278	228	228	149	152	364	364	311	314	196	205	330	333	361	367	226	242	195	195	243	246	353	359	329	329
14-129	PSTv-52	MLG961	MG1	MG1-5	R1	2014	West	125	129	276	278	213	228	152	152	364	364	311	314	202	202	330	333	361	367	226	242	195	198	243	246	0	0	323	323
14-113	PSTv-52	MLG918	MG1	MG1-3	R1	2014	West	125	129	276	278	213	213	149	152	364	364	311	314	196	205	330	333	361	367	226	242	195	195	243	246	353	359	0	0
14-207	PSTv-52	MLG1254	MG1	MG1-5	R1	2014	West	125	129	276	276	213	228	149	149	364	364	311	311	202	202	333	333	367	367	226	242	195	195	243	246	359	359	323	323
14-114	PSTv-52	MLG1099	MG1	MG1-3	R1	2014	West	125	129	276	278	228	228	149	152	364	364	311	314	196	205	330	333	361	367	226	242	195	195	243	246	353	359	323	323
14-250	PSTv-52	MLG995	MG1	MG1-5	R1	2014	West	125	129	276	278	213	228	149	152	0	0	0	0	202	202	330	333	361	367	226	242	195	195	243	246	353	359	323	323
14-251	PSTv-52	MLG1598	MG1	MG1-5	R1	2014	West	125	125	276	278	228	228	152	152	0	0	311	314	202	202	333	333	361	361	226	242	195	195	243	246	353	359	323	323
14-276	PSTv-52	MLG2021	MG3	MG3-1	R1	2014	West	125	125	276	276	228	228	149	149	358	364	311	311	196	196	333	333	367	367	242	242	195	195	246	246	359	359	323	323
14-310	PSTv-52	MLG806	MG3	MG3-4	R1	2014	West	125	129	273	276	213	228	149	149	0	0	0	0	196	196	333	333	367	367	226	242	195	195	246	246	359	359	323	323
14-309	PSTv-52	MLG989	MG1	MG1-3	R1	2014	West	125	129	276	278	213	228	149	152	364	364	311	314	196	205	330	333	361	367	226	242	195	195	243	246	353	359	323	323
14-277	PSTv-52	MLG1463	MG1	MG1-5	R1	2014	West	125	125	276	278	225	225	149	149	364	364	311	314	196	202	333	333	0	0	226	242	195	195	0	0	353	359	323	323
14-260	PSTv-52	MLG1589	MG1	MG1-5	R1	2014	West	125	125	276	278	213	228	149	149	0	0	311	314	202	202	333	333	367	367	242	242	195	195	0	0	353	359	323	323
14-283	PSTv-52	MLG1019	MG1	MG1-5	R1	2014	West	125	129	276	278	213	228	149	149	0	0	311	314	202	202	330	333	0	0	226	242	195	195	243	246	0	0	323	323
14-311	PSTv-52	MLG1156	MG1	MG1-3	R1	2014	West	125	129	276	278	228	228	149	149	364	364	311	314	196	205	330	330	0	0	226	242	195	195	243	246	353	359	323	323
14-307	PSTv-52	MLG966	MG1	MG1-5	R1	2014	West	125	129	276	278	213	228	149	152	364	364	311	311	202	202	330	333	361	361	226	242	195	195	243	246	353	359	0	0
14-306	PSTv-52	MLG713	MG1	MG1-4	R1	2014	West	127	129	0	0	213	213	149	149	0	0	0	0	196	196	333	333	361	367	226	242	195	195	243	246	353	359	323	323
14-304	PSTv-52	MLG1017	MG1	MG1-4	R1	2014	West	125	129	276	278	213	228	149	149	358	364	311	311	196	196	333	333	361	367	226	242	195	195	243	246	353	359	323	323
14-282	PSTv-52	MLG1078	MG1	MG1-3	R1	2014	West	125	129	276	278	228	228	149	152	0	0	0	0	196	196	330	333	361	367	226	242	195	195	243	246	353	359	323	329
14-181	PSTv-52	MLG1043	MG1	MG1-3	R1	2014	West	125	129	276	278	228	228	152	152	0	0	0	0	196	205	330	333	361	367	226	242	195	195	243	243	0	0	0	0
14-178	PSTv-52	MLG673	MG1	MG1-3	R1	2014	West	127	129	276	278	213	213	149	152	358	364	0	0	196	205	330	333	361	367	226	242	195	195	243	246	353	359	323	323
14-305	PSTv-52	MLG1117	MG1	MG1-3	R1	2014	West	125	129	276	278	228	228	149	152	0	0	311	314	196	205	330	333	361	367	226	242	195	195	243	246	353	359	0	0
14-266	PSTv-52	MLG846	MG3	MG3-3	R1	2014	West	125	129	276	278	231	231	149	152	0	0	0	0	196	205	330	333	361	367	226	226	195	195	243	246	353	359	323	323
14-271	PSTv-52	MLG789	MG1	MG1-3	R1	2014	West	125	129	278	278	228	228	152	152	364	364	0	0	196	196	330	333	0	0	226	242	195	195	243	243	359	359	323	323
14-309	PSTv-52	MLG699	MG1	MG1-3	R1	2014	West	127	129	276	276	213	213	149	152	358	358	314	314	196	205	330	333	361	367	226	242	195	195	243	246	353	359	323	329
14-265	PSTv-52	MLG914	MG1	MG1-3	R1	2014	West	125	129	276	278	213	213	149	152	0	0	311	314	196	205	330	333	361	367	226	242	195	195	243	246	353	359	323	323
14-256	PSTv-52	MLG848	MG3	MG3-3	R1	2014	West	125	129	276	278	231	231	149	152	0	0	311	314	196	205	333	333	361	367	226	242	195	195	243	246	353	359	323	323
14-312	PSTv-52	MLG1106	MG1	MG1-3	R1	2014	West	125	129	276	278	228	228	149	152	0	0	311	314	196	205	330	333	361	367	226	242	195	195	243	246	353	359	323	323
14-302	PSTv-52	MLG1116	MG1	MG1-3	R1	2014	West	125	129	276	278	228	228	149	152	364	364	311	314	196	205	330	333	361	367	226	242	195	195	243	246	353	359	0	0
14-303	PSTv-52	MLG909	MG1	MG1-3	R1	2014	West	125	129	276	278	213	213	149	152	364	364	311	314	196	205	330	333	361	367	226	242	195	195	243	246	353	359	323	323
14-124	PSTv-53	MLG1733	MG3	MG3-2	R1	2014	West	125	125	276	276	225	225	149	149	358	358	311	314	205	205	333	333	367	367	226	242	195	195	246	246	359	359	323	323
14-128	PSTv-53	MLG1574	MG1	MG1-4	R1	2014	West	125	125	276	278	213	228	149	149	358	364	311	314	196	196	333	333	367	367	226	226	195	195	246	246	353	353	323	323
14-165	PSTv-53	MLG1613	MG1	MG1-4	R1	2014	West	125	125	276	278	228	228	152	152	358	358	311	311	196	196	333	333	367	367	226	226	195	195	246	246	359	359	323	323
14-128-SP	PSTv-53	MLG1715	MG3	MG3-2	R1	2014	West	125	125	276	276	225	225	152	152	364	364	311	314	196	196	333	333	367	367	242	242	198	198	246	246	0	0	323	323
14-216	PSTv-53	MLG1406	MG3	MG3-3	R1	2014	West	125	125	278	278	225	231	149	152	364	364	311	311	196	196	333	333	367	367	242	242	195	195	246	246	353	353	323	323
14-208	PSTv-53	MLG1728	MG3	MG3-2	R1	2014	West	125	125	276	276	225	225	149	149	364	364	311	314	196	196	333	333	367	367	242	242	195	195	246	246	353	359	323	323
14-116	PSTv-71	MLG2030	MG3	MG3-1	R1	2014	West	125	125	276	276	228	228	149	149	0	0	311	311	196	196	333	333	367	367	242	242	195	195	246	246	359	359	323	323
14-161-Yr1	PSTv-74	MLG1697	MG1	MG1-4	R1	2014	West	125	125	276	278	228	228	149	149	358	358	311	311	196	196	333	333	367	367	226	226	195	195	243	246	359	359	323	323
14-161	PSTv-74	MLG1697	MG1	MG1-4	R1	2014	West	125	125	276	278	228	228	149	149	358	358	311	311	196	196	333	333	367	367	226	226	195	195	243	246	359	359	323	323
14-115	PSTv-76	MLG909	MG1	MG1-3	R1	2014	West	125	129	276	278	213	213	149	152	364	364	311	314	196	205	330	333	361	367	226	242	195	195	243	246	353	359	323	323
14-99	PSTv-77	MLG1712	MG3	MG3-2	R1	2014	West	125	125	276	276	225	225	152	152	358	358	311	314	196	196	333	333	367	367	226	226	195	195	246	246	353	359	323	323
14-217-Yr44	PSTv-77	MLG1876	MG3	MG3-1	R1	2014	West	125	125	276	276	213	228	149	149	358	358	311	311	196	196	333	333	367	367	226	242	195	195	243	243	353	359	323	323
14-157	PSTv-77	MLG2006	MG3	MG3-1	R1	2014	West	125	125	276	276	228	228	149	149	358	358	311	311	196	196	333	333	367	367	226	242	195	195	246	246	359	359	323	323
14-217-Yr44	PSTv-77	MLG1696	MG1	MG1-4	R1	2014	West	125	125	276	278	228	228	149	149	358	364	311	311	196	196	333	333	367	367	226	226	195	195	243	243	359	359	323	323
14-99	PSTv-77	MLG2028	MG3	MG3-1	R1	2014	West	125	125	276	276	228	228	149	149	0	0	311	314	196	196	333	333	367	367	242	242	195	195	246	246	359	359	323	323
14-217	PSTv-77	MLG1897	MG3	MG3-1	R1	2014	West	125	125	276	276	213	228	149	149	358	358	311	311	196	196	333	333	367	367	226	242	195	195	246	246	359	359	323	323
14-121	PSTv-78	MLG1222	MG1	MG1-4	R1	2014	West	125	129	276	276	213	213	149	149	364	364	0	0	196	196	333	333	361	367	226	242	195	195	243	246	353	359	323	323
14-248	PSTv-79	MLG969	MG1	MG1-3	R1	2014	West	125	129	276	278	213	228	149	152	364	364	311	314	196	205	330	333	361	367	226	226	195	195	243	243	353	359	323	323
14-262	PSTv-79	MLG1779	MG3	MG3-3	R1	2014	West	125	125	276	276	231	231	149	149	358	358	311	314	196	196	333	333	367	367	226	242	195	195	246	246	359	359	323	323
14-103	PSTv-79	MLG1977	MG3	MG3-1	R1	2014	West	125	125	276	276	228	228	149	149	358	358	311	311	196	196	333	333	367	367	242	242	195	195	246	246	353	359	323	323
14-159	PSTv-79	MLG1994	MG3	MG3-1	R1	2014	West	125	125	276	276	228	228	149	149	358	358	311	311	196	196	333	333	367	367	226	226	195	195	246	246	359	359	323	323
14-156	PSTv-79	MLG1470	MG3	MG3-3	R1	2014	West	125	125	276	278	231	231	149	149	358	358	311	311	196	196	333	333	367	367	226	226	195	198	246	246	353	353	323	323
14-38-Yr1	PSTv-79	MLG1994	MG3	MG3-1	R1	2014	West	125	125	276	276	228	228	149	149	358	358	311	311	196	196	333	333	367	367	226	226	195	195	246	246	359	359	323	323
14-163	PSTv-79	MLG1665	MG1	MG1-4	R1	2014	West	125	125	276	278	228	228	149	149	358	364	311	311	196	196	330	333	361	367	226	242	195	195	243	243	353	353	323	323
14-153	PSTv-79	MLG1972	MG3	MG3-1	R1	2014	West	125	125	276	276	228	228	149	149	358	358	311	311	196	196	333	333	367	367	226	226	195	195	246	246	353	359	323	323
14-218	PSTv-79	MLG1427	MG1	MG1-4	R1	2014	West	125	125	278	278	213	228	149	149	358	358	311	311	196	196	333	333	367	367	226	226	195	195	243	246	359	359	323	323
14-155	PSTv-79	MLG2044	MG3	MG3-3	R1	2014	West	125	125	0	0	231	231	149	152	358	358	311	311	196	196	333	333	367	367	226	242	195	195	246	246	353	359	323	323
14-158	PSTv-79	MLG1760	MG3	MG3-3	R1	2014	West	125	125	276	276	231	231	149	149	364	364	311	311	196	196	333	333	361	367	226	242	195	195	243	246	359	359	323	323
14-160	PSTv-79	MLG1754	MG3	MG3-3	R1	2014	West	125	125	276	276	231	231	152	152	364	364	311	311	196	196	333	333	367	367	226	242	195	195	246	246	359	359	323	323
14-209	PSTv-79	MLG1792	MG3	MG3-1	R1	2014	West	125	125	276	276	213	225	149	149	0	0	311	311	196	196	333	333	367	367	226	242	195	195	246	246	359	359	323	323
14-110	PSTv-79	MLG1973	MG3	MG3-1	R1	2014	West	125	125	276	276	228	228	149	149	0	0	311	311	196	196	333	333	367	367	226	242	195	195	0	0	353	359	323	323
14-152	PSTv-140	MLG2064	MG1	MG1-4	R1	2014	West	0	0	276	276	213	228	149	149	0	0	314	314	196	196	333	333	367	367	226	242	195	195	246	246	359	359	0	0
14-209-SP	PSTv-79	MLG1825	MG1	MG1-5	R1	2014	West	125	125	276	276	213	213	149	149	358	364	311	314	196	202	333	333	0	0	242	242	195	195	246	246	353	359	323	329
14-200	PSTv-79	MLG1888	MG1	MG1-5	R1	2014	West	125	125	276	276	213	228	149	149	0	0	311	311	196	202	333	333	367	367	226	242	195	195	246	246	359	359	323	329
14-273	PSTv-193	MLG1067	MG1	MG1-3	R1	2014	West	125	129	276	278	228	228	149	152	358	364	311	314	196	205	330	333	361	367	226	226	195	195	243	246	353	359	323	323
14-257	PSTv-79	MLG1115	MG1	MG1-3	R1	2014	West	125	129	276	278	228	228	149	152	364	364	311	314	196	196	330	333	361	367	226	242	195	195	0	0	353	359	323	323
14-180	PSTv-79	MLG660	MG1	MG1-3	R1	2014	West	127	129	278	278	228	228	149	149	358	364	0	0	196	205	330	333	361	367	226	242	195	195	243	246	353	359	323	323
14-38	PSTv-79	MLG1767	MG3	MG3-3	R1	2014	West	125	125	276	276	231	231	149	149	364	364	311	311	205	205	0	0	367	367	226	242	195	195	246	246	359	359	329	329
14-254	PSTv-37	MLG915	MG1	MG1-3	R2	2014	West	125	129	276	278	213	213	149	152	0	0	311	314	196	205	333	333	361	367	226	242	195	195	243	246	353	359	323	323
14-254-NG-ST	PSTv-37	MLG1287	MG1	MG1-4	R2	2014	West	125	129	276	276	228	228	149	149	358	364	311	314	196	205	333	333	361	361	226	242	195	198	243	246	353	359	323	329
14-254-Tr1	PSTv-37	MLG923	MG1	MG1-3	R2	2014	West	125	129	276	278	213	213	149	152	364	364	311	314	196	205	330	333	361	367	226	242	195	195	243	246	359	359	329	329
14-254-NG-ST	PSTv-37	MLG1249	MG1	MG1-5	R2	2014	West	125	129	276	276	213	228	149	149	358	358	311	314	196	202	333	333	361	367	226	242	195	198	243	246	353	359	323	323
14-291	PSTv-41	MLG999	MG1	MG1-4	R2	2014	West	125	129	276	278	213	228	149	152	364	364	311	314	196	205	330	333	367	367	226	242	195	195	243	246	353	359	323	329
14-255	PSTv-41	MLG1231	MG1	MG1-5	R2	2014	West	125	129	276	276	225	228	149	149	364	364	311	314	196	202	333	333	361	367	226	242	195	198	243	246	353	359	323	323
14-255	PSTv-41	MLG1562	MG1	MG1-5	R2	2014	West	125	125	276	278	213	228	149	152	364	364	311	314	196	202	333	333	361	367	226	242	195	195	243	246	353	359	323	329
14-255-NG-ST	PSTv-41	MLG1246	MG1	MG1-5	R2	2014	West	125	129	276	276	213	228	149	149	358	358	311	314	196	202	333	333	367	367	226	242	195	198	243	246	353	353	323	323
14-255-NG-ST	PSTv-41	MLG1221	MG1	MG1-5	R2	2014	West	125	129	276	276	213	213	149	149	358	358	311	314	196	202	333	333	361	367	226	242	195	198	243	246	353	359	323	323
14-229	PSTv-52	MLG1001	MG1	MG1-4	R2	2014	West	125	129	276	278	213	228	149	152	364	364	311	314	196	205	330	333	367	367	226	242	195	195	243	246	353	359	323	323
14-224	PSTv-52	MLG874	MG1	MG1-5	R2	2014	West	125	129	276	278	213	213	149	152	0	0	0	0	202	202	330	333	361	367	226	242	195	195	246	246	352	352	323	323
14-228	PSTv-52	MLG1101	MG1	MG1-3	R2	2014	West	125	129	276	278	228	228	149	152	364	364	0	0	196	205	330	333	361	367	226	242	195	195	243	246	353	359	323	323
14-247	PSTv-52	MLG1117	MG1	MG1-3	R2	2014	West	125	129	276	278	228	228	149	152	0	0	311	314	196	205	330	333	361	367	226	242	195	195	243	246	353	359	0	0
14-289	PSTv-52	MLG1109	MG1	MG1-3	R2	2014	West	125	129	276	278	228	228	149	152	358	364	311	314	196	205	333	333	361	367	226	242	195	195	243	246	353	359	323	323
14-289-NG-ST	PSTv-52	MLG1220	MG1	MG1-4	R2	2014	West	125	129	276	276	213	213	149	149	358	364	311	314	196	205	333	333	361	367	226	242	195	198	243	246	353	359	323	323
14-293	PSTv-7	MLG1912	MG1	MG1-4	R2	2014	West	125	125	276	276	213	228	149	149	364	364	311	314	196	196	333	333	0	0	226	242	195	195	243	246	359	359	323	323
14-293-Yr8	PSTv-7	MLG1253	MG1	MG1-4	R2	2014	West	125	129	276	276	213	228	149	149	358	364	311	314	196	205	333	333	361	367	226	242	195	195	243	246	359	359	323	323
14-295	PSTv-37	MLG989	MG1	MG1-3	R3	2014	West	125	129	276	278	213	228	149	152	364	364	311	314	196	205	330	333	361	367	226	242	195	195	243	246	353	359	323	323
14-296	PSTv-52	MLG1151	MG1	MG1-3	R3	2014	West	125	129	276	278	228	228	149	149	364	364	311	314	196	205	330	333	361	367	226	242	195	195	243	246	353	359	323	323
14-294	PSTv-37	MLG1099	MG1	MG1-3	R3	2014	West	125	129	276	278	228	228	149	152	364	364	311	314	196	205	330	333	361	367	226	242	195	195	243	246	353	359	323	323
14-288	PSTv-37	MLG950	MG1	MG1-3	R3	2014	West	125	129	276	278	213	228	152	152	0	0	311	314	196	196	330	333	361	367	226	242	195	195	243	243	353	359	323	323
14-290	PSTv-37	MLG914	MG1	MG1-3	R3	2014	West	125	129	276	278	213	213	149	152	0	0	311	314	196	205	330	333	361	367	226	242	195	195	243	246	353	359	323	323
14-222	PSTv-52	MLG1167	MG1	MG1-3	R3	2014	West	125	129	276	278	228	228	149	149	0	0	311	314	196	196	330	333	0	0	226	242	195	195	243	246	359	359	323	329
14-225	PSTv-52	MLG1122	MG1	MG1-3	R3	2014	West	125	129	276	278	228	228	149	152	0	0	311	314	196	205	330	333	0	0	226	242	195	195	243	246	353	359	323	323
14-221	PSTv-52	MLG1110	MG1	MG1-3	R3	2014	West	125	129	276	278	228	228	149	152	0	0	314	314	196	205	333	333	361	367	226	242	195	195	243	246	353	359	323	323
14-223	PSTv-52	MLG914	MG1	MG1-3	R3	2014	West	125	129	276	278	213	213	149	152	0	0	311	314	196	205	330	333	361	367	226	242	195	195	243	246	353	359	323	323
14-5	PSTv-119	MLG1225	MG1	MG1-4	R4	2014	West	125	129	276	276	213	213	149	149	364	364	311	311	196	196	333	333	0	0	226	242	195	195	243	246	353	359	323	329
14-22	PSTv-11	MLG1106	MG1	MG1-3	R5	2014	West	125	129	276	278	228	228	149	152	0	0	311	314	196	205	330	333	361	367	226	242	195	195	243	246	353	359	323	323
14-29	PSTv-11	MLG811	MG3	MG3-4	R5	2014	West	125	129	273	276	228	228	149	152	0	0	0	0	196	196	333	333	367	367	226	242	195	195	246	246	359	359	323	329
14-20	PSTv-11	MLG835	MG3	MG3-4	R5	2014	West	125	129	273	276	228	228	149	149	0	0	0	0	196	196	333	333	367	367	226	242	195	195	246	246	359	359	323	323
14-37-Yr44	PSTv-119	MLG1250	MG1	MG1-4	R5	2014	West	125	129	276	276	213	228	149	149	364	364	311	311	196	196	333	333	361	367	226	242	195	195	243	246	353	359	323	323
14-37	PSTv-119	MLG1288	MG1	MG1-4	R5	2014	West	125	129	276	276	228	228	149	149	364	364	311	311	196	205	330	333	361	361	226	242	195	195	246	246	353	359	323	323
14-21	PSTv-14	MLG1252	MG1	MG1-4	R5	2014	West	125	129	276	276	213	228	149	149	364	364	311	314	196	196	333	333	367	367	226	242	195	195	243	246	353	359	323	323
14-30	PSTv-30	MLG914	MG1	MG1-3	R5	2014	West	125	129	276	278	213	213	149	152	0	0	311	314	196	205	330	333	361	367	226	242	195	195	243	246	353	359	323	323
14-18	PSTv-37	MLG914	MG1	MG1-3	R5	2014	West	125	129	276	278	213	213	149	152	0	0	311	314	196	205	330	333	361	367	226	242	195	195	243	246	353	359	323	323
14-9	PSTv-36	MLG1173	MG1	MG1-3	R5	2014	West	125	129	276	278	0	0	149	152	364	364	311	314	196	205	330	333	361	367	226	242	195	195	243	246	353	359	323	323
14-66	PSTv-37	MLG881	MG1	MG1-5	R5	2014	West	125	129	276	278	213	213	149	152	364	364	311	314	196	202	330	333	361	367	226	226	195	198	243	243	353	359	323	323
14-73	PSTv-37	MLG856	MG1	MG1-3	R5	2014	West	125	129	276	278	213	225	149	149	364	364	311	314	196	205	333	333	0	0	226	242	195	195	243	246	353	359	323	323
14-32	PSTv-37	MLG1112	MG1	MG1-3	R5	2014	West	125	129	276	278	228	228	149	152	0	0	311	314	196	205	330	333	361	367	226	242	195	195	246	246	353	359	323	323
14-24	PSTv-37	MLG1099	MG1	MG1-3	R5	2014	West	125	129	276	278	228	228	149	152	364	364	311	314	196	205	330	333	361	367	226	242	195	195	243	246	353	359	323	323
14-17	PSTv-37	MLG1099	MG1	MG1-3	R5	2014	West	125	129	276	278	228	228	149	152	364	364	311	314	196	205	330	333	361	367	226	242	195	195	243	246	353	359	323	323
14-8	PSTv-37	MLG1046	MG1	MG1-4	R5	2014	West	125	129	276	278	228	228	149	152	364	364	311	314	196	205	330	333	367	367	226	242	195	195	243	246	353	353	329	329
14-16	PSTv-52	MLG1075	MG1	MG1-3	R5	2014	West	125	129	276	278	228	228	149	152	358	364	311	314	196	205	330	333	361	367	226	242	195	195	243	246	353	359	329	329
14-27	PSTv-37	MLG1099	MG1	MG1-3	R5	2014	West	125	129	276	278	228	228	149	152	364	364	311	314	196	205	330	333	361	367	226	242	195	195	243	246	353	359	323	323
14-13	PSTv-38	MLG1102	MG1	MG1-3	R5	2014	West	125	129	276	278	228	228	149	152	358	364	311	314	196	205	330	333	361	367	226	242	195	195	243	246	353	359	323	323
14-71-SP	PSTv-4	MLG1759	MG3	MG3-3	R5	2014	West	125	125	276	276	231	231	149	149	358	358	311	311	196	196	333	333	367	367	242	242	195	195	246	246	353	359	323	323
14-140	PSTv-120	MLG1684	MG3	MG3-1	R5	2014	West	125	125	276	278	228	228	149	149	358	358	311	311	196	196	333	333	367	367	226	242	195	198	243	243	353	359	323	323
14-71	PSTv-4	MLG1310	MG1	MG1-4	R5	2014	West	125	129	276	276	228	228	149	149	358	364	311	314	196	196	333	333	367	367	226	242	195	195	246	246	359	359	329	329
14-76-NG	PSTv-48	MLG804	MG3	MG3-4	R5	2014	West	125	129	273	276	213	228	149	152	364	364	311	314	205	205	333	333	367	367	226	242	195	195	246	246	359	359	329	329
14-28	PSTv-48	MLG825	MG3	MG3-4	R5	2014	West	125	129	273	276	228	228	149	149	0	0	311	314	196	196	333	333	367	367	226	242	195	198	246	246	359	359	323	323
14-74	PSTv-220	MLG1689	MG1	MG1-5	R5	2014	West	125	125	276	278	228	228	149	149	364	364	311	314	196	202	333	333	361	361	226	226	195	195	246	246	359	359	323	323
14-69	PSTv-52	MLG969	MG1	MG1-3	R5	2014	West	125	129	276	278	213	228	149	152	364	364	311	314	196	205	330	333	361	367	226	226	195	195	243	243	353	359	323	323
14-142	PSTv-52	MLG1014	MG1	MG1-3	R5	2014	West	125	129	276	278	213	228	149	149	358	364	0	0	196	205	330	333	361	367	226	242	195	195	243	243	353	359	323	323
14-141	PSTv-52	MLG931	MG1	MG1-3	R5	2014	West	125	129	276	278	213	213	149	149	364	364	311	314	196	205	330	333	361	367	226	242	195	195	243	246	353	353	323	323
14-70	PSTv-52	MLG853	MG1	MG1-3	R5	2014	West	125	129	276	278	213	225	149	152	0	0	311	314	196	205	330	333	361	367	226	242	195	195	243	246	353	359	323	323
14-72	PSTv-52	MLG1147	MG1	MG1-3	R5	2014	West	125	129	276	278	228	228	149	149	0	0	311	314	196	205	330	333	361	367	226	242	195	195	243	243	353	359	329	329
14-68	PSTv-52	MLG1132	MG1	MG1-3	R5	2014	West	125	129	276	278	228	228	149	152	0	0	311	314	196	205	333	333	0	0	226	242	195	195	243	246	0	0	323	323
14-67	PSTv-52	MLG1106	MG1	MG1-3	R5	2014	West	125	129	276	278	228	228	149	152	0	0	311	314	196	205	330	333	361	367	226	242	195	195	243	246	353	359	323	323
14-31	PSTv-52	MLG1099	MG1	MG1-3	R5	2014	West	125	129	276	278	228	228	149	152	364	364	311	314	196	205	330	333	361	367	226	242	195	195	243	246	353	359	323	323
14-34	PSTv-52	MLG909	MG1	MG1-3	R5	2014	West	125	129	276	278	213	213	149	152	364	364	311	314	196	205	330	333	361	367	226	242	195	195	243	246	353	359	323	323
14-26	PSTv-52	MLG1106	MG1	MG1-3	R5	2014	West	125	129	276	278	228	228	149	152	0	0	311	314	196	205	330	333	361	367	226	242	195	195	243	246	353	359	323	323
14-11	PSTv-52	MLG1106	MG1	MG1-3	R5	2014	West	125	129	276	278	228	228	149	152	0	0	311	314	196	205	330	333	361	367	226	242	195	195	243	246	353	359	323	323
14-25	PSTv-52	MLG1105	MG1	MG1-5	R5	2014	West	125	129	276	278	228	228	149	152	0	0	311	314	196	202	330	333	361	367	226	242	195	195	243	246	353	359	323	323
14-23	PSTv-52	MLG1002	MG1	MG1-4	R5	2014	West	125	129	276	278	213	228	149	152	0	0	311	314	196	196	333	333	367	367	226	242	195	195	243	246	353	359	323	323
14-35	PSTv-52	MLG989	MG1	MG1-3	R5	2014	West	125	129	276	278	213	228	149	152	364	364	311	314	196	205	330	333	361	367	226	242	195	195	243	246	353	359	323	323
14-75	PSTv-53	MLG690	MG1	MG1-3	R5	2014	West	127	129	276	278	228	228	149	149	364	364	314	314	196	205	330	333	361	367	226	242	195	195	243	246	353	359	323	323
14-75-SP	PSTv-53	MLG1743	MG3	MG3-2	R5	2014	West	125	125	276	276	225	225	149	149	358	358	311	314	196	196	333	333	367	367	242	242	195	195	246	246	359	359	323	323
14-33	PSTv-62	MLG1106	MG1	MG1-3	R5	2014	West	125	129	276	278	228	228	149	152	0	0	311	314	196	205	330	333	361	367	226	242	195	195	243	246	353	359	323	323
14-14	PSTv-71	MLG1835	MG3	MG3-1	R5	2014	West	125	125	276	276	213	213	149	149	358	358	311	311	196	196	333	333	367	367	242	242	195	195	246	246	359	359	323	323
14-19	PSTv-75	MLG1099	MG1	MG1-3	R5	2014	West	125	129	276	278	228	228	149	152	364	364	311	314	196	205	330	333	361	367	226	242	195	195	243	246	353	359	323	323
14-10	PSTv-78	MLG1099	MG1	MG1-3	R5	2014	West	125	129	276	278	228	228	149	152	364	364	311	314	196	205	330	333	361	367	226	242	195	195	243	246	353	359	323	323
14-12	PSTv-78	MLG909	MG1	MG1-3	R5	2014	West	125	129	276	278	213	213	149	152	364	364	311	314	196	205	330	333	361	367	226	242	195	195	243	246	353	359	323	323
14-89	PSTv-11	MLG684	MG1	MG1-3	R6	2014	West	127	129	276	278	213	228	149	152	358	364	314	314	196	196	330	333	361	367	226	226	195	195	243	243	359	359	323	323
14-82	PSTv-11	MLG2026	MG3	MG3-1	R6	2014	West	125	125	276	276	228	228	149	149	358	358	311	311	196	196	333	333	367	367	242	242	195	195	246	246	359	359	323	323
14-96	PSTv-11	MLG1836	MG3	MG3-1	R6	2014	West	125	125	276	276	213	213	149	149	0	0	311	311	196	196	333	333	367	367	242	242	195	195	246	246	359	359	323	323
14-53-SP	PSTv-15	MLG2023	MG3	MG3-1	R6	2014	West	125	125	276	276	228	228	149	149	358	358	311	314	196	196	333	333	367	367	242	242	195	195	246	246	359	359	323	323
14-56	PSTv-17	MLG2030	MG3	MG3-1	R6	2014	West	125	125	276	276	228	228	149	149	0	0	311	311	196	196	333	333	367	367	242	242	195	195	246	246	359	359	323	323
14-53	PSTv-15	MLG1909	MG3	MG3-1	R6	2014	West	125	125	276	276	213	228	149	149	0	0	311	314	196	196	333	333	367	367	242	242	195	195	246	246	359	359	323	323
14-57	PSTv-17	MLG2032	MG1	MG1-4	R6	2014	West	125	125	276	276	228	228	149	149	0	0	311	311	196	196	333	333	0	0	226	242	195	195	246	246	359	359	323	329
14-52	PSTv-17	MLG1989	MG3	MG3-1	R6	2014	West	125	125	276	276	228	228	149	149	358	358	311	311	196	196	333	333	361	367	242	242	195	195	246	246	359	359	323	323
14-62-Yr43	PSTv-37	MLG661	MG1	MG1-3	R6	2014	West	127	129	276	278	213	213	152	152	358	364	314	314	196	205	330	333	361	367	226	226	195	195	243	243	353	359	323	323
14-83	PSTv-37	MLG1635	MG1	MG1-4	R6	2014	West	125	125	276	278	228	228	149	152	0	0	311	314	196	196	330	333	361	367	226	226	195	195	246	246	353	359	323	323
14-62	PSTv-37	MLG1898	MG3	MG3-1	R6	2014	West	125	125	276	276	213	228	149	149	0	0	311	311	196	196	333	333	367	367	226	242	195	195	246	246	359	359	323	323
14-97	PSTv-37	MLG1585	MG1	MG1-5	R6	2014	West	125	125	276	278	213	228	149	149	364	364	0	0	202	202	333	333	361	367	226	242	195	195	243	246	353	359	323	323
14-80	PSTv-37	MLG1968	MG1	MG1-5	R6	2014	West	125	125	276	276	228	228	149	149	364	364	311	311	202	202	333	333	361	367	226	242	195	195	0	0	353	359	323	323
14-94	PSTv-37	MLG982	MG1	MG1-3	R6	2014	West	125	129	276	278	213	228	149	152	364	364	0	0	196	205	330	333	361	367	226	242	195	195	243	243	353	359	323	323
14-93	PSTv-37	MLG1320	MG1	MG1-5	R6	2014	West	125	129	276	276	228	228	149	149	364	364	314	314	202	202	333	333	0	0	226	242	195	198	243	246	359	359	323	323
14-91	PSTv-37	MLG960	MG1	MG1-3	R6	2014	West	125	129	276	278	213	228	152	152	0	0	314	314	196	205	330	333	361	367	226	242	195	195	243	246	0	0	329	329
14-86	PSTv-52	MLG1173	MG1	MG1-3	R6	2014	West	125	129	276	278	0	0	149	152	364	364	311	314	196	205	330	333	361	367	226	242	195	195	243	246	353	359	323	323
14-86	PSTv-37	MLG918	MG1	MG1-3	R6	2014	West	125	129	276	278	213	213	149	152	364	364	311	314	196	205	330	333	361	367	226	242	195	195	243	246	353	359	0	0
14-62	PSTv-37	MLG1199	MG1	MG1-3	R6	2014	West	125	129	276	276	213	213	149	152	0	0	0	0	196	205	330	330	361	367	226	226	195	195	243	246	359	359	323	323
14-55	PSTv-37	MLG1009	MG1	MG1-3	R6	2014	West	125	129	276	278	213	228	149	152	358	364	311	314	196	205	330	333	361	367	226	242	195	195	243	246	359	359	323	323
14-50	PSTv-4	MLG2023	MG3	MG3-1	R6	2014	West	125	125	276	276	228	228	149	149	358	358	311	314	196	196	333	333	367	367	242	242	195	195	246	246	359	359	323	323
14-327	PSTv-4	MLG1910	MG3	MG3-1	R6	2014	West	125	125	276	276	213	228	149	149	0	0	311	314	196	196	333	333	367	367	242	242	195	195	246	246	359	359	0	0
14-323	PSTv-4	MLG2019	MG3	MG3-1	R6	2014	West	125	125	276	276	228	228	149	149	364	364	311	314	196	196	333	333	367	367	242	242	195	195	246	246	359	359	323	323
14-325	PSTv-4	MLG1319	MG3	MG3-1	R6	2014	West	125	129	276	276	228	228	149	149	358	358	311	314	196	196	333	333	367	367	242	242	195	195	246	246	359	359	323	323
14-324	PSTv-4	MLG1904	MG3	MG3-1	R6	2014	West	125	125	276	276	213	228	149	149	364	364	311	314	196	196	333	333	367	367	242	242	195	195	246	246	359	359	323	323
14-326	PSTv-4	MLG1255	MG3	MG3-1	R6	2014	West	125	129	276	276	213	228	149	149	0	0	311	314	196	196	333	333	367	367	242	242	195	195	243	246	359	359	0	0
14-322	PSTv-4	MLG1914	MG3	MG3-1	R6	2014	West	125	125	276	276	213	228	149	149	0	0	314	314	196	196	333	333	0	0	242	242	195	195	246	246	359	359	323	323
14-316	PSTv-4	MLG2049	MG3	MG3-1	R6	2014	West	125	125	0	0	213	228	149	149	358	358	311	314	196	196	333	333	367	367	242	242	195	195	246	246	359	359	323	323
14-318	PSTv-4	MLG1453	MG3	MG3-4	R6	2014	West	125	125	273	276	213	213	152	152	358	364	311	314	196	196	330	333	367	367	242	242	195	195	243	246	359	359	323	323
14-319	PSTv-4	MLG1913	MG1	MG1-5	R6	2014	West	125	125	276	276	213	228	149	149	0	0	311	314	202	202	333	333	0	0	242	242	195	195	243	246	359	359	323	323
14-321	PSTv-4	MLG1178	MG3	MG3-2	R6	2014	West	125	129	276	276	225	225	149	152	358	364	0	0	196	196	333	333	0	0	242	242	195	195	246	246	359	359	323	323
14-317	PSTv-4	MLG1740	MG3	MG3-2	R6	2014	West	125	125	276	276	225	225	149	149	358	364	311	314	196	196	333	333	367	367	242	242	195	195	246	246	359	359	323	323
14-314	PSTv-4	MLG1738	MG3	MG3-2	R6	2014	West	125	125	276	276	225	225	149	149	364	364	311	314	196	196	333	333	367	367	242	242	195	195	246	246	359	359	323	323
14-320	PSTv-4	MLG1745	MG3	MG3-2	R6	2014	West	125	125	276	276	225	225	149	149	0	0	311	314	196	196	333	333	367	367	242	242	195	195	246	246	359	359	323	323
14-313	PSTv-4	MLG1720	MG3	MG3-2	R6	2014	West	125	125	276	276	225	225	149	152	0	0	0	0	196	196	333	333	367	367	242	242	195	195	246	246	359	359	323	323
14-315	PSTv-4	MLG1745	MG3	MG3-2	R6	2014	West	125	125	276	276	225	225	149	149	0	0	311	314	196	196	333	333	367	367	242	242	195	195	246	246	359	359	323	323
14-50-Yr9	PSTv-4	MLG1720	MG3	MG3-2	R6	2014	West	125	125	276	276	225	225	149	152	0	0	0	0	196	196	333	333	367	367	242	242	195	195	246	246	359	359	323	323
14-90	PSTv-52	MLG664	MG1	MG1-3	R6	2014	West	127	129	276	278	213	213	149	152	358	364	314	314	196	196	330	333	361	367	226	226	195	198	243	243	353	359	323	323
14-79	PSTv-52	MLG1693	MG1	MG1-4	R6	2014	West	125	125	276	278	228	228	149	149	0	0	311	311	196	196	333	333	361	367	226	226	195	195	243	246	359	359	323	323
14-47-ST	PSTv-52	MLG705	MG1	MG1-5	R6	2014	West	127	129	276	276	228	231	149	149	364	364	314	314	202	202	330	333	361	361	226	226	198	198	243	243	353	353	323	323
14-87	PSTv-52	MLG917	MG1	MG1-5	R6	2014	West	125	129	276	278	213	213	149	152	0	0	0	0	202	202	330	333	361	367	226	242	195	195	0	0	353	359	323	323
14-88	PSTv-52	MLG1099	MG1	MG1-3	R6	2014	West	125	129	276	278	228	228	149	152	364	364	311	314	196	205	330	333	361	367	226	242	195	195	243	246	353	359	323	323
14-92	PSTv-52	MLG945	MG1	MG1-3	R6	2014	West	125	129	276	278	228	231	149	149	364	364	311	314	196	196	330	333	361	367	226	242	195	195	243	246	353	359	323	323
14-47-Yr9	PSTv-52	MLG1033	MG1	MG1-3	R6	2014	West	125	129	276	278	228	228	152	152	0	0	311	314	196	205	330	333	361	367	226	242	195	195	243	246	353	359	323	323
14-60	PSTv-52	MLG1099	MG1	MG1-3	R6	2014	West	125	129	276	278	228	228	149	152	364	364	311	314	196	205	330	333	361	367	226	242	195	195	243	246	353	359	323	323
14-78	PSTv-52	MLG1107	MG1	MG1-3	R6	2014	West	125	129	276	278	228	228	149	152	0	0	0	0	196	205	330	333	361	367	226	242	195	195	243	246	353	359	323	323
14-47	PSTv-52	MLG1106	MG1	MG1-3	R6	2014	West	125	129	276	278	228	228	149	152	0	0	311	314	196	205	330	333	361	367	226	242	195	195	243	246	353	359	323	323
14-59	PSTv-52	MLG1106	MG1	MG1-3	R6	2014	West	125	129	276	278	228	228	149	152	0	0	311	314	196	205	330	333	361	367	226	242	195	195	243	246	353	359	323	323
14-81	PSTv-52	MLG989	MG1	MG1-3	R6	2014	West	125	129	276	278	213	228	149	152	364	364	311	314	196	205	330	333	361	367	226	242	195	195	243	246	353	359	323	323
14-61	PSTv-52	MLG1106	MG1	MG1-3	R6	2014	West	125	129	276	278	228	228	149	152	0	0	311	314	196	205	330	333	361	367	226	242	195	195	243	246	353	359	323	323
14-46	PSTv-52	MLG1045	MG1	MG1-3	R6	2014	West	125	129	276	278	228	228	149	152	364	364	311	314	196	205	330	333	361	367	226	242	195	195	243	246	353	353	323	323
14-85	PSTv-37	MLG994	MG1	MG1-3	R6	2014	West	125	129	276	278	213	228	149	152	0	0	311	314	196	205	330	333	361	367	226	242	195	195	243	246	353	359	323	323
14-58	PSTv-52	MLG952	MG1	MG1-3	R6	2014	West	125	129	276	278	213	228	152	152	364	364	0	0	196	205	330	330	361	367	226	242	195	195	243	246	353	359	323	323
14-54	PSTv-52	MLG1120	MG1	MG1-4	R6	2014	West	125	129	276	278	228	228	149	152	364	364	311	314	196	205	330	333	367	367	226	242	195	195	243	246	353	359	323	323
14-36	PSTv-52	MLG1099	MG1	MG1-3	R6	2014	West	125	129	276	278	228	228	149	152	364	364	311	314	196	205	330	333	361	367	226	242	195	195	243	246	353	359	323	323
14-6	PSTv-53	MLG1716	MG3	MG3-2	R6	2014	West	125	125	276	276	225	225	149	152	358	358	311	314	196	196	333	333	367	367	242	242	195	195	246	246	353	359	323	323
14-7	PSTv-53	MLG1742	MG3	MG3-2	R6	2014	West	125	125	276	276	225	225	149	149	358	358	311	314	196	205	333	333	367	367	242	242	195	195	246	246	359	359	323	323
14-44	PSTv-71	MLG2008	MG3	MG3-1	R6	2014	West	125	125	276	276	228	228	149	149	0	0	311	311	196	196	333	333	367	367	242	242	195	195	246	246	359	359	329	329
14-192	PSTv-37	MLG896	MG1	MG1-3	R7	2014	East	125	129	276	278	213	213	149	152	364	364	311	314	196	205	330	333	361	367	226	242	195	195	243	243	353	359	323	323
14-189	PSTv-37	MLG2053	MG1	MG1-4	R7	2014	East	125	125	0	0	228	228	149	149	358	364	311	314	196	196	330	333	367	367	226	226	195	195	243	246	353	359	323	323
14-187	PSTv-37	MLG1653	MG1	MG1-4	R7	2014	East	125	125	276	278	228	228	149	152	364	364	311	314	196	196	330	333	361	361	226	226	195	195	243	243	359	359	323	323
14-188	PSTv-37	MLG1664	MG1	MG1-4	R7	2014	East	125	125	276	278	228	228	149	149	364	364	311	311	196	196	333	333	361	367	226	226	195	195	243	243	353	353	323	323
14-1	PSTv-37	MLG1106	MG1	MG1-3	R7	2014	East	125	129	276	278	228	228	149	152	0	0	311	314	196	205	330	333	361	367	226	242	195	195	243	246	353	359	323	323
14-2	PSTv-37	MLG1173	MG1	MG1-3	R7	2014	East	125	129	276	278	0	0	149	152	364	364	311	314	196	205	330	333	361	367	226	242	195	195	243	246	353	359	323	323
14-4	PSTv-37	MLG1329	MG1	MG1-3	R7	2014	East	125	129	0	0	228	228	0	0	364	364	311	314	196	205	330	333	361	367	226	242	195	195	243	246	353	359	323	323
14-3	PSTv-37	MLG1174	MG1	MG1-3	R7	2014	East	125	129	276	278	0	0	149	152	0	0	311	314	196	205	330	333	361	367	226	242	195	195	243	246	353	359	323	323
14-39	PSTv-37	MLG1173	MG1	MG1-3	R7	2014	East	125	129	276	278	0	0	149	152	364	364	311	314	196	205	330	333	361	367	226	242	195	195	243	246	353	359	323	323
14-40	PSTv-37	MLG1074	MG1	MG1-3	R7	2014	East	125	129	276	278	228	228	149	152	364	364	311	314	196	205	330	333	361	367	226	242	195	195	243	246	353	359	329	329
14-43	PSTv-37	MLG997	MG1	MG1-3	R7	2014	East	125	129	276	278	213	228	149	152	364	364	311	314	196	205	330	333	361	367	242	242	195	195	243	246	353	359	323	323
14-41	PSTv-37	MLG979	MG1	MG1-3	R7	2014	East	125	129	276	278	213	228	149	152	364	364	311	314	196	205	330	333	361	367	226	242	195	195	243	246	353	359	329	329
14-186	PSTv-52	MLG1620	MG1	MG1-4	R7	2014	East	125	125	276	278	228	228	149	152	364	364	311	314	196	205	330	333	361	367	226	226	195	198	243	243	353	359	323	323
14-193	PSTv-52	MLG866	MG1	MG1-3	R7	2014	East	125	129	276	278	213	213	152	152	358	364	311	314	196	205	330	333	361	367	226	242	195	195	0	0	353	359	323	323
14-190	PSTv-52	MLG1004	MG1	MG1-3	R7	2014	East	125	129	276	278	213	228	149	152	364	364	311	314	196	205	330	333	0	0	226	242	195	195	243	246	353	359	323	323
14-191	PSTv-52	MLG953	MG1	MG1-3	R7	2014	East	125	129	276	278	213	228	152	152	364	364	311	314	196	205	330	333	361	367	226	242	195	195	243	246	353	359	323	323
14-49	PSTv-52	MLG1099	MG1	MG1-3	R7	2014	East	125	129	276	278	228	228	149	152	364	364	311	314	196	205	330	333	361	367	226	242	195	195	243	246	353	359	323	323
14-45	PSTv-52	MLG1099	MG1	MG1-3	R7	2014	East	125	129	276	278	228	228	149	152	364	364	311	314	196	205	330	333	361	367	226	242	195	195	243	246	353	359	323	323
14-48	PSTv-52	MLG1985	MG1	MG1-2	R7	2014	East	125	125	276	276	228	228	149	149	364	364	311	314	205	205	333	333	361	367	242	242	198	198	243	246	359	359	329	329
14-138	PSTv-52	MLG1573	MG1	MG1-4	R8	2014	East	125	125	276	278	213	228	149	149	364	364	311	314	196	196	333	333	361	367	226	242	195	195	243	246	353	353	323	323
14-107	PSTv-52	MLG957	MG1	MG1-3	R8	2014	East	125	129	276	278	213	228	152	152	358	364	311	314	196	205	333	333	0	0	226	242	195	195	243	246	353	359	329	329
14-108	PSTv-52	MLG979	MG1	MG1-3	R9	2014	East	125	129	276	278	213	228	149	152	364	364	311	314	196	205	330	333	361	367	226	242	195	195	243	246	353	359	329	329
14-77	PSTv-52	MLG1018	MG1	MG1-3	R10	2014	East	125	129	276	278	213	228	149	149	364	364	311	314	205	205	330	333	367	367	226	226	195	195	243	246	353	359	323	323
14-139	PSTv-52	MLG1104	MG1	MG1-3	R12	2014	East	125	129	276	278	228	228	149	152	358	358	311	314	196	205	330	333	361	367	226	242	195	195	243	246	353	359	323	323
15-72-Yr1	PSTv-141	MLG2007	MG3	MG3-1	R1	2015	West	125	125	276	276	228	228	149	149	0	0	311	314	196	196	333	333	367	367	226	242	195	195	246	246	359	359	323	323
15-70-Yr1	PSTv-140	MLG1777	MG3	MG3-3	R1	2015	West	125	125	276	276	231	231	149	149	364	364	311	314	196	196	333	333	367	367	226	242	195	195	246	246	359	359	323	323
15-187-NG	PSTv-37	MLG1086	MG1	MG1-3	R1	2015	West	125	129	276	278	228	228	149	152	358	364	311	314	196	196	330	333	361	367	226	242	195	195	243	243	353	359	323	323
15-69-Yr1	PSTv-140	MLG1777	MG3	MG3-3	R1	2015	West	125	125	276	276	231	231	149	149	364	364	311	314	196	196	333	333	367	367	226	242	195	195	246	246	359	359	323	323
15-181-NG	PSTv-52	MLG896	MG1	MG1-3	R1	2015	West	125	129	276	278	213	213	149	152	364	364	311	314	196	205	330	333	361	367	226	242	195	195	243	243	353	359	323	323
15-41-ST	PSTv-41	MLG779	MG1	MG1-4	R1	2015	West	125	129	278	278	213	228	152	152	364	364	311	314	196	196	330	330	361	367	226	226	198	198	246	246	353	359	323	323
15-70	PSTv-140	MLG1794	MG3	MG3-1	R1	2015	West	125	125	276	276	213	231	149	149	358	358	311	314	196	196	333	333	367	367	226	242	195	195	246	246	359	359	323	329
15-67	PSTv-37	MLG1119	MG1	MG1-4	R1	2015	West	125	129	276	278	228	228	149	152	358	364	311	314	196	205	330	333	367	367	226	242	195	195	243	243	353	359	323	323
15-42	PSTv-41	MLG1295	MG1	MG1-5	R1	2015	West	125	129	276	276	228	228	149	149	364	364	311	314	196	202	333	333	361	367	226	242	195	198	243	243	353	359	323	329
15-185-NG	PSTv-37	MLG1083	MG1	MG1-3	R1	2015	West	125	129	276	278	228	228	149	152	364	364	311	314	196	196	330	333	361	367	226	242	195	195	243	243	353	359	323	323
15-71	PSTv-52	MLG643	MG1	MG1-3	R1	2015	West	129	129	276	276	213	228	149	152	364	364	311	314	196	196	330	333	361	367	226	226	195	195	243	246	353	359	323	329
15-42-1	PSTv-41	MLG1286	MG1	MG1-4	R1	2015	West	125	129	276	276	228	228	149	149	364	364	311	314	196	196	333	333	367	367	226	242	195	198	243	243	353	353	323	329
15-186-NG	PSTv-52	MLG1083	MG1	MG1-3	R1	2015	West	125	129	276	278	228	228	149	152	364	364	311	314	196	196	330	333	361	367	226	242	195	195	243	243	353	359	323	323
15-66	PSTv-11	MLG1283	MG1	MG1-5	R1	2015	West	125	129	276	276	228	228	149	152	358	364	311	314	196	202	330	333	367	367	226	242	195	195	243	243	359	359	323	323
15-64	PSTv-48	MLG1312	MG1	MG1-4	R1	2015	West	125	129	276	276	228	228	149	149	364	364	311	314	196	196	333	333	367	367	226	242	195	195	246	246	359	359	323	323
15-69	PSTv-140	MLG1409	MG3	MG3-3	R1	2015	West	125	125	278	278	231	231	149	149	358	364	311	314	196	196	333	333	367	367	226	242	195	195	246	246	359	359	323	323
15-75	PSTv-140	MLG1777	MG3	MG3-3	R1	2015	West	125	125	276	276	231	231	149	149	364	364	311	314	196	196	333	333	367	367	226	242	195	195	246	246	359	359	323	323
15-68	PSTv-52	MLG901	MG1	MG1-3	R1	2015	West	125	129	276	278	213	213	149	152	0	0	311	314	196	205	330	333	361	367	226	242	195	195	243	243	353	359	323	323
15-72	PSTv-141	MLG1734	MG3	MG3-2	R1	2015	West	125	125	276	276	225	225	149	149	358	358	311	314	196	196	333	333	367	367	226	242	195	195	246	246	359	359	323	323
15-65	PSTv-52	MLG1077	MG1	MG1-3	R1	2015	West	125	129	276	278	228	228	149	152	364	364	311	314	196	205	330	333	361	367	226	242	195	195	243	246	353	359	323	329
15-73	PSTv-140	MLG1796	MG3	MG3-1	R1	2015	West	125	125	276	276	213	231	149	149	358	364	311	314	196	196	333	333	367	367	226	242	195	195	246	246	359	359	323	323
15-43	PSTv-52	MLG1062	MG1	MG1-3	R1	2015	West	125	129	276	278	228	228	149	152	0	0	311	314	196	205	330	333	361	367	226	226	195	195	243	243	353	359	323	323
15-74	PSTv-52	MLG897	MG1	MG1-3	R1	2015	West	125	129	276	278	213	213	149	152	364	364	311	314	196	196	330	333	361	367	226	242	195	195	243	243	353	359	323	323
15-46	PSTv-37	MLG989	MG1	MG1-3	R1	2015	West	125	129	276	278	213	228	149	152	364	364	311	314	196	205	330	333	361	367	226	242	195	195	243	246	353	359	323	323
15-41	PSTv-41	MLG1214	MG1	MG1-4	R1	2015	West	125	129	276	276	213	213	149	149	364	364	311	314	196	196	333	333	361	367	226	242	195	198	243	243	353	359	323	329
15-83	PSTv-18	MLG1215	MG1	MG1-4	R1	2015	West	125	129	276	276	213	213	149	149	0	0	311	314	196	196	333	333	361	367	226	242	195	198	243	243	353	359	323	329
15-39	PSTv-52	MLG1083	MG1	MG1-3	R1	2015	West	125	129	276	278	228	228	149	152	364	364	311	314	196	196	330	333	361	367	226	242	195	195	243	243	353	359	323	323
15-11	PSTv-37	MLG1086	MG1	MG1-3	R1	2015	West	125	129	276	278	228	228	149	152	358	364	311	314	196	196	330	333	361	367	226	242	195	195	243	243	353	359	323	323
15-40	PSTv-37	MLG1090	MG1	MG1-5	R1	2015	West	125	129	276	278	228	228	149	152	0	0	311	314	196	202	330	333	361	367	226	242	195	195	243	243	353	359	323	323
15-314-Yr27	PSTv-48	MLG1307	MG1	MG1-4	R1	2015	West	125	129	276	276	228	228	149	149	364	364	311	314	196	196	333	333	367	367	226	226	195	195	246	246	359	359	323	323
15-294-Yr9	PSTv-32	MLG841	MG1	MG1-3	R1	2015	West	125	129	276	278	225	231	149	152	358	364	311	314	196	205	330	333	361	367	226	226	195	195	243	246	353	359	323	323
15-323	PSTv-52	MLG1304	MG1	MG1-3	R1	2015	West	125	129	276	276	228	228	149	149	364	364	311	314	196	205	330	333	361	367	226	242	195	195	243	246	353	359	323	323
15-304	PSTv-52	MLG1066	MG1	MG1-3	R1	2015	West	125	129	276	278	228	228	149	152	364	364	311	314	196	205	330	333	361	367	226	226	195	195	243	246	353	359	323	323
15-312	PSTv-52	MLG1066	MG1	MG1-3	R1	2015	West	125	129	276	278	228	228	149	152	364	364	311	314	196	205	330	333	361	367	226	226	195	195	243	246	353	359	323	323
15-308	PSTv-53	MLG1791	MG3	MG3-1	R1	2015	West	125	125	276	276	213	225	149	149	358	364	311	314	196	196	333	333	367	367	226	242	195	195	246	246	359	359	323	323
15-315	PSTv-120	MLG2005	MG3	MG3-1	R1	2015	West	125	125	276	276	228	228	149	149	358	358	311	314	196	196	333	333	367	367	226	242	195	195	246	246	359	359	323	323
15-301	PSTv-52	MLG1500	MG1	MG1-4	R1	2015	West	125	125	276	278	213	213	149	152	358	358	311	314	196	205	333	333	361	367	226	226	195	195	243	246	353	359	323	323
15-311-NG	PSTv-52	MLG1631	MG1	MG1-4	R1	2015	West	125	125	276	278	228	228	149	152	364	364	311	314	196	205	330	333	361	367	226	226	195	195	243	246	353	359	323	323
15-306	PSTv-49	MLG2016	MG1	MG1-2	R1	2015	West	125	125	276	276	228	228	149	149	358	358	311	311	196	196	333	333	367	367	242	242	198	198	246	246	359	359	323	323
15-303	PSTv-76	MLG2062	MG1	MG1-4	R1	2015	West	0	0	276	278	228	228	149	149	358	364	311	314	196	196	333	333	367	367	226	226	195	195	243	246	359	359	323	323
15-317	PSTv-79	MLG2057	MG3	MG3-1	R1	2015	West	125	125	0	0	228	228	149	149	358	358	311	311	196	196	330	330	367	367	0	0	195	195	243	246	0	0	323	323
15-203	PSTv-53	MLG2041	MG3	MG3-2	R1	2015	West	125	125	0	0	225	225	149	149	358	358	311	314	196	196	333	333	367	367	242	242	195	195	246	246	359	359	323	323
15-313	PSTv-52	MLG1145	MG1	MG1-3	R1	2015	West	125	129	276	278	228	228	149	149	358	364	311	314	196	205	330	333	361	367	226	226	195	195	243	246	353	359	323	323
15-217	PSTv-53	MLG1833	MG3	MG3-1	R1	2015	West	125	125	276	276	213	213	149	149	358	358	311	314	196	196	333	333	367	367	242	242	195	198	246	246	359	359	323	323
15-314	PSTv-48	MLG1228	MG1	MG1-4	R1	2015	West	125	129	276	276	213	213	149	149	358	364	311	314	196	196	333	333	367	367	226	242	195	198	243	246	359	359	323	323
15-299	PSTv-53	MLG1743	MG3	MG3-2	R1	2015	West	125	125	276	276	225	225	149	149	358	358	311	314	196	196	333	333	367	367	242	242	195	195	246	246	359	359	323	323
15-300	PSTv-53	MLG2017	MG3	MG3-1	R1	2015	West	125	125	276	276	228	228	149	149	358	358	311	314	196	196	330	333	367	367	242	242	195	198	246	246	359	359	323	323
15-205	PSTv-52	MLG763	MG1	MG1-1	R1	2015	West	127	127	276	276	228	228	0	0	364	364	311	311	196	196	333	333	361	367	226	242	195	195	243	243	353	359	323	323
15-295	PSTv-72	MLG1498	MG1	MG1-4	R1	2015	West	125	125	276	278	213	213	149	152	364	364	311	314	196	205	330	333	361	367	226	226	195	198	243	246	353	359	323	323
15-293	PSTv-48	MLG764	MG3	MG3-4	R1	2015	West	125	129	273	273	228	228	149	149	364	364	311	314	196	196	330	333	367	367	226	226	195	198	246	246	359	359	323	329
15-296	PSTv-76	MLG1779	MG3	MG3-3	R1	2015	West	125	125	276	276	231	231	149	149	358	358	311	314	196	196	333	333	367	367	226	242	195	195	246	246	359	359	323	323
15-290	PSTv-52	MLG1646	MG1	MG1-4	R1	2015	West	125	125	276	278	228	228	149	152	364	364	311	314	196	205	330	333	361	367	226	242	195	195	243	246	353	359	323	323
15-289	PSTv-52	MLG1151	MG1	MG1-3	R1	2015	West	125	129	276	278	228	228	149	149	364	364	311	314	196	205	330	333	361	367	226	242	195	195	243	246	353	359	323	323
15-297	PSTv-72	MLG910	MG1	MG1-3	R1	2015	West	125	129	276	278	213	213	149	152	364	364	0	0	196	205	330	333	361	367	226	242	195	195	243	246	353	359	323	323
15-291	PSTv-48	MLG1312	MG1	MG1-4	R1	2015	West	125	129	276	276	228	228	149	149	364	364	311	314	196	196	333	333	367	367	226	242	195	195	246	246	359	359	323	323
15-192	PSTv-48	MLG1162	MG1	MG1-4	R1	2015	West	125	129	276	278	228	228	149	149	364	364	311	314	196	196	333	333	367	367	226	226	195	195	246	246	359	359	323	323
15-294	PSTv-32	MLG1632	MG1	MG1-4	R1	2015	West	125	125	276	278	228	228	149	152	358	364	311	314	196	205	330	333	361	367	226	226	195	195	243	246	353	359	323	323
15-292	PSTv-52	MLG1099	MG1	MG1-3	R1	2015	West	125	129	276	278	228	228	149	152	364	364	311	314	196	205	330	333	361	367	226	242	195	195	243	246	353	359	323	323
15-195	PSTv-52	MLG889	MG1	MG1-3	R1	2015	West	125	129	276	278	213	213	149	152	358	364	314	314	196	205	330	333	361	367	226	226	195	195	243	246	353	359	323	323
15-298	PSTv-37	MLG1269	MG1	MG1-4	R1	2015	West	125	129	276	276	228	228	149	152	0	0	311	314	196	196	333	333	361	367	226	226	195	195	243	246	353	359	323	323
15-196	PSTv-52	MLG976	MG1	MG1-3	R1	2015	West	125	129	276	278	213	228	149	152	364	364	311	314	196	205	330	333	361	367	226	226	195	195	243	246	353	359	323	323
15-281	PSTv-37	MLG1099	MG1	MG1-3	R1	2015	West	125	129	276	278	228	228	149	152	364	364	311	314	196	205	330	333	361	367	226	242	195	195	243	246	353	359	323	323
15-363	PSTv-47	MLG1655	MG1	MG1-5	R1	2015	West	125	125	276	278	228	228	149	152	364	364	311	311	202	202	330	333	361	367	226	226	195	195	243	246	359	359	323	323
15-268	PSTv-37	MLG840	MG1	MG1-3	R1	2015	West	125	129	276	278	225	225	149	152	364	364	311	314	196	205	330	333	361	367	226	242	195	195	243	246	353	359	323	323
15-282	PSTv-37	MLG888	MG1	MG1-3	R1	2015	West	125	129	276	278	213	213	149	152	364	364	311	314	196	205	330	333	361	367	226	226	195	195	243	246	353	359	323	323
15-361	PSTv-37	MLG1550	MG1	MG1-4	R1	2015	West	125	125	276	278	213	228	149	152	364	364	311	314	196	205	330	333	361	367	226	226	195	195	243	243	353	359	323	323
15-362	PSTv-37	MLG909	MG1	MG1-3	R1	2015	West	125	129	276	278	213	213	149	152	364	364	311	314	196	205	330	333	361	367	226	242	195	195	243	246	353	359	323	323
15-279	PSTv-37	MLG630	MG1	MG1-3	R1	2015	West	129	129	276	278	213	228	149	152	364	364	311	314	196	205	330	333	361	367	226	242	195	195	243	246	353	359	323	323
15-280	PSTv-37	MLG989	MG1	MG1-3	R1	2015	West	125	129	276	278	213	228	149	152	364	364	311	314	196	205	330	333	361	367	226	242	195	195	243	246	353	359	323	323
15-360	PSTv-37	MLG1099	MG1	MG1-3	R1	2015	West	125	129	276	278	228	228	149	152	364	364	311	314	196	205	330	333	361	367	226	242	195	195	243	246	353	359	323	323
15-347	PSTv-37	MLG1646	MG1	MG1-4	R1	2015	West	125	125	276	278	228	228	149	152	364	364	311	314	196	205	330	333	361	367	226	242	195	195	243	246	353	359	323	323
15-269	PSTv-37	MLG1099	MG1	MG1-3	R1	2015	West	125	129	276	278	228	228	149	152	364	364	311	314	196	205	330	333	361	367	226	242	195	195	243	246	353	359	323	323
15-283	PSTv-37	MLG909	MG1	MG1-3	R1	2015	West	125	129	276	278	213	213	149	152	364	364	311	314	196	205	330	333	361	367	226	242	195	195	243	246	353	359	323	323
15-344	PSTv-37	MLG1151	MG1	MG1-3	R1	2015	West	125	129	276	278	228	228	149	149	364	364	311	314	196	205	330	333	361	367	226	242	195	195	243	246	353	359	323	323
15-348	PSTv-37	MLG1706	MG1	MG1-4	R1	2015	West	125	125	276	278	228	228	0	0	364	364	311	314	196	205	333	333	361	367	226	242	195	195	243	246	353	359	323	323
15-197	PSTv-18	MLG1773	MG3	MG3-3	R1	2015	West	125	125	276	276	231	231	149	149	364	364	311	311	196	196	330	330	367	367	226	242	195	195	246	246	359	359	323	323
15-220	PSTv-46	MLG828	MG3	MG3-4	R1	2015	West	125	129	273	276	228	228	149	149	364	364	311	314	196	196	333	333	367	367	226	242	195	195	246	246	359	359	323	323
15-204	PSTv-53	MLG1789	MG3	MG3-1	R1	2015	West	125	125	276	276	213	225	149	149	358	358	311	314	196	196	333	333	367	367	242	242	195	195	246	246	353	359	323	323
15-221	PSTv-4	MLG2023	MG3	MG3-1	R1	2015	West	125	125	276	276	228	228	149	149	358	358	311	314	196	196	333	333	367	367	242	242	195	195	246	246	359	359	323	323
15-202	PSTv-44	MLG1769	MG3	MG3-3	R1	2015	West	125	125	276	276	231	231	149	149	358	358	314	314	196	196	333	333	367	367	226	242	195	195	246	246	359	359	323	329
15-216	PSTv-52	MLG1656	MG1	MG1-4	R1	2015	West	125	125	276	278	228	228	149	152	364	364	314	314	196	205	330	333	361	367	226	242	195	195	243	243	359	359	323	323
15-102-NG-ST	PSTv-18	MLG1965	MG1	MG1-5	R1	2015	West	125	125	276	276	228	228	149	149	0	0	311	314	196	202	333	333	361	367	226	242	195	195	243	243	353	359	323	329
15-107-Tye	PSTv-44	MLG1778	MG3	MG3-3	R1	2015	West	125	125	276	276	231	231	149	149	358	364	311	311	196	196	333	333	367	367	226	242	195	195	246	246	359	359	323	323
15-180-NG	PSTv-52	MLG1401	MG3	MG3-4	R1	2015	West	125	125	273	273	213	213	149	149	358	358	311	311	196	196	330	330	361	367	226	242	195	195	243	243	353	359	323	329
15-188-NG	PSTv-52	MLG1685	MG1	MG1-4	R1	2015	West	125	125	276	278	228	228	149	149	364	364	311	314	196	196	330	333	367	367	226	242	195	195	243	243	353	359	323	323
15-104-NG-ST	PSTv-18	MLG1528	MG1	MG1-5	R1	2015	West	125	125	276	278	213	213	149	149	364	364	311	314	202	202	333	333	361	367	226	242	195	195	243	243	359	359	323	329
15-116-NG-ST	PSTv-18	MLG1819	MG1	MG1-5	R1	2015	West	125	125	276	276	213	213	149	149	358	358	311	311	196	202	333	333	361	367	226	242	198	198	243	243	353	359	323	329
15-201	PSTv-52	MLG1677	MG1	MG1-4	R1	2015	West	125	125	276	278	228	228	149	149	364	364	311	314	196	205	333	333	361	367	226	242	195	195	243	243	353	359	323	323
15-207	PSTv-75	MLG1820	MG1	MG1-4	R1	2015	West	125	125	276	276	213	213	149	149	364	364	311	311	196	196	333	333	361	367	226	242	195	195	243	243	353	359	323	329
15-72-Yr1	PSTv-141	MLG1747	MG3	MG3-2	R1	2015	West	125	125	276	276	225	225	149	149	358	358	311	314	196	196	333	333	367	367	226	242	195	195	246	246	0	0	323	323
15-206	PSTv-140	MLG1459	MG3	MG3-4	R1	2015	West	125	125	273	276	228	228	149	149	358	364	311	311	196	196	330	333	367	367	226	242	195	195	243	243	353	353	323	323
15-182-NG	PSTv-52	MLG1530	MG1	MG1-4	R1	2015	West	125	125	276	278	213	213	149	149	364	364	311	311	196	205	330	333	367	367	226	242	0	0	243	243	359	359	323	323
15-106	PSTv-44	MLG1507	MG1	MG1-4	R1	2015	West	125	125	276	278	213	213	149	152	364	364	311	314	196	205	0	0	361	367	226	242	0	0	243	243	353	359	323	323
15-139	PSTv-52	MLG1786	MG3	MG3-3	R1	2015	West	125	125	276	276	231	231	0	0	364	364	0	0	196	205	330	333	361	367	226	226	195	195	243	243	359	359	323	323
15-200	PSTv-53	MLG1465	MG3	MG3-2	R1	2015	West	125	125	276	278	225	225	149	149	358	358	314	314	196	196	333	333	367	367	242	242	0	0	246	246	359	359	323	323
15-141	PSTv-52	MLG1575	MG1	MG1-4	R1	2015	West	125	125	276	278	213	228	149	149	364	364	311	314	196	205	330	333	361	361	226	242	195	195	243	243	353	359	323	323
15-70-Yr1	PSTv-140	MLG1782	MG3	MG3-3	R1	2015	West	125	125	276	276	231	231	149	149	358	358	0	0	196	196	333	333	367	367	226	242	0	0	246	246	359	359	323	323
15-83-NG-ST	PSTv-18	MLG1838	MG1	MG1-4	R1	2015	West	125	125	276	276	213	213	149	149	364	364	314	314	196	196	333	333	361	367	226	242	195	198	243	243	0	0	323	329
15-110-Tye	PSTv-143	MLG1976	MG3	MG3-1	R1	2015	West	125	125	276	276	228	228	149	149	358	358	311	314	196	196	333	333	367	367	242	242	195	195	246	246	353	359	323	323
15-69-Yr1	PSTv-140	MLG1793	MG1	MG1-4	R1	2015	West	125	125	276	276	213	231	149	149	364	364	311	311	196	196	333	333	361	367	226	242	195	195	243	246	359	359	323	323
15-136	PSTv-52	MLG1564	MG1	MG1-4	R1	2015	West	125	125	276	278	213	228	149	152	364	364	314	314	196	205	330	333	361	367	226	242	195	195	243	243	353	359	323	323
15-140	PSTv-18	MLG1964	MG1	MG1-5	R1	2015	West	125	125	276	276	228	228	149	149	358	358	311	314	196	202	333	333	361	367	226	242	195	198	243	243	353	359	323	329
15-146	PSTv-4	MLG2031	MG3	MG3-1	R1	2015	West	125	125	276	276	228	228	149	149	0	0	311	311	196	196	333	333	367	367	242	242	195	195	0	0	359	359	323	323
15-115	PSTv-37	MLG1608	MG1	MG1-4	R1	2015	West	125	125	276	278	228	228	152	152	364	364	311	314	196	205	330	333	361	367	226	242	0	0	243	243	353	359	323	323
15-118	PSTv-37	MLG1641	MG1	MG1-4	R1	2015	West	125	125	276	278	228	228	149	152	364	364	311	314	196	205	330	333	361	367	226	242	195	195	243	243	353	359	323	323
15-107	PSTv-37	MLG1756	MG3	MG3-3	R1	2015	West	125	125	276	276	231	231	149	152	358	358	0	0	196	196	333	333	367	367	226	242	195	195	246	246	359	359	323	323
15-211-NG	NT	MLG2036	MG1	MG1-4	R1	2015	West	125	125	276	276	228	228	149	149	364	364	314	314	196	196	333	333	361	367	242	242	195	198	243	243	0	0	323	329
15-310-NG	NT	MLG760	MG1	MG1-1	R1	2015	West	127	127	276	276	228	228	149	149	358	358	311	314	196	205	333	333	361	367	226	242	195	198	243	246	353	359	323	329
15-84	PSTv-18	MLG1296	MG1	MG1-4	R2	2015	West	125	129	276	276	228	228	149	149	364	364	311	314	196	196	333	333	361	367	226	242	195	198	243	243	353	359	323	329
15-57	PSTv-37	MLG1082	MG1	MG1-3	R2	2015	West	125	129	276	278	228	228	149	152	364	364	311	314	196	205	330	333	361	367	226	242	195	195	243	243	353	359	323	323
15-56	PSTv-52	MLG1082	MG1	MG1-3	R2	2015	West	125	129	276	278	228	228	149	152	364	364	311	314	196	205	330	333	361	367	226	242	195	195	243	243	353	359	323	323
15-330	PSTv-52	MLG976	MG1	MG1-3	R2	2015	West	125	129	276	278	213	228	149	152	364	364	311	314	196	205	330	333	361	367	226	226	195	195	243	246	353	359	323	323
15-328	PSTv-37	MLG909	MG1	MG1-3	R2	2015	West	125	129	276	278	213	213	149	152	364	364	311	314	196	205	330	333	361	367	226	242	195	195	243	246	353	359	323	323
15-249	PSTv-52	MLG1066	MG1	MG1-3	R2	2015	West	125	129	276	278	228	228	149	152	364	364	311	314	196	205	330	333	361	367	226	226	195	195	243	246	353	359	323	323
15-238	PSTv-41	MLG909	MG1	MG1-3	R2	2015	West	125	129	276	278	213	213	149	152	364	364	311	314	196	205	330	333	361	367	226	242	195	195	243	246	353	359	323	323
15-287	PSTv-52	MLG964	MG1	MG1-3	R2	2015	West	125	129	276	278	213	228	149	152	358	358	311	314	196	205	330	333	361	367	226	226	195	195	243	246	353	353	323	323
15-237	PSTv-144	MLG1647	MG1	MG1-4	R2	2015	West	125	125	276	278	228	228	149	152	364	364	311	314	196	205	333	333	361	367	226	242	195	195	243	246	353	359	323	323
15-329	PSTv-52	MLG838	MG1	MG1-3	R2	2015	West	125	129	276	278	225	225	149	152	364	364	311	314	196	205	330	333	361	367	226	226	195	195	243	246	353	359	323	323
15-249	PSTv-52	MLG1108	MG1	MG1-3	R2	2015	West	125	129	276	278	228	228	149	152	364	364	311	314	196	205	333	333	361	367	226	242	195	195	243	246	353	359	323	323
15-331	PSTv-37	MLG900	MG1	MG1-3	R2	2015	West	125	129	276	278	213	213	149	152	358	358	311	314	196	205	330	333	361	367	226	242	195	195	243	243	353	359	323	323
15-239-NG	NT	MLG1208	MG1	MG1-5	R2	2015	West	125	129	276	276	213	213	149	149	364	364	311	314	196	202	333	333	361	367	226	226	195	195	243	246	353	359	323	329
15-356	PSTv-52	MLG1066	MG1	MG1-3	R3	2015	West	125	129	276	278	228	228	149	152	364	364	311	314	196	205	330	333	361	367	226	226	195	195	243	246	353	359	323	323
15-155	PSTv-198	MLG1426	MG1	MG1-4	R3	2015	West	125	125	278	278	213	228	149	149	364	364	311	311	196	196	0	0	361	367	226	226	195	198	246	246	353	359	323	323
15-156	PSTv-52	MLG1525	MG1	MG1-4	R3	2015	West	125	125	276	278	213	213	149	149	364	364	311	314	196	196	330	333	361	367	226	242	195	195	243	243	353	359	323	323
15-157	PSTv-78	MLG1483	MG1	MG1-4	R3	2015	West	125	125	276	278	213	213	152	152	364	364	311	314	196	196	330	333	361	367	226	242	195	195	243	243	353	359	323	323
15-62	PSTv-37	MLG634	MG1	MG1-4	R4	2015	West	129	129	276	278	228	228	149	152	0	0	311	314	196	196	330	333	367	367	226	242	195	195	243	243	353	359	323	323
15-61	PSTv-52	MLG1066	MG1	MG1-3	R4	2015	West	125	129	276	278	228	228	149	152	364	364	311	314	196	205	330	333	361	367	226	226	195	195	243	246	353	359	323	323
15-60	PSTv-37	MLG1092	MG1	MG1-3	R4	2015	West	125	129	276	278	228	228	149	152	0	0	311	314	196	196	330	333	361	367	226	242	195	195	243	243	353	359	323	323
15-252	PSTv-4	MLG1743	MG3	MG3-2	R4	2015	West	125	125	276	276	225	225	149	149	358	358	311	314	196	196	333	333	367	367	242	242	195	195	246	246	359	359	323	323
15-63	PSTv-14	MLG2015	MG3	MG3-1	R4	2015	West	125	125	276	276	228	228	149	149	358	358	311	311	196	196	333	333	367	367	242	242	195	195	243	246	359	359	323	323
15-82	PSTv-41	MLG772	MG1	MG1-3	R5	2015	West	125	129	278	278	213	213	152	152	0	0	311	314	196	196	330	333	361	367	226	242	195	198	243	243	359	359	329	329
15-59	PSTv-37	MLG987	MG1	MG1-3	R5	2015	West	125	129	276	278	213	228	149	152	0	0	311	314	196	205	330	333	361	367	226	242	195	195	243	243	353	359	323	323
15-58	PSTv-41	MLG863	MG1	MG1-3	R5	2015	West	125	129	276	278	213	213	152	152	358	364	311	314	196	196	330	333	361	367	226	242	195	195	243	243	353	359	323	323
15-263	PSTv-39	MLG991	MG1	MG1-3	R5	2015	West	125	129	276	278	213	228	149	152	364	364	311	311	196	205	330	333	361	367	226	242	195	195	243	246	353	359	323	323
15-261	PSTv-41	MLG1556	MG1	MG1-4	R5	2015	West	125	125	276	278	213	228	149	152	364	364	311	314	196	205	333	333	361	367	226	226	195	195	243	243	353	359	323	323
15-266-Yr7	PSTv-119	MLG1966	MG1	MG1-4	R5	2015	West	125	125	276	276	228	228	149	149	358	364	311	311	196	196	333	333	361	367	226	242	195	195	243	246	353	359	323	329
15-259	PSTv-41	MLG1454	MG3	MG3-4	R5	2015	West	125	125	273	276	213	213	149	152	364	364	311	314	196	205	330	333	361	367	226	226	195	195	243	246	353	359	323	323
15-260	PSTv-120	MLG1661	MG1	MG1-4	R5	2015	West	125	125	276	278	228	228	149	152	364	364	314	314	196	205	333	333	367	367	226	242	195	195	243	246	359	359	323	323
15-276	PSTv-52	MLG1558	MG1	MG1-4	R5	2015	West	125	125	276	278	213	228	149	152	364	364	311	314	196	205	330	333	361	367	226	226	195	195	243	246	353	359	323	323
15-266	PSTv-119	MLG2035	MG1	MG1-4	R5	2015	West	125	125	276	276	228	228	149	149	358	364	311	311	196	196	333	333	361	367	226	226	195	195	243	243	0	0	323	329
15-261	PSTv-41	MLG655	MG1	MG1-5	R5	2015	West	127	129	278	278	213	228	149	149	364	364	314	314	202	202	333	333	361	361	226	226	195	195	243	243	353	353	323	329
15-262	PSTv-41	MLG989	MG1	MG1-3	R5	2015	West	125	129	276	278	213	228	149	152	364	364	311	314	196	205	330	333	361	367	226	242	195	195	243	246	353	359	323	323
15-275	PSTv-53	MLG1743	MG3	MG3-2	R5	2015	West	125	125	276	276	225	225	149	149	358	358	311	314	196	196	333	333	367	367	242	242	195	195	246	246	359	359	323	323
15-257	PSTv-41	MLG890	MG1	MG1-3	R5	2015	West	125	129	276	278	213	213	149	152	358	364	311	314	196	205	330	333	361	367	226	226	195	195	243	246	353	359	323	323
15-266-Yr7	PSTv-119	MLG1302	MG1	MG1-4	R5	2015	West	125	129	276	276	228	228	149	149	358	364	311	311	196	196	333	333	361	367	226	242	195	195	243	246	353	359	323	329
15-258	PSTv-41	MLG1874	MG3	MG3-1	R5	2015	West	125	125	276	276	213	228	149	149	358	358	311	311	196	205	333	333	361	367	226	242	195	195	243	243	353	359	323	323
15-256	PSTv-37	MLG1592	MG1	MG1-4	R5	2015	West	125	125	276	278	213	228	149	149	364	364	314	314	196	196	330	333	361	367	226	226	195	195	243	243	359	359	323	323
15-169	PSTv-36	MLG1576	MG1	MG1-4	R5	2015	West	125	125	276	278	213	228	149	149	358	364	311	314	196	196	330	333	361	361	226	242	195	195	243	243	353	359	323	323
15-92	PSTv-52	MLG1048	MG1	MG1-3	R6	2015	West	125	129	276	278	228	228	149	152	358	364	311	314	196	196	330	333	361	367	226	226	195	198	243	243	353	359	329	329
15-89	PSTv-52	MLG1368	MG1	MG1-4	R6	2015	West	125	127	276	278	228	228	149	149	0	0	311	314	196	205	330	333	367	367	226	226	195	195	243	246	353	359	329	329
15-91	PSTv-52	MLG987	MG1	MG1-3	R6	2015	West	125	129	276	278	213	228	149	152	0	0	311	314	196	205	330	333	361	367	226	242	195	195	243	243	353	359	323	323
15-86	PSTv-37	MLG1085	MG1	MG1-3	R6	2015	West	125	129	276	278	228	228	149	152	358	364	311	314	196	205	330	333	361	367	226	242	195	195	243	243	353	359	323	323
15-33	PSTv-37	MLG925	MG1	MG1-5	R6	2015	West	125	129	276	278	213	213	149	152	364	364	311	314	196	202	330	333	361	367	226	242	195	195	243	246	359	359	323	323
15-32	PSTv-37	MLG914	MG1	MG1-3	R6	2015	West	125	129	276	278	213	213	149	152	0	0	311	314	196	205	330	333	361	367	226	242	195	195	243	246	353	359	323	323
15-80	PSTv-37	MLG1645	MG1	MG1-4	R6	2015	West	125	125	276	278	228	228	149	152	364	364	311	314	196	205	330	333	361	367	226	242	195	198	243	246	353	359	323	323
15-78	PSTv-37	MLG1082	MG1	MG1-3	R6	2015	West	125	129	276	278	228	228	149	152	364	364	311	314	196	205	330	333	361	367	226	242	195	195	243	243	353	359	323	323
15-79	PSTv-37	MLG1091	MG1	MG1-3	R6	2015	West	125	129	276	278	228	228	149	152	0	0	311	314	196	205	330	333	361	367	226	242	195	195	243	243	353	359	323	323
15-76	PSTv-37	MLG771	MG1	MG1-3	R6	2015	West	125	129	278	278	213	231	149	152	0	0	311	314	196	205	330	333	361	367	226	242	195	195	243	243	353	359	329	329
15-49	PSTv-37	MLG1099	MG1	MG1-3	R6	2015	West	125	129	276	278	228	228	149	152	364	364	311	314	196	205	330	333	361	367	226	242	195	195	243	246	353	359	323	323
15-35	PSTv-37	MLG989	MG1	MG1-3	R6	2015	West	125	129	276	278	213	228	149	152	364	364	311	314	196	205	330	333	361	367	226	242	195	195	243	246	353	359	323	323
15-34	PSTv-30	MLG914	MG1	MG1-3	R6	2015	West	125	129	276	278	213	213	149	152	0	0	311	314	196	205	330	333	361	367	226	242	195	195	243	246	353	359	323	323
15-50	PSTv-52	MLG1106	MG1	MG1-3	R6	2015	West	125	129	276	278	228	228	149	152	0	0	311	314	196	205	330	333	361	367	226	242	195	195	243	246	353	359	323	323
15-31	PSTv-52	MLG902	MG1	MG1-3	R6	2015	West	125	129	276	278	213	213	149	152	0	0	311	314	196	196	330	333	361	367	226	242	195	195	243	243	353	359	323	323
15-81	PSTv-37	MLG1100	MG1	MG1-3	R6	2015	West	125	129	276	278	228	228	149	152	364	364	311	314	196	196	330	333	361	367	226	242	195	195	243	246	353	359	323	323
15-166	PSTv-53	MLG2023	MG3	MG3-1	R6	2015	West	125	125	276	276	228	228	149	149	358	358	311	314	196	196	333	333	367	367	242	242	195	195	246	246	359	359	323	323
15-167	PSTv-53	MLG2027	MG3	MG3-1	R6	2015	West	125	125	276	276	228	228	149	149	358	358	0	0	196	196	333	333	367	367	242	242	195	195	246	246	359	359	323	323
15-144	PSTv-37	MLG1680	MG1	MG1-4	R6	2015	West	125	125	276	278	228	228	149	149	364	364	0	0	196	205	330	333	361	367	226	242	0	0	243	243	353	359	323	323
15-143	PSTv-52	MLG1679	MG1	MG1-4	R6	2015	West	125	125	276	278	228	228	149	149	364	364	311	314	196	205	330	333	361	367	226	242	0	0	243	243	353	359	323	323
15-142	NT	MLG1812	MG1	MG1-4	R6	2015	West	125	125	276	276	213	213	149	152	0	0	0	0	196	196	0	0	361	367	226	226	0	0	243	243	0	0	329	329
15-145	PSTv-37	MLG1672	MG1	MG1-4	R6	2015	West	125	125	276	278	228	228	149	149	364	364	311	314	196	205	330	333	361	367	226	242	195	195	243	243	353	359	323	323
15-120	PSTv-52	MLG1676	MG1	MG1-4	R6	2015	West	125	125	276	278	228	228	149	149	358	364	311	311	196	196	330	333	361	367	226	242	195	195	243	243	353	359	323	323
15-134-ST	PSTv-18	MLG1456	MG3	MG3-4	R6	2015	West	125	125	273	276	213	228	149	149	358	358	311	311	196	196	330	330	361	367	226	242	0	0	243	243	353	353	323	329
15-122	PSTv-52	MLG1674	MG1	MG1-4	R6	2015	West	125	125	276	278	228	228	149	149	364	364	0	0	196	205	330	333	361	367	226	242	195	195	243	243	353	359	323	323
15-153	PSTv-198	MLG990	MG1	MG1-3	R7	2015	East	125	129	276	278	213	228	149	152	364	364	311	314	196	196	330	333	361	367	226	242	195	195	243	246	353	359	323	323
15-97	PSTv-37	MLG1591	MG1	MG1-4	R7	2015	East	125	125	276	278	213	228	149	149	0	0	311	314	196	196	330	330	361	367	226	226	195	195	243	246	359	359	323	329
15-27	PSTv-37	MLG1065	MG1	MG1-3	R7	2015	East	125	129	276	278	228	228	149	152	0	0	311	314	196	196	330	333	361	367	226	226	195	198	243	246	353	359	323	323
15-93	PSTv-52	MLG981	MG1	MG1-3	R7	2015	East	125	129	276	278	213	228	149	152	364	364	311	314	196	205	330	333	361	367	226	242	195	195	243	243	353	359	323	323
15-85	PSTv-52	MLG987	MG1	MG1-3	R7	2015	East	125	129	276	278	213	228	149	152	0	0	311	314	196	205	330	333	361	367	226	242	195	195	243	243	353	359	323	323
15-55	PSTv-37	MLG1563	MG1	MG1-4	R7	2015	East	125	125	276	278	213	228	149	152	358	364	311	314	196	205	330	330	361	367	226	242	195	195	243	243	353	359	323	323
15-54	PSTv-52	MLG862	MG1	MG1-3	R7	2015	East	125	129	276	278	213	213	152	152	364	364	311	314	196	205	330	333	361	367	226	242	195	195	243	243	353	359	323	323
15-52	PSTv-52	MLG683	MG1	MG1-3	R7	2015	East	127	129	276	278	213	228	149	152	364	364	311	314	196	205	330	333	361	367	226	242	195	195	243	243	353	359	323	323
15-37	PSTv-37	MLG914	MG1	MG1-3	R7	2015	East	125	129	276	278	213	213	149	152	0	0	311	314	196	205	330	333	361	367	226	242	195	195	243	246	353	359	323	323
15-26	PSTv-52	MLG1091	MG1	MG1-3	R7	2015	East	125	129	276	278	228	228	149	152	0	0	311	314	196	205	330	333	361	367	226	242	195	195	243	243	353	359	323	323
15-44	PSTv-37	MLG637	MG1	MG1-4	R7	2015	East	129	129	276	276	213	213	149	152	0	0	311	314	196	196	330	333	361	367	226	226	198	198	243	243	353	359	323	323
15-37	PSTv-37	MLG773	MG1	MG1-3	R7	2015	East	125	129	278	278	213	213	149	152	364	364	311	314	196	205	330	333	361	367	226	242	195	195	243	243	353	359	323	323
15-232	PSTv-37	MLG1583	MG1	MG1-4	R7	2015	East	125	125	276	278	213	228	149	149	364	364	311	314	196	205	330	333	361	367	226	242	195	195	243	243	353	359	323	323
15-127	PSTv-52	MLG1677	MG1	MG1-4	R7	2015	East	125	125	276	278	228	228	149	149	364	364	311	314	196	205	333	333	361	367	226	242	195	195	243	243	353	359	323	323
15-153	PSTv-198	MLG1540	MG1	MG1-5	R7	2015	East	125	125	276	278	213	228	152	152	364	364	311	314	202	202	333	333	361	367	226	242	195	195	243	243	353	359	323	323
15-149	PSTv-198	MLG1667	MG1	MG1-4	R7	2015	East	125	125	276	278	228	228	149	149	364	364	314	314	196	196	333	333	361	367	226	226	195	195	243	243	353	359	323	323
15-94	PSTv-52	MLG1675	MG1	MG1-4	R7	2015	East	125	125	276	278	228	228	149	149	358	364	311	314	196	205	330	333	361	367	226	242	195	195	243	243	353	359	323	323
15-151	PSTv-37	MLG1686	MG1	MG1-4	R7	2015	East	125	125	276	278	228	228	149	149	364	364	311	311	196	196	330	333	367	367	226	242	195	195	243	243	353	359	323	323
15-148	PSTv-198	MLG1582	MG1	MG1-4	R7	2015	East	125	125	276	278	213	228	149	149	364	364	314	314	0	0	330	333	361	367	226	242	195	195	243	243	353	359	323	323
15-150	PSTv-198	MLG1580	MG1	MG1-4	R7	2015	East	125	125	276	278	213	228	149	149	364	364	311	314	196	205	330	333	361	367	226	226	0	0	243	243	353	359	323	323
15-147	PSTv-198	MLG1657	MG1	MG1-4	R7	2015	East	125	125	276	278	228	228	149	152	364	364	314	314	196	196	330	333	361	367	226	242	195	195	243	243	359	359	323	323
15-152	PSTv-198	MLG1672	MG1	MG1-4	R7	2015	East	125	125	276	278	228	228	149	149	364	364	311	314	196	205	330	333	361	367	226	242	195	195	243	243	353	359	323	323
15-129	PSTv-52	MLG1857	MG1	MG1-4	R7	2015	East	125	125	276	276	213	228	149	152	364	364	311	314	196	205	330	333	361	367	226	242	195	195	243	243	353	359	323	323
15-77	PSTv-52	MLG897	MG1	MG1-3	R8	2015	East	125	129	276	278	213	213	149	152	364	364	311	314	196	196	330	333	361	367	226	242	195	195	243	243	353	359	323	323
15-321	PSTv-52	MLG976	MG1	MG1-3	R8	2015	East	125	129	276	278	213	228	149	152	364	364	311	314	196	205	330	333	361	367	226	226	195	195	243	246	353	359	323	323
15-318	PSTv-52	MLG909	MG1	MG1-3	R8	2015	East	125	129	276	278	213	213	149	152	364	364	311	314	196	205	330	333	361	367	226	242	195	195	243	246	353	359	323	323
15-319	PSTv-52	MLG1558	MG1	MG1-4	R8	2015	East	125	125	276	278	213	228	149	152	364	364	311	314	196	205	330	333	361	367	226	226	195	195	243	246	353	359	323	323
15-320	PSTv-52	MLG851	MG1	MG1-3	R8	2015	East	125	129	276	278	213	225	149	152	364	364	311	314	196	205	330	333	361	367	226	226	195	195	243	246	353	359	323	323
15-351-NG	PSTv-37	MLG992	MG1	MG1-3	R8	2015	East	125	129	276	278	213	228	149	152	358	364	311	314	196	205	330	333	361	367	226	242	195	195	243	246	353	359	323	323
15-251	PSTv-52	MLG1529	MG1	MG1-4	R8	2015	East	125	125	276	278	213	213	149	149	0	0	314	314	196	205	330	333	361	367	226	242	195	195	243	243	359	359	323	323
15-336	PSTv-37	MLG1462	MG1	MG1-3	R9	2015	East	125	125	276	278	225	225	149	152	364	364	311	314	196	205	330	333	361	367	226	226	195	195	243	246	353	359	323	323
15-288	PSTv-52	MLG647	MG1	MG1-3	R9	2015	East	129	129	0	0	228	228	149	152	364	364	311	311	196	205	330	333	0	0	0	0	195	195	243	246	0	0	323	323
15-340	PSTv-37	MLG989	MG1	MG1-3	R9	2015	East	125	129	276	278	213	228	149	152	364	364	311	314	196	205	330	333	361	367	226	242	195	195	243	246	353	359	323	323
15-322	PSTv-52	MLG1021	MG1	MG1-3	R9	2015	East	125	129	276	278	213	228	0	0	364	364	311	314	196	205	333	333	361	367	226	242	195	195	243	246	353	359	323	323
15-334	PSTv-37	MLG1524	MG1	MG1-4	R9	2015	East	125	125	276	278	213	213	149	149	364	364	314	314	196	196	330	333	361	367	226	226	195	195	243	243	353	359	323	323
15-243	PSTv-37	MLG1641	MG1	MG1-4	R9	2015	East	125	125	276	278	228	228	149	152	364	364	311	314	196	205	330	333	361	367	226	242	195	195	243	243	353	359	323	323
15-271	PSTv-37	MLG1488	MG1	MG1-4	R9	2015	East	125	125	276	278	213	213	152	152	364	364	311	314	196	205	330	333	367	367	226	226	195	195	243	243	359	359	323	323
15-240	PSTv-52	MLG1517	MG1	MG1-4	R9	2015	East	125	125	276	278	213	213	149	152	364	364	311	314	196	205	0	0	361	367	226	226	195	195	243	243	359	359	323	323
15-98	PSTv-52	MLG1177	MG1	MG1-3	R10	2015	East	125	129	276	276	225	225	149	152	0	0	311	314	196	196	330	330	361	367	226	226	195	195	243	246	353	359	323	323
15-100	PSTv-52	MLG987	MG1	MG1-3	R10	2015	East	125	129	276	278	213	228	149	152	0	0	311	314	196	205	330	333	361	367	226	242	195	195	243	243	353	359	323	323
15-99	PSTv-52	MLG939	MG1	MG1-3	R10	2015	East	125	129	276	278	213	213	149	149	364	364	311	314	196	205	330	333	361	367	226	242	195	195	243	243	353	359	323	323
15-101	PSTv-52	MLG1938	MG1	MG1-3	R10	2015	East	125	125	276	276	228	228	149	152	364	364	311	314	196	205	330	333	367	367	226	226	195	195	246	246	353	359	323	329
15-131-Yr44	PSTv-142	MLG750	MG1	MG1-1	R10	2015	East	127	127	276	278	213	213	149	149	358	364	314	314	196	196	330	333	361	367	226	242	195	198	243	243	353	359	323	323
15-137	PSTv-37	MLG1504	MG1	MG1-4	R10	2015	East	125	125	276	278	213	213	149	152	364	364	0	0	196	205	330	333	361	367	226	242	195	195	243	243	353	359	323	323
15-171	PSTv-33	MLG913	MG1	MG1-3	R11	2015	East	125	129	276	278	213	213	149	152	358	358	311	314	196	196	330	333	361	367	226	242	195	195	243	246	353	359	323	323
15-364	PSTv-52	MLG1099	MG1	MG1-3	R11	2015	East	125	129	276	278	228	228	149	152	364	364	311	314	196	205	330	333	361	367	226	242	195	195	243	246	353	359	323	323
15-132	PSTv-142	MLG1354	MG1	MG1-4	R12	2015	East	125	127	276	278	213	213	149	149	358	364	311	311	196	196	330	333	361	367	226	242	195	195	243	243	353	359	323	323
16-269	PSTv-53	MLG2023	MG3	MG3-1	R1	2016	West	125	125	276	276	228	228	149	149	358	358	311	314	196	196	333	333	367	367	242	242	195	195	246	246	359	359	323	323
16-197	PSTv-37	MLG1981	MG1	MG1-4	R1	2016	West	125	125	276	276	228	228	149	149	364	364	311	314	196	196	330	333	361	367	226	242	195	195	243	246	359	359	323	323
16-271	PSTv-53	MLG1951	MG3	MG3-1	R1	2016	West	125	125	276	276	228	228	149	152	358	358	311	314	196	196	333	333	367	367	242	242	195	195	246	246	359	359	323	323
16-196	PSTv-41	MLG875	MG1	MG1-3	R1	2016	West	125	129	276	278	213	213	149	152	364	364	314	314	205	205	330	333	367	367	226	242	195	195	243	246	353	353	323	323
16-193	PSTv-198	MLG1034	MG1	MG1-4	R1	2016	West	125	129	276	278	228	228	152	152	364	364	311	311	196	205	330	330	367	367	226	226	195	198	243	246	353	359	323	323
16-195	PSTv-37	MLG1022	MG1	MG1-3	R1	2016	West	125	129	276	278	228	228	152	152	364	364	311	311	196	196	330	333	361	367	226	226	195	195	243	243	353	353	323	329
16-272	PSTv-53	MLG1780	MG3	MG3-3	R1	2016	West	125	125	276	276	231	231	149	149	358	358	311	311	196	196	333	333	367	367	226	242	195	195	246	246	359	359	323	323
16-270	PSTv-53	MLG2028	MG3	MG3-1	R1	2016	West	125	125	276	276	228	228	149	149	0	0	311	314	196	196	333	333	367	367	242	242	195	195	246	246	359	359	323	323
16-225	PSTv-18	MLG941	MG1	MG1-5	R1	2016	West	125	129	276	278	213	213	149	149	0	0	311	314	196	202	333	333	0	0	226	226	195	198	246	246	353	359	329	329
16-214	PSTv-198	MLG1124	MG1	MG1-3	R1	2016	West	125	129	276	278	228	228	149	152	364	364	311	314	196	205	330	333	361	367	226	226	195	195	243	243	359	359	323	323
16-224	PSTv-52	MLG1137	MG1	MG1-3	R1	2016	West	125	129	276	278	228	228	149	149	364	364	311	314	196	205	330	333	361	367	226	226	195	195	243	243	353	359	323	323
16-192	PSTv-37	MLG1244	MG1	MG1-4	R1	2016	West	125	129	276	276	213	228	149	152	364	364	311	314	196	196	333	333	367	367	226	242	195	195	243	246	359	359	323	323
16-213	PSTv-37	MLG1294	MG1	MG1-4	R1	2016	West	125	129	276	276	228	228	149	149	364	364	311	311	196	196	333	333	361	367	226	226	195	195	243	243	353	359	323	323
16-273	PSTv-17	MLG1543	MG1	MG1-4	R1	2016	West	125	125	276	278	213	228	152	152	358	358	311	311	196	196	330	330	361	367	226	226	195	195	243	246	359	359	323	323
16-226	PSTv-221	MLG1183	MG3	MG3-3	R1	2016	West	125	129	276	276	231	231	149	152	358	364	314	314	196	202	330	333	361	367	226	242	195	195	243	246	353	359	323	323
16-113	PSTv-40	MLG896	MG1	MG1-3	R1	2016	West	125	129	276	278	213	213	149	152	364	364	311	314	196	205	330	333	361	367	226	242	195	195	243	243	353	359	323	323
16-115	PSTv-198	MLG1114	MG1	MG1-3	R1	2016	West	125	129	276	278	228	228	149	152	364	364	311	314	196	205	330	333	361	367	226	242	195	195	0	0	353	359	323	323
16-105	PSTv-198	MLG1055	MG1	MG1-3	R1	2016	West	125	129	276	278	228	228	149	152	364	364	311	314	196	205	330	333	361	367	226	226	195	195	243	243	353	359	323	323
16-108	PSTv-37	MLG968	MG1	MG1-3	R1	2016	West	125	129	276	278	213	228	149	152	364	364	314	314	196	205	330	333	361	367	226	226	195	195	243	243	353	359	323	323
16-114	PSTv-198	MLG1099	MG1	MG1-3	R1	2016	West	125	129	276	278	228	228	149	152	364	364	311	314	196	205	330	333	361	367	226	242	195	195	243	246	353	359	323	323
16-111	PSTv-48	MLG834	MG3	MG3-4	R1	2016	West	125	129	273	276	228	228	149	149	0	0	311	314	196	196	333	333	367	367	226	242	195	195	246	246	359	359	323	323
16-101	PSTv-53	MLG1741	MG3	MG3-2	R1	2016	West	125	125	276	276	225	225	149	149	358	358	314	314	196	196	333	333	367	367	242	242	195	195	246	246	359	359	323	323
16-109	PSTv-52	MLG1058	MG1	MG1-3	R1	2016	West	125	129	276	278	228	228	149	152	364	364	311	311	196	196	330	333	361	367	226	226	195	195	243	243	353	359	323	323
16-112	PSTv-198	MLG893	MG1	MG1-3	R1	2016	West	125	129	276	278	213	213	149	152	358	358	311	314	196	205	330	333	361	367	226	226	195	195	246	246	353	359	323	323
16-112	PSTv-40	MLG878	MG1	MG1-3	R1	2016	West	125	129	276	278	213	213	149	152	364	364	311	314	196	205	330	333	361	367	226	226	195	195	243	243	353	359	329	329
16-102	PSTv-48	MLG813	MG3	MG3-4	R1	2016	West	125	129	273	276	228	228	149	149	358	358	311	314	196	196	330	330	361	367	226	226	195	195	243	246	359	359	329	329
16-107	PSTv-53	MLG1623	MG1	MG1-4	R1	2016	West	125	125	276	278	228	228	149	152	364	364	311	314	196	205	330	333	361	367	226	226	195	195	243	243	353	359	323	323
16-106	PSTv-198	MLG1137	MG1	MG1-3	R1	2016	West	125	129	276	278	228	228	149	149	364	364	311	314	196	205	330	333	361	367	226	226	195	195	243	243	353	359	323	323
16-104	PSTv-198	MLG1617	MG1	MG1-3	R1	2016	West	125	125	276	278	228	228	149	152	364	364	314	314	196	205	330	333	361	367	226	226	195	195	243	243	353	359	329	329
16-184	PSTv-198	MLG1268	MG1	MG1-3	R1	2016	West	125	129	276	276	228	228	149	152	364	364	311	314	196	205	330	333	361	367	226	226	195	195	243	246	353	359	323	323
16-103	PSTv-120	MLG696	MG3	MG3-2	R1	2016	West	127	129	276	276	225	225	149	149	358	358	311	314	196	196	330	330	367	367	242	242	195	195	246	246	359	359	323	323
16-116	PSTv-198	MLG1055	MG1	MG1-3	R1	2016	West	125	129	276	278	228	228	149	152	364	364	311	314	196	205	330	333	361	367	226	226	195	195	243	243	353	359	323	323
16-192	PSTv-37	MLG1803	MG1	MG1-4	R1	2016	West	125	125	276	276	213	213	149	152	364	364	311	314	196	205	330	333	361	367	226	226	195	195	243	243	353	359	323	323
16-182	PSTv-198	MLG1649	MG1	MG1-4	R1	2016	West	125	125	276	278	228	228	149	152	364	364	311	314	196	205	330	333	361	367	242	242	195	195	243	243	353	359	323	323
16-113	PSTv-40	MLG751	MG1	MG1-1	R1	2016	West	127	127	276	278	213	228	149	149	364	364	311	314	196	205	330	330	361	367	226	226	195	195	246	246	353	359	323	323
16-185	PSTv-198	MLG1154	MG1	MG1-4	R1	2016	West	125	129	276	278	228	228	149	149	0	0	311	314	196	205	333	333	367	367	226	226	195	195	243	243	353	359	323	323
16-114	PSTv-198	MLG1060	MG1	MG1-3	R1	2016	West	125	129	276	278	228	228	149	152	358	364	311	314	196	196	330	333	361	367	226	226	195	195	243	243	353	359	323	323
16-181	PSTv-198	MLG1600	MG1	MG1-4	R1	2016	West	125	125	276	278	228	228	152	152	364	364	311	314	196	196	330	330	361	367	226	226	195	195	243	243	353	359	323	323
16-342	PSTv-37	MLG969	MG1	MG1-3	R1	2016	West	125	129	276	278	213	228	149	152	364	364	311	314	196	205	330	333	361	367	226	226	195	195	243	243	353	359	323	323
16-269	PSTv-53	MLG1492	MG1	MG1-4	R1	2016	West	125	125	276	278	213	213	149	152	364	364	311	314	196	205	330	333	361	367	226	226	195	195	243	243	353	359	323	323
16-341	PSTv-101	MLG1055	MG1	MG1-3	R1	2016	West	125	129	276	278	228	228	149	152	364	364	311	314	196	205	330	333	361	367	226	226	195	195	243	243	353	359	323	323
16-338	PSTv-37	MLG1055	MG1	MG1-3	R1	2016	West	125	129	276	278	228	228	149	152	364	364	311	314	196	205	330	333	361	367	226	226	195	195	243	243	353	359	323	323
16-113	PSTv-40	MLG1494	MG1	MG1-4	R1	2016	West	125	125	276	278	213	213	149	152	358	364	311	314	196	205	330	333	361	367	226	226	195	195	243	243	353	359	323	323
16-153	PSTv-48	MLG818	MG3	MG3-4	R1	2016	West	125	129	273	276	228	228	149	149	0	0	311	314	196	196	333	333	367	367	226	226	195	195	246	246	359	359	323	323
16-150	PSTv-71	MLG1978	MG3	MG3-1	R1	2016	West	125	125	276	276	228	228	149	149	0	0	311	311	196	196	333	333	367	367	242	242	195	195	246	246	353	359	323	323
16-054	PSTv-53	MLG1738	MG3	MG3-2	R1	2016	West	125	125	276	276	225	225	149	149	364	364	311	314	196	196	333	333	367	367	242	242	195	195	246	246	359	359	323	323
16-157	PSTv-18	MLG1241	MG1	MG1-4	R1	2016	West	125	129	276	276	213	228	149	152	364	364	311	314	196	196	333	333	361	367	226	226	195	195	243	243	353	359	323	323
16-055	PSTv-37	MLG1327	MG1	MG1-3	R1	2016	West	125	129	0	0	228	228	149	149	0	0	311	314	196	205	330	333	361	367	242	242	195	195	243	243	359	359	323	323
16-053	PSTv-37	MLG935	MG1	MG1-3	R1	2016	West	125	129	276	278	213	213	149	149	364	364	311	314	196	205	330	333	361	367	226	226	195	195	243	243	353	359	323	323
16-156	PSTv-53	MLG1735	MG3	MG3-2	R1	2016	West	125	125	276	276	225	225	149	149	358	358	311	314	196	196	333	333	367	367	242	242	195	195	246	246	359	359	329	329
16-058	PSTv-53	MLG1714	MG3	MG3-2	R1	2016	West	125	125	276	276	225	225	152	152	358	358	311	314	196	196	333	333	367	367	242	242	195	195	246	246	359	359	323	323
16-152	PSTv-53	MLG808	MG3	MG3-4	R1	2016	West	125	129	273	276	228	228	152	152	0	0	0	0	196	205	333	333	367	367	226	226	195	195	246	246	359	359	323	323
16-057	PSTv-52	MLG1469	MG3	MG3-3	R1	2016	West	125	125	276	278	231	231	149	152	0	0	311	314	196	196	330	330	361	367	226	226	198	198	243	246	0	0	323	323
16-110	PSTv-17	MLG1457	MG3	MG3-4	R1	2016	West	125	125	273	276	228	228	152	152	0	0	311	314	196	196	333	333	367	367	226	226	195	195	243	246	359	359	323	323
16-052	PSTv-3	MLG807	MG3	MG3-4	R1	2016	West	125	129	273	276	228	228	152	152	0	0	311	311	196	196	333	333	367	367	226	226	195	195	243	246	359	359	323	323
16-066	PSTv-18	MLG1226	MG1	MG1-4	R1	2016	West	125	129	276	276	213	213	149	149	0	0	311	314	196	196	333	333	361	367	226	226	195	195	243	246	359	359	323	329
16-154	PSTv-48	MLG818	MG3	MG3-4	R1	2016	West	125	129	273	276	228	228	149	149	0	0	311	314	196	196	333	333	367	367	226	226	195	195	246	246	359	359	323	323
16-065	PSTv-18	MLG1041	MG1	MG1-3	R1	2016	West	125	129	276	278	228	228	152	152	364	364	311	314	196	205	333	333	361	367	226	226	195	198	243	246	0	0	323	323
16-341	PSTv-101	MLG1179	MG3	MG3-2	R1	2016	West	125	129	276	276	225	225	149	149	0	0	311	314	196	196	333	333	361	367	242	242	195	195	243	246	359	359	323	323
16-390	PSTv-212	MLG1446	MG1	MG1-4	R1	2016	West	125	125	278	278	228	228	149	149	0	0	311	314	205	205	330	333	367	367	226	226	195	195	243	246	359	359	323	323
16-389	PSTv-4	MLG1846	MG1	MG1-5	R1	2016	West	125	125	276	276	228	231	152	152	0	0	311	314	196	202	333	333	367	367	242	242	195	195	243	246	353	359	323	323
16-208	PSTv-52	MLG1323	MG3	MG3-4	R1	2016	West	125	129	0	0	225	228	149	149	0	0	311	314	196	196	330	330	361	367	226	226	195	198	243	243	353	359	323	323
16-187	PSTv-198	MLG1230	MG1	MG1-4	R1	2016	West	125	129	276	276	213	213	149	149	0	0	311	314	196	196	333	333	361	367	226	242	195	195	243	243	0	0	323	323
16-119	PSTv-52	MLG1170	MG1	MG1-3	R1	2016	West	125	129	276	278	228	228	149	149	0	0	311	314	196	196	330	333	361	367	226	226	195	195	243	246	0	0	323	323
16-118	PSTv-37	MLG1257	MG1	MG1-3	R1	2016	West	125	129	276	276	228	228	152	152	0	0	311	314	196	196	330	333	361	367	226	226	195	195	243	243	353	359	323	323
16-126	PSTv-37	MLG1129	MG1	MG1-3	R1	2016	West	125	129	276	278	228	228	149	152	358	358	311	314	196	196	330	333	361	367	226	226	195	195	243	243	0	0	323	323
16-123	PSTv-37	MLG620	MG1	MG1-3	R1	2016	West	129	129	278	278	228	228	152	152	364	364	311	314	196	196	330	333	361	367	226	226	195	195	243	246	353	359	323	323
16-394	PSTv-13	MLG1402	MG3	MG3-4	R1	2016	West	125	125	273	270	228	231	152	152	0	0	311	311	196	196	333	333	367	367	226	226	195	195	246	246	359	359	323	323
16-194	PSTv-37	MLG1200	MG1	MG1-4	R1	2016	West	125	129	276	276	213	213	149	152	364	364	311	314	196	205	330	333	361	367	226	226	195	195	243	246	359	359	323	323
16-203	PSTv-52	MLG1284	MG1	MG1-4	R1	2016	West	125	129	276	276	228	228	149	152	0	0	311	314	196	196	330	333	361	367	226	226	198	198	246	246	0	0	323	329
16-128	PSTv-52	MLG1169	MG1	MG1-3	R1	2016	West	125	129	276	278	228	228	149	149	364	364	311	314	196	196	330	333	361	367	226	226	195	195	243	246	0	0	323	323
16-122	PSTv-37	MLG1042	MG1	MG1-3	R1	2016	West	125	129	276	278	228	228	152	152	0	0	311	314	196	196	330	333	361	367	226	226	195	195	243	246	0	0	323	323
16-022	PSTv-52	MLG1069	MG1	MG1-3	R1	2016	West	125	129	276	278	228	228	149	152	358	358	311	314	196	196	330	333	361	367	226	226	195	195	243	246	353	359	323	323
16-020	PSTv-18	MLG1292	MG1	MG1-5	R1	2016	West	125	129	276	276	228	228	149	149	0	0	311	314	196	202	333	333	361	367	226	226	195	198	243	246	353	359	323	329
16-016	PSTv-52	MLG1704	MG1	MG1-4	R1	2016	West	125	125	276	278	228	228	149	149	0	0	311	314	196	196	330	333	361	367	226	226	195	195	243	243	0	0	323	323
16-009	PSTv-140	MLG1752	MG3	MG3-3	R1	2016	West	125	125	276	276	231	231	152	152	358	358	311	311	196	196	333	333	367	367	226	226	195	195	246	246	359	359	323	323
16-023	PSTv-18	MLG1291	MG1	MG1-5	R1	2016	West	125	129	276	276	228	228	149	149	364	364	311	314	196	202	333	333	361	367	226	226	195	198	243	246	353	359	323	329
16-019	PSTv-18	MLG635	MG1	MG1-5	R1	2016	West	129	129	276	276	213	213	152	152	0	0	311	314	196	202	333	333	361	367	226	226	195	198	243	243	353	359	323	329
16-006	PSTv-140	MLG1798	MG3	MG3-1	R1	2016	West	125	125	276	276	213	231	149	149	0	0	311	311	196	196	333	333	367	367	226	226	195	195	246	246	0	0	323	323
16-021	PSTv-18	MLG1301	MG1	MG1-5	R1	2016	West	125	129	276	276	228	228	149	149	0	0	311	314	196	202	333	333	361	367	226	242	195	198	243	246	353	359	323	329
16-012	PSTv-140	MLG1758	MG3	MG3-3	R1	2016	West	125	125	276	276	231	231	149	149	358	358	311	311	196	196	333	333	367	367	226	226	195	195	246	246	353	359	323	323
16-117	PSTv-37	MLG1146	MG1	MG1-3	R1	2016	West	125	129	276	278	228	228	149	149	0	0	311	314	196	196	330	333	361	367	226	226	195	195	243	246	353	359	323	323
16-010	PSTv-140	MLG2043	MG1	MG1-5	R1	2016	West	125	125	0	0	231	231	152	152	358	358	311	311	202	202	333	333	367	367	226	226	195	195	246	246	0	0	323	323
16-007	PSTv-53	MLG1829	MG1	MG1-4	R1	2016	West	125	125	276	276	213	213	149	149	0	0	311	314	196	196	333	333	361	367	242	242	195	195	246	246	359	359	323	323
16-011	PSTv-140	MLG1824	MG3	MG3-1	R1	2016	West	125	125	276	276	213	213	149	149	0	0	311	311	196	196	333	333	367	367	226	226	195	195	246	246	353	359	323	323
16-015	PSTv-52	MLG1066	MG1	MG1-3	R1	2016	West	125	129	276	278	228	228	149	152	364	364	311	314	196	205	330	333	361	367	226	226	195	195	243	246	353	359	323	323
16-191	PSTv-52	MLG1451	MG1	MG1-5	R1	2016	West	125	125	278	278	228	228	149	149	0	0	311	314	202	202	330	333	361	367	226	226	198	198	243	246	0	0	329	329
16-121	PSTv-4	MLG1745	MG3	MG3-2	R1	2016	West	125	125	276	276	225	225	149	149	0	0	311	314	196	196	333	333	367	367	242	242	195	195	246	246	359	359	323	323
16-014	PSTv-37	MLG1031	MG1	MG1-3	R1	2016	West	125	129	276	278	228	228	152	152	0	0	311	314	196	196	330	333	361	367	226	226	195	195	243	246	353	359	323	323
16-013	PSTv-52	MLG1669	MG1	MG1-4	R1	2016	West	125	125	276	278	228	228	149	149	0	0	311	314	196	196	330	333	361	367	226	226	195	195	243	246	353	359	323	323
16-024	PSTv-18	MLG1223	MG1	MG1-5	R1	2016	West	125	129	276	276	213	213	149	149	0	0	311	314	202	202	333	333	367	367	226	226	195	198	243	246	353	359	323	329
16-460	NT	MLG710	MG1	MG1-5	R1	2016	West	127	129	276	276	228	228	149	149	358	358	311	311	196	202	333	333	361	367	226	226	195	195	243	246	359	359	323	323
16-67	PSTv-14	MLG689	MG1	MG1-4	R1	2016	West	127	129	276	278	228	228	149	149	0	0	0	0	196	196	333	333	361	361	226	226	0	0	243	243	353	353	323	323
16-68	PSTv-37	MLG692	MG1	MG1-4	R1	2016	West	127	129	276	278	228	228	149	149	0	0	311	314	196	196	330	330	0	0	226	226	198	198	243	243	0	0	323	323
16-69	PSTv-37	MLG645	MG3	MG3-4	R1	2016	West	129	129	0	0	213	228	149	149	0	0	311	311	196	196	330	330	367	367	226	226	198	198	246	246	353	359	323	323
16-70	PSTv-4	MLG706	MG1	MG1-5	R1	2016	West	127	129	276	276	213	228	149	152	364	364	314	314	202	202	330	333	367	367	226	226	195	195	246	246	353	359	323	323
16-71	PSTv-14	MLG739	MG1	MG1-5	R1	2016	West	127	127	278	278	228	228	149	149	0	0	311	311	202	202	333	333	361	367	226	242	198	198	0	0	0	0	323	323
16-73	PSTv-37	MLG646	MG1	MG1-5	R1	2016	West	129	129	0	0	213	228	149	149	0	0	314	314	202	202	330	333	0	0	226	226	198	198	0	0	359	359	323	323
16-74	PSTv-220	MLG711	MG1	MG1-2	R1	2016	West	127	129	276	276	228	228	149	149	364	364	314	314	196	196	330	333	0	0	242	242	195	195	0	0	359	359	323	329
16-75	PSTv-41	MLG619	MG1	MG1-3	R1	2016	West	129	129	278	278	213	228	149	149	364	364	311	311	196	196	333	333	367	367	226	226	195	198	243	243	353	359	323	323
16-77	PSTv-47	MLG2067	MG1	MG1-4	R1	2016	West	0	0	276	276	228	228	149	149	364	364	311	314	196	196	333	333	361	367	226	242	195	195	243	246	0	0	323	323
16-78	PSTv-37	MLG688	MG1	MG1-3	R1	2016	West	127	129	276	278	228	228	149	152	364	364	311	314	196	205	333	333	361	367	226	242	195	195	243	246	359	359	323	323
16-99	PSTv-37	MLG694	MG3	MG3-2	R1	2016	West	127	129	276	276	225	225	149	149	0	0	311	314	196	196	333	333	361	367	242	242	198	198	0	0	359	359	323	323
16-418	PSTv-37	MLG2058	MG1	MG1-4	R2	2016	West	0	0	276	278	213	213	149	149	0	0	311	314	196	196	330	333	361	367	226	226	195	195	243	243	0	0	323	323
16-311	PSTv-52	MLG929	MG1	MG1-5	R2	2016	West	125	129	276	278	213	213	149	149	0	0	311	314	0	0	330	333	361	361	226	242	195	195	243	246	353	353	323	323
16-313	PSTv-37	MLG782	MG1	MG1-3	R2	2016	West	125	129	278	278	213	228	149	152	364	364	311	311	196	205	330	333	361	367	226	226	195	195	243	246	353	359	323	323
16-315	PSTv-72	MLG955	MG1	MG1-4	R2	2016	West	125	129	276	278	213	228	152	152	364	364	311	314	196	205	330	330	367	367	226	226	195	195	243	246	353	359	323	323
16-314	PSTv-52	MLG1040	MG1	MG1-3	R2	2016	West	125	129	276	278	228	228	152	152	0	0	311	314	196	205	333	333	367	367	226	242	195	195	243	246	359	359	323	323
16-290	PSTv-198	MLG1023	MG1	MG1-3	R2	2016	West	125	129	276	278	228	228	152	152	364	364	311	314	196	205	330	333	361	367	226	226	195	195	243	243	353	359	323	323
16-312	PSTv-109	MLG868	MG1	MG1-4	R2	2016	West	125	129	276	278	213	213	152	152	364	364	311	311	196	205	330	333	367	367	226	226	195	198	243	243	353	359	323	323
16-289	PSTv-52	MLG1084	MG1	MG1-3	R2	2016	West	125	129	276	278	228	228	149	152	364	364	311	311	196	205	330	333	361	367	226	242	195	195	243	243	353	359	323	323
16-293	PSTv-41	MLG859	MG1	MG1-3	R2	2016	West	125	129	276	278	213	213	152	152	364	364	311	314	196	205	330	333	361	367	226	226	195	195	243	246	353	359	323	323
16-220	PSTv-198	MLG1618	MG1	MG1-4	R2	2016	West	125	125	276	278	228	228	149	152	364	364	311	314	196	205	330	333	361	367	226	226	195	195	243	243	353	359	329	329
16-312	PSTv-109	MLG882	MG1	MG1-3	R2	2016	West	125	129	276	278	213	213	149	152	364	364	311	314	205	205	330	333	361	367	226	226	195	195	243	243	353	359	323	323
16-223	PSTv-239	MLG1054	MG1	MG1-5	R2	2016	West	125	129	276	278	228	228	149	152	364	364	311	314	196	202	330	333	361	367	226	226	195	195	243	243	353	359	323	323
16-222	PSTv-239	MLG1052	MG1	MG1-3	R2	2016	West	125	129	276	278	228	228	149	152	364	364	314	314	196	205	330	333	361	367	226	226	195	195	243	243	353	359	323	323
16-221	PSTv-37	MLG1531	MG1	MG1-4	R2	2016	West	125	125	276	278	225	228	149	152	364	364	311	311	196	196	330	333	361	367	226	226	195	195	243	243	353	359	323	323
16-215	PSTv-52	MLG1055	MG1	MG1-3	R3	2016	West	125	129	276	278	228	228	149	152	364	364	311	314	196	205	330	333	361	367	226	226	195	195	243	243	353	359	323	323
16-323	PSTv-40	MLG1491	MG1	MG1-4	R3	2016	West	125	125	276	278	213	213	149	152	364	364	314	314	196	205	330	333	361	367	226	226	195	195	243	243	353	359	323	323
16-326	PSTv-40	MLG887	MG1	MG1-3	R3	2016	West	125	129	276	278	213	213	149	152	364	364	311	314	196	196	333	333	361	367	226	226	195	195	243	243	353	359	323	323
16-325	PSTv-40	MLG1928	MG1	MG1-4	R3	2016	West	125	125	276	276	228	228	149	152	364	364	311	314	196	205	330	333	361	367	226	226	195	195	243	243	353	353	323	323
16-324	PSTv-39	MLG1492	MG1	MG1-4	R3	2016	West	125	125	276	278	213	213	149	152	364	364	311	314	196	205	330	333	361	367	226	226	195	195	243	243	353	359	323	323
16-301	PSTv-52	MLG891	MG1	MG1-3	R3	2016	West	125	129	276	278	213	213	149	152	0	0	311	314	196	196	330	333	361	367	226	226	195	195	243	246	353	359	323	323
16-049	PSTv-37	MLG884	MG1	MG1-3	R3	2016	West	125	129	276	278	213	213	149	152	364	364	311	314	196	196	330	333	361	367	226	226	195	195	243	243	353	359	323	323
16-047	PSTv-37	MLG1186	MG1	MG1-3	R3	2016	West	125	129	276	276	213	225	152	152	358	358	311	314	196	205	330	333	361	367	226	242	195	195	243	243	353	359	323	323
16-064	PSTv-198	MLG1068	MG1	MG1-3	R3	2016	West	125	129	276	278	228	228	149	152	358	364	311	314	196	196	330	333	361	367	226	226	195	195	243	246	353	359	323	323
16-254	PSTv-41	MLG998	MG1	MG1-3	R4	2016	West	125	129	276	278	213	228	149	152	0	0	311	314	196	196	330	333	367	367	226	226	195	195	243	246	353	359	323	323
16-255	PSTv-198	MLG969	MG1	MG1-3	R4	2016	West	125	129	276	278	213	228	149	152	364	364	311	314	196	205	330	333	361	367	226	226	195	195	243	243	353	359	323	323
16-254	PSTv-41	MLG981	MG1	MG1-3	R4	2016	West	125	129	276	278	213	228	149	152	364	364	311	314	196	205	330	333	361	367	226	242	195	195	243	243	353	359	323	323
16-348	PSTv-67	MLG641	MG1	MG1-4	R4	2016	West	129	129	276	276	213	213	149	149	364	364	311	311	196	196	333	333	361	367	226	226	195	195	243	243	353	359	323	329
16-343	PSTv-72	MLG882	MG1	MG1-3	R4	2016	West	125	129	276	278	213	213	149	152	364	364	311	314	205	205	330	333	361	367	226	226	195	195	243	243	353	359	323	323
16-345	PSTv-41	MLG629	MG1	MG1-3	R4	2016	West	129	129	276	278	213	213	149	149	364	364	311	311	205	205	333	333	361	367	226	226	198	198	243	243	353	359	0	0
16-347	NT	MLG627	MG1	MG1-3	R4	2016	West	129	129	276	278	213	213	149	149	364	364	311	311	196	196	333	333	361	367	226	226	195	195	246	246	353	359	323	329
16-346	PSTv-41	MLG1541	MG1	MG1-4	R4	2016	West	125	125	276	278	213	228	152	152	364	364	314	314	196	205	330	330	367	367	226	226	195	195	243	243	353	359	323	323
16-344	PSTv-40	MLG883	MG1	MG1-3	R4	2016	West	125	129	276	278	213	213	149	152	364	364	311	314	196	205	330	333	361	367	226	226	195	195	243	243	353	359	323	323
16-039	PSTv-37	MLG1581	MG1	MG1-4	R5	2016	West	125	125	276	278	213	228	149	149	364	364	311	311	196	196	333	333	361	367	226	226	195	195	243	243	353	359	0	0
16-038	PSTv-39	MLG1561	MG1	MG1-4	R5	2016	West	125	125	276	278	213	228	149	152	364	364	311	311	196	196	330	333	361	367	226	226	195	195	243	243	353	359	0	0
16-040	PSTv-39	MLG1224	MG1	MG1-4	R5	2016	West	125	129	276	276	213	213	149	149	364	364	314	314	196	196	333	333	367	367	226	226	195	195	243	243	353	359	0	0
16-036	PSTv-52	MLG1578	MG1	MG1-4	R5	2016	West	125	125	276	278	213	228	149	149	364	364	311	311	196	196	330	333	361	367	226	226	195	195	243	243	353	359	323	323
16-038	PSTv-39	MLG1551	MG1	MG1-4	R5	2016	West	125	125	276	278	213	228	149	152	364	364	311	314	196	196	330	333	361	367	226	226	195	195	243	243	353	359	323	323
16-034	PSTv-198	MLG1248	MG1	MG1-4	R5	2016	West	125	129	276	276	213	228	149	149	364	364	311	311	196	196	330	330	361	367	226	226	195	195	243	243	353	359	323	329
16-033	PSTv-75	MLG1956	MG1	MG1-4	R5	2016	West	125	125	276	276	228	228	149	149	364	364	311	311	196	196	333	333	361	367	226	226	195	195	243	243	353	353	323	329
16-037	PSTv-53	MLG1727	MG3	MG3-2	R5	2016	West	125	125	276	276	225	225	149	149	358	358	311	314	205	205	333	333	367	367	226	242	195	195	243	246	353	359	323	323
16-031	PSTv-41	MLG1623	MG1	MG1-4	R5	2016	West	125	125	276	278	228	228	149	152	364	364	311	314	196	205	330	333	361	367	226	226	195	195	243	243	353	359	323	323
16-032	PSTv-52	MLG1816	MG1	MG1-4	R5	2016	West	125	125	276	276	213	213	149	149	364	364	314	314	196	196	333	333	361	367	226	226	195	195	243	243	353	359	323	329
16-035	PSTv-198	MLG1521	MG1	MG1-4	R5	2016	West	125	125	276	278	213	213	149	149	364	364	311	311	196	196	330	330	361	367	226	226	195	195	243	243	353	359	323	329
16-173	PSTv-198	MLG1266	MG1	MG1-3	R5	2016	West	125	129	276	276	228	228	149	152	364	364	311	314	196	205	330	333	361	367	226	226	195	195	243	243	353	359	323	323
16-172	PSTv-52	MLG1958	MG1	MG1-4	R5	2016	West	125	125	276	276	228	228	149	149	364	364	314	314	196	196	333	333	361	367	226	226	195	195	243	243	353	359	329	329
16-175	PSTv-40	MLG1434	MG1	MG1-4	R5	2016	West	125	125	278	278	228	228	149	152	364	364	311	311	196	196	330	333	361	367	226	226	195	195	243	243	353	359	323	323
16-174	PSTv-198	MLG962	MG1	MG1-3	R5	2016	West	125	129	276	278	213	228	149	152	364	364	311	311	196	196	330	330	361	367	226	226	195	195	243	243	353	353	323	323
16-036	PSTv-52	MLG803	MG3	MG3-4	R5	2016	West	125	129	273	276	213	228	149	152	0	0	311	314	196	196	333	333	367	367	226	226	195	195	246	246	359	359	323	323
16-032	PSTv-52	MLG1209	MG1	MG1-4	R5	2016	West	125	129	276	276	213	213	149	149	364	364	311	311	196	196	333	333	361	367	226	226	195	195	243	246	353	359	323	329
16-37	PSTv-53	MLG691	MG1	MG1-4	R5	2016	West	127	129	276	278	228	228	149	149	0	0	311	311	196	205	333	333	367	367	226	226	195	195	243	246	353	359	323	323
16-331	PSTv-72	MLG665	MG1	MG1-3	R6	2016	West	127	129	276	278	213	213	149	152	358	364	314	314	196	205	330	333	361	367	226	226	195	195	243	243	353	359	323	323
16-249	PSTv-43	MLG1261	MG1	MG1-4	R6	2016	West	125	129	276	276	228	228	152	152	358	364	311	314	196	196	333	333	367	367	226	226	195	195	243	246	359	359	323	323
16-245	PSTv-18	MLG1922	MG1	MG1-4	R6	2016	West	125	125	276	276	228	228	152	152	364	364	311	314	196	196	330	333	367	367	226	226	195	195	243	243	359	359	323	323
16-244	PSTv-198	MLG1628	MG1	MG1-4	R6	2016	West	125	125	276	278	228	228	149	152	0	0	311	314	196	196	333	333	361	367	226	226	195	195	243	243	353	359	323	323
16-247	PSTv-53	MLG1719	MG3	MG3-2	R6	2016	West	125	125	276	276	225	225	149	152	358	358	311	314	196	196	330	330	367	367	242	242	195	195	246	246	359	359	323	323
16-282	PSTv-198	MLG970	MG1	MG1-3	R6	2016	West	125	129	276	278	213	228	149	152	364	364	311	311	196	205	330	333	361	367	226	226	195	195	243	243	353	359	323	323
16-148	PSTv-18	MLG1245	MG1	MG1-4	R6	2016	West	125	129	276	276	213	228	149	152	358	364	311	314	196	196	333	333	361	367	226	226	195	198	243	246	0	0	323	329
16-139	PSTv-15	MLG2020	MG3	MG3-1	R6	2016	West	125	125	276	276	228	228	149	149	364	364	311	311	196	196	333	333	367	367	242	242	195	195	246	246	359	359	323	323
16-140	PSTv-53	MLG1729	MG3	MG3-2	R6	2016	West	125	125	276	276	225	225	149	149	0	0	311	314	196	196	333	333	367	367	242	242	195	195	246	246	353	359	323	323
16-138	PSTv-53	MLG2063	MG3	MG3-2	R6	2016	West	0	0	276	276	225	225	149	152	364	364	311	314	196	196	333	333	367	367	242	242	195	195	243	243	353	353	323	323
16-141	PSTv-53	MLG1745	MG3	MG3-2	R6	2016	West	125	125	276	276	225	225	149	149	0	0	311	314	196	196	333	333	367	367	242	242	195	195	246	246	359	359	323	323
16-242	PSTv-18	MLG1957	MG1	MG1-4	R6	2016	West	125	125	276	276	228	228	149	149	364	364	311	314	196	196	333	333	361	361	226	226	195	195	243	246	353	359	323	329
16-144	PSTv-17	MLG1023	MG1	MG1-3	R6	2016	West	125	129	276	278	228	228	152	152	364	364	311	314	196	205	330	333	361	367	226	226	195	195	243	243	353	359	323	323
16-142	PSTv-53	MLG1920	MG3	MG3-1	R6	2016	West	125	125	276	276	228	228	152	152	0	0	311	314	196	196	333	333	367	367	242	242	195	195	246	246	353	359	323	323
16-143	PSTv-11	MLG776	MG1	MG1-3	R6	2016	West	125	129	278	278	225	228	152	152	0	0	311	314	196	196	330	333	361	367	226	226	195	195	243	243	0	0	323	329
16-147	PSTv-37	MLG768	MG1	MG1-3	R6	2016	West	125	129	278	278	225	225	149	149	0	0	311	311	196	196	330	333	361	367	226	226	195	195	243	243	0	0	323	323
16-145	PSTv-53	MLG1743	MG3	MG3-2	R6	2016	West	125	125	276	276	225	225	149	149	358	358	311	314	196	196	333	333	367	367	242	242	195	195	246	246	359	359	323	323
16-279	PSTv-198	MLG1038	MG1	MG1-3	R7	2016	East	125	129	276	278	228	228	152	152	364	364	311	311	196	205	330	333	361	367	226	226	195	195	243	246	359	359	323	323
16-219	PSTv-52	MLG862	MG1	MG1-3	R7	2016	East	125	129	276	278	213	213	152	152	364	364	311	314	196	205	330	333	361	367	226	242	195	195	243	243	353	359	323	323
16-217	PSTv-52	MLG781	MG1	MG1-3	R7	2016	East	125	129	278	278	213	228	152	152	0	0	311	314	196	196	333	333	361	367	226	242	195	195	243	246	353	359	323	323
16-281	PSTv-52	MLG977	MG1	MG1-3	R7	2016	East	125	129	276	278	213	228	149	152	358	358	311	314	196	205	330	333	361	367	226	226	195	195	243	246	353	359	323	323
16-278	PSTv-52	MLG1485	MG2	MG2	R7	2016	East	125	125	276	278	213	213	152	152	0	0	311	311	196	196	330	333	0	0	226	242	195	198	243	243	353	359	323	323
16-218	PSTv-52	MLG1236	MG1	MG1-3	R7	2016	East	125	129	276	276	213	228	152	152	364	364	311	314	196	205	330	333	361	367	226	226	195	195	243	243	353	359	323	323
16-280	PSTv-52	MLG1486	MG1	MG1-4	R7	2016	East	125	125	276	278	213	213	152	152	364	364	311	314	196	205	330	333	0	0	226	242	195	195	243	246	353	359	323	323
16-041	PSTv-52	MLG1049	MG1	MG1-3	R7	2016	East	125	129	276	278	228	228	149	152	364	364	311	314	196	205	330	333	361	367	226	226	195	195	243	243	353	359	323	329
16-043	PSTv-37	MLG1501	MG1	MG1-4	R7	2016	East	125	125	276	278	213	213	149	152	364	364	311	314	196	205	330	333	361	367	226	226	195	195	243	243	353	359	0	0
16-044	PSTv-37	MLG1616	MG1	MG1-4	R7	2016	East	125	125	276	278	228	228	149	152	358	364	311	314	196	196	330	333	361	361	226	226	195	195	246	246	353	359	323	323
16-029	PSTv-52	MLG631	MG1	MG1-3	R7	2016	East	129	129	276	278	228	228	149	152	364	364	311	314	196	205	330	333	361	367	226	226	195	195	243	243	353	359	323	323
16-026	PSTv-52	MLG744	MG1	MG1-1	R7	2016	East	127	127	276	278	213	213	149	152	364	364	311	314	196	205	330	333	361	367	226	226	195	195	243	243	353	359	323	323
16-028	PSTv-52	MLG1623	MG1	MG1-4	R7	2016	East	125	125	276	278	228	228	149	152	364	364	311	314	196	205	330	333	361	367	226	226	195	195	243	243	353	359	323	323
16-030	PSTv-52	MLG1265	MG1	MG1-3	R7	2016	East	125	129	276	276	228	228	149	152	364	364	311	314	196	205	330	330	361	367	226	226	195	195	243	243	353	359	323	323
16-027	PSTv-52	MLG969	MG1	MG1-3	R7	2016	East	125	129	276	278	213	228	149	152	364	364	311	314	196	205	330	333	361	367	226	226	195	195	243	243	353	359	323	323
16-171	PSTv-52	MLG860	MG1	MG1-3	R7	2016	East	125	129	276	278	213	213	152	152	364	364	311	311	196	196	330	333	361	367	226	226	195	195	243	246	353	359	323	323
16-167	PSTv-198	MLG956	MG2	MG2	R7	2016	East	125	129	276	278	213	228	152	152	0	0	311	311	196	196	330	333	367	367	226	242	195	195	243	243	353	359	323	323
16-051	PSTv-36	MLG2059	MG1	MG1-3	R7	2016	East	0	0	276	278	228	228	152	152	0	0	311	314	196	196	330	333	361	367	226	226	195	195	243	243	0	0	323	323
16-061	PSTv-37	MLG1025	MG1	MG1-3	R7	2016	East	125	129	276	278	228	228	152	152	364	364	311	311	196	196	330	333	361	367	226	226	195	195	243	243	353	359	323	323
16-060	PSTv-37	MLG1481	MG1	MG1-4	R7	2016	East	125	125	276	278	213	213	152	152	364	364	311	314	196	196	330	333	361	367	226	226	195	195	243	246	353	359	323	323
16-059	PSTv-37	MLG1403	MG3	MG3-4	R7	2016	East	125	125	273	273	228	228	149	152	364	364	311	314	196	196	330	333	361	367	226	226	195	195	243	243	353	359	323	323
16-062	PSTv-52	MLG1056	MG1	MG1-3	R7	2016	East	125	129	276	278	228	228	149	152	364	364	311	314	196	196	330	333	361	367	226	226	195	195	243	243	353	359	323	323
16-002	PSTv-52	MLG1070	MG1	MG1-3	R7	2016	East	125	129	276	278	228	228	149	152	0	0	311	314	196	205	330	333	361	367	226	226	195	195	243	246	353	359	323	323
16-005	PSTv-284	MLG624	MG1	MG1-3	R7	2016	East	129	129	276	278	213	213	152	152	358	364	314	314	196	205	330	333	361	367	226	226	195	195	243	246	353	359	323	323
16-004	PSTv-37	MLG1168	MG1	MG1-3	R7	2016	East	125	129	276	278	228	228	149	149	0	0	311	314	196	205	330	333	361	367	226	226	195	195	243	243	0	0	323	323
16-287	PSTv-37	MLG685	MG1	MG1-5	R8	2016	East	127	129	276	278	213	228	149	149	358	358	314	314	202	202	330	333	367	367	226	242	195	195	243	246	359	359	323	323
16-210	PSTv-37	MLG749	MG1	MG1-1	R8	2016	East	127	127	276	278	213	213	149	152	364	364	311	311	196	205	330	330	361	367	226	242	195	195	243	243	359	359	323	323
16-211	PSTv-37	MLG1853	MG1	MG1-4	R8	2016	East	125	125	276	276	213	228	152	152	364	364	311	314	196	196	333	333	367	367	226	242	195	195	243	243	359	359	323	323
16-305	PSTv-52	MLG1544	MG1	MG1-4	R8	2016	East	125	125	276	278	213	228	152	152	0	0	311	311	196	196	333	333	361	367	226	242	195	195	243	246	359	359	323	323
16-275	PSTv-140	MLG770	MG3	MG3-3	R8	2016	East	125	129	278	278	231	231	149	149	358	358	311	314	196	196	333	333	361	367	226	226	195	195	243	243	359	359	323	329
16-045	PSTv-37	MLG873	MG1	MG1-3	R8	2016	East	125	129	276	278	213	213	149	152	364	364	311	314	196	196	330	333	361	367	226	242	195	195	243	243	353	353	323	323
16-046	PSTv-37	MLG1158	MG1	MG1-3	R8	2016	East	125	129	276	278	228	228	149	149	0	0	311	314	196	205	330	333	361	367	226	226	195	195	243	243	359	359	323	323
16-131	PSTv-37	MLG938	MG1	MG1-3	R8	2016	East	125	129	276	278	213	213	149	149	364	364	311	314	196	196	330	333	361	367	226	226	195	195	243	246	353	359	323	323
16-133	PSTv-52	MLG1229	MG1	MG1-5	R8	2016	East	125	129	276	276	213	213	149	149	364	364	311	314	202	202	330	333	361	367	226	226	195	195	243	243	0	0	323	323
16-132	PSTv-37	MLG2046	MG1	MG1-4	R8	2016	East	125	125	0	0	213	213	152	152	0	0	311	314	196	196	333	333	361	367	226	242	198	198	243	243	353	359	323	329
16-136	PSTv-52	MLG1263	MG1	MG1-5	R8	2016	East	125	129	276	276	228	228	152	152	364	364	311	314	196	202	333	333	361	367	226	226	195	195	246	246	0	0	323	323
16-405	PSTv-52	MLG1234	MG1	MG1-4	R9	2016	East	125	129	276	276	225	228	149	149	0	0	311	314	196	196	333	333	361	361	226	242	195	195	243	243	0	0	323	329
16-212	PSTv-175	MLG2026	MG3	MG3-1	R9	2016	East	125	125	276	276	228	228	149	149	358	358	311	311	196	196	333	333	367	367	242	242	195	195	246	246	359	359	323	323
16-291	PSTv-52	MLG1596	MG1	MG1-5	R9	2016	East	125	125	276	278	228	228	152	152	0	0	314	314	202	202	330	333	361	367	242	242	195	195	243	246	353	353	323	323
16-295	PSTv-52	MLG1187	MG1	MG1-3	R9	2016	East	125	129	276	276	213	225	152	152	358	364	311	314	196	196	330	333	361	367	226	242	195	195	243	246	359	359	323	323
16-297	PSTv-37	MLG870	MG1	MG1-3	R9	2016	East	125	129	276	278	213	213	152	152	0	0	311	314	196	196	333	333	367	367	226	226	195	195	246	246	353	359	323	323
16-298	PSTv-52	MLG1030	MG1	MG1-3	R9	2016	East	125	129	276	278	228	228	152	152	364	364	311	314	196	196	330	333	361	367	226	226	195	195	243	246	353	359	323	323
16-296	PSTv-52	MLG857	MG1	MG1-3	R9	2016	East	125	129	276	278	213	213	152	152	0	0	314	314	196	205	330	333	361	367	226	226	195	195	243	243	353	353	323	323
16-164	PSTv-198	MLG1494	MG1	MG1-4	R9	2016	East	125	125	276	278	213	213	149	152	358	364	311	314	196	205	330	333	361	367	226	226	195	195	243	243	353	359	323	323
16-163	PSTv-198	MLG1055	MG1	MG1-3	R9	2016	East	125	129	276	278	228	228	149	152	364	364	311	314	196	205	330	333	361	367	226	226	195	195	243	243	353	359	323	323
16-166	PSTv-198	MLG883	MG1	MG1-3	R9	2016	East	125	129	276	278	213	213	149	152	364	364	311	314	196	205	330	333	361	367	226	226	195	195	243	243	353	359	323	323
16-162	PSTv-198	MLG1623	MG1	MG1-4	R9	2016	East	125	125	276	278	228	228	149	152	364	364	311	314	196	205	330	333	361	367	226	226	195	195	243	243	353	359	323	323
16-165	PSTv-198	MLG1492	MG1	MG1-4	R9	2016	East	125	125	276	278	213	213	149	152	364	364	311	314	196	205	330	333	361	367	226	226	195	195	243	243	353	359	323	323
16-351	PSTv-37	MLG1623	MG1	MG1-4	R9	2016	East	125	125	276	278	228	228	149	152	364	364	311	314	196	205	330	333	361	367	226	226	195	195	243	243	353	359	323	323
16-353	PSTv-52	MLG1603	MG1	MG1-4	R9	2016	East	125	125	276	278	228	228	152	152	364	364	311	314	196	196	333	333	361	367	226	226	195	195	243	243	353	359	323	323
16-308	PSTv-198	MLG641	MG1	MG1-4	R9	2016	East	129	129	276	276	213	213	149	149	364	364	311	311	196	196	333	333	361	367	226	226	195	195	243	243	353	359	323	329
16-306	PSTv-78	MLG1053	MG1	MG1-3	R9	2016	East	125	129	276	278	228	228	149	152	364	364	311	314	205	205	330	333	361	367	226	226	195	195	243	243	353	359	323	323
16-352	PSTv-52	MLG1624	MG1	MG1-4	R9	2016	East	125	125	276	278	228	228	149	152	364	364	311	314	196	196	330	333	361	367	226	226	195	195	243	243	353	359	323	323
16-307	PSTv-198	MLG1055	MG1	MG1-3	R9	2016	East	125	129	276	278	228	228	149	152	364	364	311	314	196	205	330	333	361	367	226	226	195	195	243	243	353	359	323	323
16-310	PSTv-198	MLG1933	MG1	MG1-4	R9	2016	East	125	125	276	276	228	228	149	152	364	364	311	314	196	205	330	333	361	367	226	226	195	195	243	243	353	359	323	323
16-350	PSTv-37	MLG1549	MG1	MG1-3	R9	2016	East	125	125	276	278	213	228	149	152	364	364	314	314	205	205	330	333	361	367	226	226	195	195	243	243	353	359	323	323
16-309	PSTv-101	MLG1414	MG1	MG1-4	R9	2016	East	125	125	278	278	213	213	149	152	364	364	311	314	196	205	330	333	361	367	226	226	195	195	243	243	353	359	323	323
16-205	PSTv-198	MLG1055	MG1	MG1-3	R9	2016	East	125	129	276	278	228	228	149	152	364	364	311	314	196	205	330	333	361	367	226	226	195	195	243	243	353	359	323	323
16-299	PSTv-52	MLG1859	MG1	MG1-5	R9	2016	East	125	125	276	276	213	228	149	152	0	0	311	314	202	202	333	333	367	367	226	242	195	195	243	243	353	359	323	323
16-161	PSTv-198	MLG1071	MG1	MG1-3	R9	2016	East	125	129	276	278	228	228	149	152	0	0	311	314	196	205	330	333	361	367	226	226	195	195	246	246	353	359	323	323
16-231	PSTv-4	MLG1795	MG3	MG3-1	R10	2016	East	125	125	276	276	213	231	149	149	358	358	311	314	196	196	333	333	367	367	226	242	195	195	243	246	359	359	323	323
16-240	PSTv-52	MLG859	MG1	MG1-3	R10	2016	East	125	129	276	278	213	213	152	152	364	364	311	314	196	205	330	333	361	367	226	226	195	195	243	246	353	359	323	323
16-238	PSTv-37	MLG1144	MG1	MG1-3	R10	2016	East	125	129	276	278	228	228	149	149	364	364	314	314	196	205	330	333	361	367	226	226	195	195	243	246	353	359	323	323
16-233	PSTv-76	MLG1198	MG1	MG1-4	R10	2016	East	125	129	276	276	213	213	149	152	358	358	311	311	196	205	330	333	367	367	242	242	195	195	246	246	353	359	323	323
16-235	PSTv-53	MLG1734	MG3	MG3-2	R10	2016	East	125	125	276	276	225	225	149	149	358	358	311	314	196	196	333	333	367	367	226	242	195	195	246	246	359	359	323	323
16-256	PSTv-52	MLG1047	MG1	MG1-3	R10	2016	East	125	129	276	278	228	228	149	152	0	0	311	314	196	205	333	333	0	0	226	242	195	195	243	243	353	353	323	323
16-239	PSTv-52	MLG858	MG1	MG1-3	R10	2016	East	125	129	276	278	213	213	152	152	364	364	311	314	196	205	330	333	361	367	226	226	195	195	243	243	353	359	323	323
16-234	PSTv-52	MLG1483	MG1	MG1-4	R10	2016	East	125	125	276	278	213	213	152	152	364	364	311	314	196	196	330	333	361	367	226	242	195	195	243	243	353	359	323	323
16-258	PSTv-198	MLG1190	MG1	MG1-4	R10	2016	East	125	129	276	276	213	213	152	152	364	364	311	311	196	196	330	333	361	367	226	226	195	195	243	243	353	359	323	323
16-257	PSTv-142	MLG682	MG1	MG1-3	R10	2016	East	127	129	276	278	213	228	152	152	358	364	314	314	196	205	330	333	367	367	226	242	195	195	243	246	359	359	323	323
16-168	PSTv-198	MLG883	MG1	MG1-3	R10	2016	East	125	129	276	278	213	213	149	152	364	364	311	314	196	205	330	333	361	367	226	226	195	195	243	243	353	359	323	323
16-256	PSTv-52	MLG1738	MG3	MG3-2	R10	2016	East	125	125	276	276	225	225	149	149	364	364	311	314	196	196	333	333	367	367	242	242	195	195	246	246	359	359	323	323
16-232	PSTv-52	MLG975	MG1	MG1-3	R10	2016	East	125	129	276	278	213	228	149	152	364	364	314	314	196	196	330	333	361	367	226	226	195	195	243	246	353	359	323	323
16-159	PSTv-52	MLG1130	MG1	MG1-3	R10	2016	East	125	129	276	278	228	228	149	152	0	0	311	314	196	205	330	333	361	367	226	226	195	195	243	246	0	0	323	323
16-160	PSTv-52	MLG1324	MG1	MG1-3	R10	2016	East	125	129	0	0	228	228	149	152	358	358	311	314	196	205	330	333	361	367	226	226	195	195	246	246	0	0	323	323
16-237	PSTv-52	MLG687	MG1	MG1-3	R10	2016	East	127	129	276	278	228	228	152	152	0	0	311	311	196	196	333	333	361	367	226	226	195	195	243	243	353	359	323	323
16-158	PSTv-198	MLG927	MG1	MG1-3	R10	2016	East	125	129	276	278	213	213	149	152	0	0	311	314	196	196	333	333	361	367	226	226	195	198	246	246	0	0	323	323
16-130	PSTv-52	MLG1013	MG1	MG1-3	R10	2016	East	125	129	276	278	213	228	149	149	364	364	311	314	196	205	330	333	361	367	226	226	195	195	243	246	353	359	323	323
16-129	PSTv-198	MLG871	MG1	MG1-3	R10	2016	East	125	129	276	278	213	213	152	152	0	0	311	314	196	196	330	333	361	367	226	226	195	195	243	243	0	0	323	323
16-264	PSTv-37	MLG888	MG1	MG1-3	R11	2016	East	125	129	276	278	213	213	149	152	364	364	311	314	196	205	330	333	361	367	226	226	195	195	243	246	353	359	323	323
16-318	PSTv-37	MLG976	MG1	MG1-3	R11	2016	East	125	129	276	278	213	228	149	152	364	364	311	314	196	205	330	333	361	367	226	226	195	195	243	246	353	359	323	323
16-264	PSTv-37	MLG869	MG1	MG1-5	R11	2016	East	125	129	276	278	213	213	152	152	358	358	311	314	196	202	330	333	367	367	226	226	195	195	243	243	353	359	323	323
16-268	PSTv-37	MLG1155	MG1	MG1-4	R11	2016	East	125	129	276	278	228	228	149	149	0	0	311	314	196	196	333	333	367	367	226	226	195	195	243	243	353	359	323	323
16-317	PSTv-37	MLG1473	MG3	MG3-2	R11	2016	East	125	125	276	278	213	225	152	152	358	364	311	314	196	196	333	333	367	367	226	242	195	195	243	246	353	359	323	323
16-266	PSTv-37	MLG1652	MG1	MG1-4	R11	2016	East	125	125	276	278	228	228	149	152	0	0	311	314	196	196	330	333	367	367	226	242	195	195	243	246	353	359	323	323
16-267	PSTv-37	MLG1036	MG1	MG1-3	R11	2016	East	125	129	276	278	228	228	152	152	364	364	311	314	196	205	330	333	361	367	226	226	195	195	243	243	359	359	323	323
16-260	PSTv-37	MLG963	MG1	MG1-3	R11	2016	East	125	129	276	278	213	228	149	152	364	364	311	314	196	205	330	330	361	367	226	226	195	195	243	246	353	353	323	323
16-261	PSTv-52	MLG1128	MG1	MG1-3	R11	2016	East	125	129	276	278	228	228	149	152	364	364	311	314	196	205	330	333	361	367	226	242	195	195	243	246	359	359	323	323
16-316	PSTv-52	MLG1203	MG1	MG1-4	R11	2016	East	125	129	276	276	213	213	149	149	0	0	311	314	196	196	333	333	0	0	226	242	195	195	243	246	353	353	323	329
16-262	PSTv-52	MLG1534	MG1	MG1-4	R11	2016	East	125	125	276	278	213	228	152	152	0	0	311	311	205	205	333	333	361	367	226	226	195	195	243	243	353	359	329	329
16-263	PSTv-52	MLG1067	MG1	MG1-3	R11	2016	East	125	129	276	278	228	228	149	152	358	364	311	314	196	205	330	333	361	367	226	226	195	195	243	246	353	359	323	323
16-230	PSTv-52	MLG1039	MG1	MG1-5	R11	2016	East	125	129	276	278	228	228	152	152	364	364	314	314	196	202	330	330	367	367	226	226	195	195	243	243	359	359	323	323
16-265	PSTv-52	MLG865	MG1	MG1-3	R11	2016	East	125	129	276	278	213	213	152	152	364	364	311	314	196	205	330	333	361	367	226	242	195	195	243	246	353	359	323	323
16-335	PSTv-37	MLG1650	MG1	MG1-4	R11	2016	East	125	125	276	278	228	228	149	152	364	364	314	314	196	196	330	330	367	367	226	226	195	195	243	243	353	359	323	323
16-336	PSTv-37	MLG1490	MG1	MG1-4	R11	2016	East	125	125	276	278	213	213	149	152	358	364	314	314	196	196	330	330	361	367	226	226	195	195	243	243	353	359	323	323
16-304	PSTv-52	MLG1452	MG3	MG3-4	R12	2016	East	125	125	273	276	213	213	152	152	0	0	311	314	196	205	330	330	367	367	226	242	195	195	246	246	359	359	323	323
16-302	PSTv-37	MLG1801	MG1	MG1-4	R12	2016	East	125	125	276	276	213	213	152	152	364	364	311	314	196	196	330	333	367	367	226	226	195	198	243	246	353	359	323	323
16-284	PSTv-52	MLG1258	MG1	MG1-3	R12	2016	East	125	129	276	276	228	228	152	152	364	364	311	314	196	205	330	333	361	367	226	226	195	195	243	246	353	359	323	323
[truncated: 255 more rows]
