# Supplementary material for: Population Diversity, Dynamics, and Differentiation of Wheat Stripe Rust Pathogen Puccinia striiformis f. sp. tritici From 2010 to 2017 and Comparison With 1968 to 2009 in the United States
Source: Front Microbiol. 2021 Jul 22;12:696835. doi: 10.3389/fmicb.2021.696835 (PMC8339480; doi:10.3389/fmicb.2021.696835)
Supplement: Supplementary Table 3 — Multi-locus genotypes of 14 SSR loci in 2,247 Puccinia striiformis f. sp. tritici isolates collected from 2010 to 2017 in the United States. [file Table_3.XLSX]

## Sheet: 2010-2017 
Supplementary Table S3. Multi-locus genotypes of 14 SSR loci in 2,247 Puccinia striiformis f. sp. tritici isolates collected from 2010 to 2017 in the United States.
MLGa	No. of races	Racesb	MGc	SubMGd	No. of isolates	Example of isolates	No. of years	First year	Last year	SSR alleles
										CPS02		CPS04		CPS08		CPS13		RJ18		RJ20		RJ21		RJ8N		Pstp002		Pstp003		Pstp029		Pstp006		Pstp001e		Pstp005e
MLG27	4	PSTv-30(1), PSTv-36(1), PSTv-37(7), PSTv-35(2)	MG1	MG1-1	12	10-302	1	2003	2010	127	127	278	278	213	213	149	152	358	364	314	314	196	196	330	333	361	367	226	242	195	198	243	246	353	359	323	323
MLG117	1	PSTv-76	MG1	MG1-2	1	13-245	1	2002	2013	125	125	276	276	213	228	149	152	364	364	311	314	196	205	330	333	361	367	226	242	198	198	246	246	353	359	323	323
MLG130	1	PSTv-35	MG1	MG1-1	1	10-39	1	2007	2010	127	127	278	278	213	213	149	152	358	364	314	314	196	205	330	333	367	367	226	242	195	198	243	246	353	359	323	323
MLG496	3	PSTv-30(2), PSTv-35(1), PSTv-272(1)	MG1	MG1-1	4	10-248	1	2009	2010	127	127	278	278	213	213	149	152	358	358	314	314	196	205	330	333	361	367	226	242	195	198	243	246	353	359	323	323
MLG499	5	PSTv-30(1), PSTv-36(1), PSTv-37(3), PSTv-35(2), PSTv-31(1)	MG1	MG1-1	8	10-79	1	1973	2010	127	127	278	278	213	213	149	152	358	364	311	314	196	205	330	333	361	367	226	242	195	198	243	246	353	359	323	323
MLG500	15	PSTv-11(1), PSTv-14(1), PSTv-30(3), PSTv-36(8), PSTv-32(2), PSTv-37(33), PSTv-35(8), PSTv-33(2), PSTv-34(3), PSTv-41(2), PSTv-284(1), PSTv-16(1), NT(2), PSTv-31(1), PSTv-101(2), PSTv-317(1)	MG1	MG1-1	81	10-301	1	2004	2010	127	127	278	278	213	213	149	152	358	364	314	314	196	205	330	333	361	367	226	242	195	198	243	246	353	359	323	323
MLG536	1	PSTv-35	MG1	MG1-1	1	10-320	1	1975	2010	127	127	276	278	213	213	149	152	358	364	311	314	196	196	330	333	361	367	226	242	195	198	243	246	353	353	323	323
MLG562	1	PSTv-17	MG3	MG3-1	1	10-344	1	2002	2010	127	127	276	276	228	228	149	149	358	358	311	311	196	196	333	333	361	367	242	242	195	195	246	246	359	359	323	323
MLG615	1	PSTv-37	MG1	MG1-3	1	17-225	1	2017	2017	129	129	278	278	213	213	149	152	364	364	311	314	196	205	330	333	361	367	226	242	195	195	243	243	353	359	323	323
MLG616	1	PSTv-53	MG1	MG1-3	1	13-132	1	2013	2013	129	129	278	278	213	213	149	149	364	364	314	314	205	205	333	333	361	361	226	226	198	198	243	243	353	353	329	329
MLG617	1	PSTv-52	MG1	MG1-5	1	14-203	1	2014	2014	129	129	278	278	213	213	149	149	0	0	311	314	202	202	333	333	361	361	226	242	198	198	243	243	353	359	323	323
MLG618	1	PSTv-119	MG1	MG1-3	1	17-141-2	1	2017	2017	129	129	278	278	213	213	149	149	364	364	311	311	196	196	333	333	361	367	226	226	195	195	243	246	353	359	323	323
MLG619	1	PSTv-41	MG1	MG1-3	1	16-75	1	2016	2016	129	129	278	278	213	228	149	149	364	364	311	311	196	196	333	333	367	367	226	226	195	198	243	243	353	359	323	323
MLG620	1	PSTv-37	MG1	MG1-3	1	16-123	1	2016	2016	129	129	278	278	228	228	152	152	364	364	311	314	196	196	330	333	361	367	226	226	195	195	243	246	353	359	323	323
MLG621	1	PSTv-14	MG1	MG1-3	1	17-340-3	1	2017	2017	129	129	278	278	228	228	152	152	358	358	311	311	196	196	330	333	361	361	226	226	195	195	246	246	359	359	323	323
MLG622	1	PSTv-37	MG1	MG1-3	1	17-052-2	1	2017	2017	129	129	278	278	228	228	149	152	364	364	311	314	196	196	330	333	361	367	226	226	195	195	243	246	353	359	323	323
MLG623	1	PSTv-48	MG3	MG3-4	1	12-325-NG	1	2012	2012	129	129	273	276	213	228	149	149	364	364	311	314	196	196	333	333	367	367	226	242	195	198	243	243	359	359	323	323
MLG624	1	PSTv-284	MG1	MG1-3	1	16-005	1	2016	2016	129	129	276	278	213	213	152	152	358	364	314	314	196	205	330	333	361	367	226	226	195	195	243	246	353	359	323	323
MLG625	1	PSTv-52	MG1	MG1-3	1	12-418-NG	1	2012	2012	129	129	276	278	213	213	149	152	364	364	311	314	196	205	330	333	361	367	226	242	195	195	243	243	353	359	323	323
MLG626	1	PSTv-52	MG1	MG1-3	1	12-294-NG	1	2012	2012	129	129	276	278	213	213	149	152	364	364	311	314	196	205	330	333	361	367	226	242	195	195	0	0	353	359	323	323
MLG627	1	NT	MG1	MG1-3	1	16-347	1	2016	2016	129	129	276	278	213	213	149	149	364	364	311	311	196	196	333	333	361	367	226	226	195	195	246	246	353	359	323	329
MLG628	1	PSTv-18	MG1	MG1-3	1	13-011	1	2013	2013	129	129	276	278	213	213	149	149	364	364	311	314	205	205	333	333	361	367	226	226	195	198	243	243	353	359	323	323
MLG629	1	PSTv-41	MG1	MG1-3	1	16-345	1	2016	2016	129	129	276	278	213	213	149	149	364	364	311	311	205	205	333	333	361	367	226	226	198	198	243	243	353	359	0	0
MLG630	1	PSTv-37	MG1	MG1-3	1	15-279	1	2015	2015	129	129	276	278	213	228	149	152	364	364	311	314	196	205	330	333	361	367	226	242	195	195	243	246	353	359	323	323
MLG631	1	PSTv-52	MG1	MG1-3	1	16-029	1	2016	2016	129	129	276	278	228	228	149	152	364	364	311	314	196	205	330	333	361	367	226	226	195	195	243	243	353	359	323	323
MLG632	1	PSTv-52	MG1	MG1-3	1	12-352-NG	1	2012	2012	129	129	276	278	228	228	149	152	0	0	311	314	196	205	330	333	361	367	226	242	195	195	0	0	353	359	323	329
MLG633	1	PSTv-52	MG1	MG1-3	1	12-154-NG	1	2012	2012	129	129	276	278	228	228	149	152	364	364	311	311	196	205	330	333	361	367	226	242	195	195	243	243	353	359	323	323
MLG634	1	PSTv-37	MG1	MG1-4	1	15-62	1	2015	2015	129	129	276	278	228	228	149	152	0	0	311	314	196	196	330	333	367	367	226	242	195	195	243	243	353	359	323	323
MLG635	1	PSTv-18	MG1	MG1-5	1	16-019	1	2016	2016	129	129	276	276	213	213	152	152	0	0	311	314	196	202	333	333	361	367	226	226	195	198	243	243	353	359	323	329
MLG636	1	PSTv-119	MG1	MG1-3	1	17-141-1	1	2017	2017	129	129	276	276	213	213	152	152	364	364	311	311	196	196	330	330	361	367	226	242	195	195	243	243	359	359	323	329
MLG637	1	PSTv-37	MG1	MG1-4	1	15-44	1	2015	2015	129	129	276	276	213	213	149	152	0	0	311	314	196	196	330	333	361	367	226	226	198	198	243	243	353	359	323	323
MLG638	1	PSTv-37	MG1	MG1-3	1	12-122-NG	1	2012	2012	129	129	276	276	213	213	149	152	358	358	314	314	196	205	330	333	361	367	226	242	195	195	243	243	353	359	323	323
MLG639	1	PSTv-11	MG1	MG1-4	1	11-27	1	2011	2011	129	129	276	276	213	213	149	149	364	364	311	311	196	196	333	333	361	361	226	226	195	195	243	246	353	359	323	329
MLG640	1	PSTv-37	MG1	MG1-4	1	17-329	1	2017	2017	129	129	276	276	213	213	149	149	0	0	311	311	196	196	330	333	361	367	226	226	195	195	243	243	353	359	323	329
MLG641	2	PSTv-198(1), PSTv-67(1)	MG1	MG1-4	2	16-348	1	2016	2016	129	129	276	276	213	213	149	149	364	364	311	311	196	196	333	333	361	367	226	226	195	195	243	243	353	359	323	329
MLG642	1	PSTv-52	MG1	MG1-4	1	16-304	1	2016	2016	129	129	276	276	213	213	149	149	364	364	311	314	196	205	333	333	0	0	226	226	195	195	243	246	353	359	323	323
MLG643	1	PSTv-52	MG1	MG1-3	1	15-71	1	2015	2015	129	129	276	276	213	228	149	152	364	364	311	314	196	196	330	333	361	367	226	226	195	195	243	246	353	359	323	329
MLG644	1	PSTv-37	MG1	MG1-3	1	17-076	1	2017	2017	129	129	276	276	228	228	149	152	364	364	311	314	196	205	330	333	361	367	226	226	195	195	243	246	353	359	323	323
MLG645	1	PSTv-37	MG3	MG3-4	1	16-69	1	2016	2016	129	129	0	0	213	228	149	149	0	0	311	311	196	196	330	330	367	367	226	226	198	198	246	246	353	359	323	323
MLG646	1	PSTv-37	MG1	MG1-5	1	16-73	1	2016	2016	129	129	0	0	213	228	149	149	0	0	314	314	202	202	330	333	0	0	226	226	198	198	0	0	359	359	323	323
MLG647	1	PSTv-52	MG1	MG1-3	1	15-288	1	2015	2015	129	129	0	0	228	228	149	152	364	364	311	311	196	205	330	333	0	0	0	0	195	195	243	246	0	0	323	323
MLG648	1	PSTv-14	MG1	MG1-3	1	17-314	1	2017	2017	127	129	278	278	213	213	149	152	358	364	311	314	196	205	333	333	361	361	226	226	195	195	243	243	353	353	329	329
MLG649	1	PSTv-45	MG1	MG1-3	1	17-100	1	2017	2017	127	129	278	278	213	213	149	152	358	364	314	314	196	205	330	333	361	367	226	242	195	195	243	243	353	359	323	323
MLG650	6	PSTv-30(2), PSTv-37(4), PSTv-35(1), PSTv-34(1), PSTv-40(1), PSTv-31(3)	MG1	MG1-3	12	11-346	1	2011	2011	127	129	278	278	213	213	149	152	358	364	314	314	196	205	330	333	361	367	226	242	195	195	243	246	353	359	323	323
MLG651	2	PSTv-11(1), PSTv-39(1)	MG1	MG1-3	2	11-375	1	2011	2011	127	129	278	278	213	213	149	152	358	364	314	314	196	205	330	333	361	367	226	242	195	195	246	246	353	359	323	323
MLG652	1	PSTv-11	MG1	MG1-5	1	11-159	1	2011	2011	127	129	278	278	213	213	149	149	364	364	314	314	202	202	333	333	361	361	226	226	198	198	243	243	353	353	329	329
MLG653	1	PSTv-18	MG1	MG1-5	1	11-76	1	2011	2011	127	129	278	278	213	213	149	149	358	358	314	314	196	202	333	333	367	367	226	242	195	198	243	246	353	353	323	329
MLG654	2	PSTv-47(1), PSTv-120(1)	MG1	MG1-3	2	17-198-3	1	2017	2017	127	129	278	278	213	228	149	152	364	364	311	314	196	205	333	333	361	361	226	226	195	195	243	243	353	353	329	329
MLG655	1	PSTv-41	MG1	MG1-5	1	15-261	1	2015	2015	127	129	278	278	213	228	149	149	364	364	314	314	202	202	333	333	361	361	226	226	195	195	243	243	353	353	323	329
MLG656	1	PSTv-37	MG1	MG1-3	1	17-247	1	2017	2017	127	129	278	278	228	228	152	152	358	364	311	314	196	205	333	333	361	361	226	226	195	195	243	243	353	353	329	329
MLG657	1	PSTv-52	MG1	MG1-3	1	13-439	1	2013	2013	127	129	278	278	228	228	149	152	364	364	311	314	196	196	330	333	361	367	226	242	195	195	243	243	353	359	323	323
MLG658	1	PSTv-37	MG1	MG1-3	1	17-116	1	2017	2017	127	129	278	278	228	228	149	152	364	364	311	314	196	205	330	333	361	367	226	242	195	195	243	246	353	359	323	323
MLG659	1	PSTv-37	MG1	MG1-3	1	17-202	1	2017	2017	127	129	278	278	228	228	149	152	364	364	311	314	196	205	330	333	367	367	226	242	195	195	243	243	353	359	323	323
MLG660	1	PSTv-79	MG1	MG1-3	1	14-180	1	2014	2014	127	129	278	278	228	228	149	149	358	364	0	0	196	205	330	333	361	367	226	242	195	195	243	246	353	359	323	323
MLG661	1	PSTv-37	MG1	MG1-3	1	14-62-Yr43	1	2014	2014	127	129	276	278	213	213	152	152	358	364	314	314	196	205	330	333	361	367	226	226	195	195	243	243	353	359	323	323
MLG662	1	PSTv-52	MG1	MG1-3	1	16-251	1	2016	2016	127	129	276	278	213	213	152	152	0	0	314	314	196	196	330	333	361	367	226	226	195	195	243	246	353	359	323	323
MLG663	1	PSTv-35	MG1	MG1-3	1	11-378	1	2011	2011	127	129	276	278	213	213	149	152	358	364	314	314	196	205	333	333	361	361	226	242	195	195	243	246	353	359	323	323
MLG664	1	PSTv-52	MG1	MG1-3	1	14-90	1	2014	2014	127	129	276	278	213	213	149	152	358	364	314	314	196	196	330	333	361	367	226	226	195	198	243	243	353	359	323	323
MLG665	1	PSTv-72	MG1	MG1-3	1	16-331	1	2016	2016	127	129	276	278	213	213	149	152	358	364	314	314	196	205	330	333	361	367	226	226	195	195	243	243	353	359	323	323
MLG666	1	PSTv-14	MG1	MG1-3	1	12-6-NG	1	2012	2012	127	129	276	278	213	213	149	152	364	364	314	314	196	205	330	333	361	367	226	242	195	195	243	243	353	359	323	323
MLG667	1	PSTv-37	MG1	MG1-3	1	12-205-3	1	2012	2012	127	129	276	278	213	213	149	152	358	364	314	314	196	205	330	333	361	367	226	242	195	195	243	243	353	359	323	323
MLG668	1	PSTv-40	MG1	MG1-3	1	12-346-NG	1	2012	2012	127	129	276	278	213	213	149	152	358	358	314	314	196	205	330	333	361	367	226	242	195	195	243	243	353	359	323	323
MLG669	1	PSTv-37	MG1	MG1-3	1	11-379	1	2011	2011	127	129	276	278	213	213	149	152	358	364	314	314	196	205	330	333	361	367	226	242	195	198	243	246	353	359	323	323
MLG670	6	PSTv-14(1), PSTv-30(1), PSTv-37(2), PSTv-33(1), PSTv-34(3), PSTv-319(1)	MG1	MG1-3	9	11-160	1	2011	2011	127	129	276	278	213	213	149	152	358	364	314	314	196	205	330	330	361	367	226	242	195	195	243	246	353	359	323	323
MLG671	5	PSTv-30(1), PSTv-37(14), PSTv-35(1), PSTv-34(4), PSTv-31(6)	MG1	MG1-3	26	11-302	1	2011	2011	127	129	276	278	213	213	149	152	358	364	314	314	196	205	330	333	361	367	226	242	195	195	243	246	353	359	323	323
MLG672	1	PSTv-30	MG1	MG1-3	1	11-244	1	2011	2011	127	129	276	278	213	213	149	152	358	364	311	314	196	205	330	333	361	367	226	242	195	195	243	246	353	359	323	323
MLG673	1	PSTv-52	MG1	MG1-3	1	14-178	1	2014	2014	127	129	276	278	213	213	149	152	358	364	0	0	196	205	330	333	361	367	226	242	195	195	243	246	353	359	323	323
MLG674	1	PSTv-44	MG1	MG1-3	1	11-21	1	2011	2011	127	129	276	278	213	213	149	152	358	364	314	314	196	205	333	333	361	367	226	242	195	195	243	246	353	359	323	323
MLG675	1	PSTv-37	MG1	MG1-3	1	12-22-NG	1	2012	2012	127	129	276	278	213	213	149	152	358	358	314	314	196	205	330	333	361	367	0	0	195	195	243	243	353	359	323	323
MLG676	2	PSTv-37(1), PSTv-34(1), NT(1)	MG1	MG1-3	3	11-51	1	2011	2011	127	129	276	278	213	213	149	152	358	364	314	314	196	205	330	333	367	367	226	242	195	195	243	246	353	359	323	323
MLG677	1	PSTv-37	MG1	MG1-3	1	11-249	1	2011	2011	127	129	276	278	213	213	149	152	358	364	314	314	196	205	330	333	361	367	226	242	195	195	243	246	359	359	323	323
MLG678	1	PSTv-37	MG1	MG1-3	1	11-229	1	2011	2011	127	129	276	278	213	213	149	152	358	364	314	314	196	205	330	333	367	367	226	242	195	195	243	246	359	359	323	323
MLG679	1	PSTv-36	MG1	MG1-3	1	11-39	1	2011	2011	127	129	276	278	213	213	149	149	358	364	311	314	196	205	330	330	361	367	226	226	195	195	243	246	353	359	323	323
MLG680	1	PSTv-37	MG1	MG1-3	1	12-132	1	2012	2012	127	129	276	278	213	213	149	149	358	364	314	314	196	205	330	333	361	367	226	242	195	195	243	243	353	359	323	323
MLG681	1	PSTv-17	MG1	MG1-5	1	11-307	1	2011	2011	127	129	276	278	213	228	152	152	358	364	311	314	196	202	333	333	367	367	226	242	198	198	243	246	359	359	323	329
MLG682	1	PSTv-142	MG1	MG1-3	1	16-257	1	2016	2016	127	129	276	278	213	228	152	152	358	364	314	314	196	205	330	333	367	367	226	242	195	195	243	246	359	359	323	323
MLG683	1	PSTv-52	MG1	MG1-3	1	15-52	1	2015	2015	127	129	276	278	213	228	149	152	364	364	311	314	196	205	330	333	361	367	226	242	195	195	243	243	353	359	323	323
MLG684	1	PSTv-11	MG1	MG1-3	1	14-89	1	2014	2014	127	129	276	278	213	228	149	152	358	364	314	314	196	196	330	333	361	367	226	226	195	195	243	243	359	359	323	323
MLG685	1	PSTv-37	MG1	MG1-5	1	16-287	1	2016	2016	127	129	276	278	213	228	149	149	358	358	314	314	202	202	330	333	367	367	226	242	195	195	243	246	359	359	323	323
MLG686	1	PSTv-73	MG1	MG1-3	1	13-429	1	2013	2013	127	129	276	278	228	228	152	152	0	0	311	311	196	205	333	333	361	367	226	226	195	195	243	243	353	359	323	329
MLG687	1	PSTv-52	MG1	MG1-3	1	16-237	1	2016	2016	127	129	276	278	228	228	152	152	0	0	311	311	196	196	333	333	361	367	226	226	195	195	243	243	353	359	323	323
MLG688	1	PSTv-37	MG1	MG1-3	1	16-78	1	2016	2016	127	129	276	278	228	228	149	152	364	364	311	314	196	205	333	333	361	367	226	242	195	195	243	246	359	359	323	323
MLG689	1	PSTv-14	MG1	MG1-4	1	16-67	1	2016	2016	127	129	276	278	228	228	149	149	0	0	0	0	196	196	333	333	361	361	226	226	0	0	243	243	353	353	323	323
MLG690	1	PSTv-53	MG1	MG1-3	1	14-75	1	2014	2014	127	129	276	278	228	228	149	149	364	364	314	314	196	205	330	333	361	367	226	242	195	195	243	246	353	359	323	323
MLG691	1	PSTv-53	MG1	MG1-4	1	16-37	1	2016	2016	127	129	276	278	228	228	149	149	0	0	311	311	196	205	333	333	367	367	226	226	195	195	243	246	353	359	323	323
MLG692	1	PSTv-37	MG1	MG1-4	1	16-68	1	2016	2016	127	129	276	278	228	228	149	149	0	0	311	314	196	196	330	330	0	0	226	226	198	198	243	243	0	0	323	323
MLG693	1	PSTv-52	MG1	MG1-3	1	13-455	1	2013	2013	127	129	276	278	0	0	0	0	358	364	314	314	196	205	333	333	361	367	226	226	195	195	243	243	353	359	323	323
MLG694	1	PSTv-37	MG3	MG3-2	1	16-99	1	2016	2016	127	129	276	276	225	225	149	149	0	0	311	314	196	196	333	333	361	367	242	242	198	198	0	0	359	359	323	323
MLG695	1	PSTv-53	MG3	MG3-2	1	12-242-NG	1	2012	2012	127	129	276	276	225	225	149	149	358	358	311	311	205	205	333	333	367	367	242	242	195	195	246	246	359	359	329	329
MLG696	1	PSTv-120	MG3	MG3-2	1	16-103	1	2016	2016	127	129	276	276	225	225	149	149	358	358	311	314	196	196	330	330	367	367	242	242	195	195	246	246	359	359	323	323
MLG697	1	PSTv-53	MG3	MG3-2	1	12-243-NG	1	2012	2012	127	129	276	276	225	225	149	149	358	358	311	314	196	196	333	333	367	367	242	242	0	0	246	246	359	359	323	323
MLG698	1	PSTv-322	MG1	MG1-3	1	17-058	1	2017	2017	127	129	276	276	213	213	152	152	364	364	314	314	196	205	330	333	361	367	226	226	195	195	243	243	353	359	323	323
MLG699	1	PSTv-52	MG1	MG1-3	1	14-309	1	2014	2014	127	129	276	276	213	213	149	152	358	358	314	314	196	205	330	333	361	367	226	242	195	195	243	246	353	359	323	329
MLG700	1	PSTv-37	MG1	MG1-3	1	11-110	1	2011	2011	127	129	276	276	213	213	149	152	358	364	314	314	196	205	330	333	361	367	226	242	195	195	243	246	353	359	323	323
MLG701	1	PSTv-40	MG1	MG1-3	1	12-347-NG	1	2012	2012	127	129	276	276	213	213	149	152	364	364	314	314	196	205	330	333	361	367	226	242	195	195	246	246	353	359	323	323
MLG702	1	PSTv-18	MG1	MG1-4	1	13-063	1	2013	2013	127	129	276	276	213	213	149	149	358	358	311	311	205	205	333	333	361	367	226	226	195	198	243	243	353	359	323	329
MLG703	1	PSTv-18	MG1	MG1-3	1	17-191	1	2017	2017	127	129	276	276	213	213	149	149	364	364	314	314	196	205	330	333	361	367	226	242	195	195	243	243	353	359	323	323
MLG704	1	PSTv-37	MG1	MG1-5	1	12-379-NG	1	2012	2012	127	129	276	276	213	213	149	149	358	358	314	314	196	202	333	333	367	367	226	242	195	198	243	243	353	359	323	329
MLG705	1	PSTv-52	MG1	MG1-5	1	14-47-ST	1	2014	2014	127	129	276	276	228	231	149	149	364	364	314	314	202	202	330	333	361	361	226	226	198	198	243	243	353	353	323	323
MLG706	1	PSTv-4	MG1	MG1-5	1	16-70	1	2016	2016	127	129	276	276	213	228	149	152	364	364	314	314	202	202	330	333	367	367	226	226	195	195	246	246	353	359	323	323
MLG707	1	PSTv-37	MG1	MG1-3	1	12-308-NG	1	2012	2012	127	129	276	276	213	228	149	152	364	364	314	314	196	205	330	333	0	0	226	242	195	195	243	243	353	359	323	323
MLG708	1	PSTv-37	MG1	MG1-5	1	12-26-NG	1	2012	2012	127	129	276	276	228	228	152	152	364	364	314	314	196	202	330	330	361	367	226	226	195	195	243	243	359	359	323	323
MLG709	1	PSTv-17	MG2	MG2	1	13-450	1	2013	2013	127	129	276	276	228	228	152	152	358	358	311	314	196	196	333	333	367	367	226	242	195	195	243	243	359	359	323	323
MLG710	1	NT	MG1	MG1-5	1	16-460	1	2016	2016	127	129	276	276	228	228	149	149	358	358	311	311	196	202	333	333	361	367	226	226	195	195	243	246	359	359	323	323
MLG711	1	PSTv-220	MG1	MG1-2	1	16-74	1	2016	2016	127	129	276	276	228	228	149	149	364	364	314	314	196	196	330	333	0	0	242	242	195	195	0	0	359	359	323	329
MLG712	1	PSTv-4	MG1	MG1-3	1	11-174	1	2011	2011	127	129	0	0	213	213	149	152	358	364	314	314	196	205	330	333	361	367	226	242	195	195	243	246	353	359	323	323
MLG713	1	PSTv-52	MG1	MG1-4	1	14-306	1	2014	2014	127	129	0	0	213	213	149	149	0	0	0	0	196	196	333	333	361	367	226	242	195	195	243	246	353	359	323	323
MLG714	1	PSTv-37	MG1	MG1-1	1	10-130	1	2010	2010	127	127	278	278	213	213	152	152	358	358	314	314	196	205	333	333	361	367	226	242	195	198	246	246	353	359	323	323
MLG715	1	PSTv-41	MG1	MG1-1	1	10-99	1	2010	2010	127	127	278	278	213	213	149	152	358	364	314	314	196	205	330	333	361	367	226	242	195	195	243	246	353	353	323	323
MLG716	1	PSTv-37	MG1	MG1-1	1	17-216	1	2017	2017	127	127	278	278	213	213	149	152	364	364	311	314	202	205	330	333	361	367	226	226	195	195	243	243	353	359	323	323
MLG717	2	PSTv-32(1), PSTv-37(1)	MG1	MG1-1	2	10-106	1	2010	2010	127	127	278	278	213	213	149	152	358	364	314	314	196	205	330	333	361	367	226	242	195	198	243	243	353	359	323	323
MLG718	1	PSTv-30	MG1	MG1-1	1	10-256	1	2010	2010	127	127	278	278	213	213	149	152	358	364	314	314	196	196	330	333	361	367	226	242	195	198	243	243	353	359	323	323
MLG719	1	PSTv-31	MG1	MG1-1	1	10-260	1	2010	2010	127	127	278	278	213	213	149	152	358	364	311	311	196	205	330	333	361	367	226	242	195	198	243	243	353	359	323	323
MLG720	1	PSTv-35	MG1	MG1-1	1	10-245	1	2010	2010	127	127	278	278	213	213	149	152	364	364	314	314	196	205	330	333	361	367	226	242	195	198	243	246	353	359	323	323
MLG721	1	NT	MG1	MG1-1	1	10-8	1	2010	2010	127	127	278	278	213	213	149	152	364	364	314	314	196	196	330	333	361	367	226	242	195	198	243	246	353	359	323	323
MLG722	2	PSTv-37(1), PSTv-38(1)	MG1	MG1-1	2	10-126	1	2010	2010	127	127	278	278	213	213	149	152	358	364	314	314	205	205	330	333	361	367	226	242	195	198	243	246	353	359	323	323
MLG726	2	PSTv-35(1), PSTv-284(1)	MG1	MG1-1	2	10-321	1	2010	2010	127	127	278	278	213	213	149	152	358	364	311	314	196	196	330	333	361	367	226	242	195	198	243	246	353	359	323	323
MLG728	1	PSTv-34	MG1	MG1-1	1	10-58	1	2010	2010	127	127	278	278	213	213	149	152	358	358	314	314	196	196	330	333	361	367	226	242	195	198	243	246	353	359	323	323
MLG729	1	PSTv-37(3)	MG1	MG1-1	3	10-93	1	2010	2010	127	127	278	278	213	213	149	152	358	364	314	314	196	205	333	333	361	367	226	242	195	198	243	246	353	359	323	323
MLG730	1	PSTv-12(2)	MG1	MG1-1	2	10-204	1	2010	2010	127	127	278	278	213	213	149	152	358	364	311	314	196	205	333	333	361	367	226	242	195	198	243	246	353	359	323	323
MLG731	1	PSTv-37	MG1	MG1-1	1	10-98	1	2010	2010	127	127	278	278	213	213	149	152	358	364	311	311	196	205	333	333	361	367	226	242	195	198	243	246	353	359	323	323
MLG732	1	PSTv-35	MG1	MG1-1	1	10-137	1	2010	2010	127	127	278	278	213	213	149	152	358	364	314	314	196	205	330	333	361	367	226	242	195	198	246	246	353	359	323	323
MLG733	1	PSTv-34	MG1	MG1-1	1	10-131	1	2010	2010	127	127	278	278	213	213	149	152	358	364	314	314	196	205	330	333	361	367	242	242	195	198	243	246	353	359	323	323
MLG734	2	PSTv-37(1), PSTv-35(1)	MG1	MG1-1	2	10-251	1	2010	2010	127	127	278	278	213	213	149	152	358	364	314	314	196	205	330	330	367	367	226	242	198	198	243	246	353	359	323	323
MLG736	1	PSTv-35	MG1	MG1-1	1	10-249	1	2010	2010	127	127	278	278	213	213	149	149	358	358	314	314	196	205	333	333	361	367	226	242	195	195	246	246	353	359	323	329
MLG737	4	PSTv-30(1), PSTv-36(1), PSTv-32(1), PSTv-35(2)	MG1	MG1-1	5	10-205	1	2010	2010	127	127	278	278	213	213	149	149	358	364	314	314	196	196	330	333	361	367	226	242	195	198	243	246	353	359	323	323
MLG738	1	PSTv-32	MG1	MG1-1	1	10-192	1	2010	2010	127	127	278	278	213	228	149	152	358	364	311	314	196	205	330	333	361	367	226	242	195	198	243	246	353	359	323	323
MLG739	1	PSTv-14	MG1	MG1-5	1	16-71	1	2016	2016	127	127	278	278	228	228	149	149	0	0	311	311	202	202	333	333	361	367	226	242	198	198	0	0	0	0	323	323
MLG740	1	PSTv-52	MG1	MG1-3	1	13-397	1	2013	2013	127	127	276	278	225	225	152	152	0	0	311	311	196	196	330	333	361	367	226	226	195	195	243	243	353	359	323	323
MLG742	1	PSTv-37	MG1	MG1-1	1	10-172	1	2010	2010	127	127	276	278	213	213	149	152	358	358	314	314	196	196	333	333	361	361	226	242	195	198	243	246	353	359	323	323
MLG743	1	PSTv-40	MG1	MG1-1	1	13-472	1	2013	2013	127	127	276	278	213	213	149	152	358	364	314	314	196	205	333	333	361	367	226	226	195	195	243	243	353	359	323	329
MLG744	1	PSTv-52	MG1	MG1-1	1	16-026	1	2016	2016	127	127	276	278	213	213	149	152	364	364	311	314	196	205	330	333	361	367	226	226	195	195	243	243	353	359	323	323
MLG745	1	PSTv-52	MG1	MG1-1	1	13-455	1	2013	2013	127	127	276	278	213	213	149	152	358	358	314	314	196	205	330	333	361	367	226	226	195	195	243	243	353	359	323	323
MLG746	1	PSTv-37	MG1	MG1-1	1	12-271-NG	1	2012	2012	127	127	276	278	213	213	149	152	358	358	314	314	196	196	330	333	361	367	226	242	195	195	243	243	353	359	323	323
MLG747	1	PSTv-68(2)	MG1	MG1-1	2	10-105	1	2010	2010	127	127	276	278	213	213	149	152	358	364	314	314	196	205	330	333	361	367	226	242	195	195	246	246	353	359	323	323
MLG748	1	PSTv-37	MG1	MG1-1	1	12-143-NG	1	2012	2012	127	127	276	278	213	213	149	152	358	358	314	314	196	205	330	333	361	367	0	0	195	195	243	243	353	359	323	323
MLG749	1	PSTv-37	MG1	MG1-1	1	16-210	1	2016	2016	127	127	276	278	213	213	149	152	364	364	311	311	196	205	330	330	361	367	226	242	195	195	243	243	359	359	323	323
MLG750	1	PSTv-142	MG1	MG1-1	1	15-131-Yr44	1	2015	2015	127	127	276	278	213	213	149	149	358	364	314	314	196	196	330	333	361	367	226	242	195	198	243	243	353	359	323	323
MLG751	1	PSTv-40	MG1	MG1-1	1	16-113	1	2016	2016	127	127	276	278	213	228	149	149	364	364	311	314	196	205	330	330	361	367	226	226	195	195	246	246	353	359	323	323
MLG752	1	PSTv-37	MG1	MG1-1	1	17-381-1	1	2017	2017	127	127	276	278	228	228	149	152	364	364	311	314	196	205	330	333	361	367	242	242	195	195	243	243	353	359	323	323
MLG753	1	PSTv-39	MG1	MG1-1	1	17-221	1	2017	2017	127	127	276	278	228	228	149	152	364	364	311	314	196	205	330	333	361	367	226	226	195	195	243	246	359	359	323	323
MLG754	1	PSTv-37	MG1	MG1-1	1	10-138	1	2010	2010	127	127	276	276	213	213	149	152	358	364	314	314	196	205	330	333	367	367	226	226	195	195	243	243	353	353	323	323
MLG755	1	PSTv-37	MG1	MG1-1	1	10-200	1	2010	2010	127	127	276	276	213	213	149	152	358	364	311	314	196	205	330	333	361	367	226	226	195	198	243	246	353	359	323	323
MLG756	3	PSTv-35(1), PSTv-34(1), PSTv-31(2)	MG1	MG1-1	4	10-86	1	2010	2010	127	127	276	276	213	213	149	152	358	364	314	314	196	196	330	333	361	367	226	242	195	198	243	246	353	359	323	323
MLG757	1	PSTv-37	MG1	MG1-1	1	10-85	1	2010	2010	127	127	276	276	213	213	149	152	358	364	314	314	196	196	330	333	367	367	226	242	195	198	246	246	353	359	323	323
MLG758	1	PSTv-39	MG1	MG1-1	1	17-342	1	2017	2017	127	127	276	276	213	228	149	152	364	364	311	314	196	205	330	333	361	367	226	242	195	195	243	243	353	359	323	323
MLG759	2	PSTv-44(1), PSTv-52(1)	MG1	MG1-4	2	13-110	1	2013	2013	127	127	276	276	228	228	152	152	358	358	311	311	196	196	333	333	367	367	226	226	195	195	246	246	359	359	323	323
MLG760	1	NT	MG1	MG1-1	1	15-310-NG	1	2015	2015	127	127	276	276	228	228	149	149	358	358	311	314	196	205	333	333	361	367	226	242	195	198	243	246	353	359	323	329
MLG762	1	PSTv-40	MG1	MG1-1	1	17-110	1	2017	2017	127	127	276	276	228	228	149	149	0	0	311	314	205	205	330	330	0	0	226	226	195	195	0	0	0	0	323	323
MLG763	1	PSTv-52	MG1	MG1-1	1	15-205	1	2015	2015	127	127	276	276	228	228	0	0	364	364	311	311	196	196	333	333	361	367	226	242	195	195	243	243	353	359	323	323
MLG764	1	PSTv-48	MG3	MG3-4	1	15-293	1	2015	2015	125	129	273	273	228	228	149	149	364	364	311	314	196	196	330	333	367	367	226	226	195	198	246	246	359	359	323	329
MLG765	1	PSTv-11	MG3	MG3-4	1	11-11	1	2011	2011	125	129	273	278	213	231	149	149	358	364	311	311	196	205	330	333	361	367	242	242	195	195	246	246	359	359	323	323
MLG766	1	PSTv-48	MG3	MG3-4	1	13-395	1	2013	2013	125	129	273	278	228	228	149	149	358	364	311	314	196	196	333	333	367	367	226	226	195	195	246	246	353	359	323	323
MLG767	1	PSTv-53	MG3	MG3-2	1	12-270-NG	1	2012	2012	125	129	278	278	225	225	149	149	358	358	311	314	196	196	333	333	367	367	226	242	195	195	243	246	359	359	323	323
MLG768	1	PSTv-37	MG1	MG1-3	1	16-147	1	2016	2016	125	129	278	278	225	225	149	149	0	0	311	311	196	196	330	333	361	367	226	226	195	195	243	243	0	0	323	323
MLG769	1	PSTv-37	MG3	MG3-3	1	17-147	1	2017	2017	125	129	278	278	231	231	149	152	358	364	311	314	196	205	333	333	361	367	226	226	195	195	243	243	353	359	323	323
MLG770	1	PSTv-140	MG3	MG3-3	1	16-275	1	2016	2016	125	129	278	278	231	231	149	149	358	358	311	314	196	196	333	333	361	367	226	226	195	195	243	243	359	359	323	329
MLG771	1	PSTv-37	MG1	MG1-3	1	15-76	1	2015	2015	125	129	278	278	213	231	149	152	0	0	311	314	196	205	330	333	361	367	226	242	195	195	243	243	353	359	329	329
MLG772	1	PSTv-41	MG1	MG1-3	1	15-82	1	2015	2015	125	129	278	278	213	213	152	152	0	0	311	314	196	196	330	333	361	367	226	242	195	198	243	243	359	359	329	329
MLG773	1	PSTv-37	MG1	MG1-3	1	15-37	1	2015	2015	125	129	278	278	213	213	149	152	364	364	311	314	196	205	330	333	361	367	226	242	195	195	243	243	353	359	323	323
MLG774	1	NT	MG1	MG1-3	1	11-241	1	2011	2011	125	129	278	278	213	213	149	152	358	364	314	314	196	205	330	333	361	367	226	242	195	195	243	246	353	359	323	323
MLG775	1	PSTv-75	MG1	MG1-3	1	13-029	1	2013	2013	125	129	278	278	213	213	149	149	364	364	311	311	196	196	333	333	361	367	226	226	195	195	243	243	353	359	323	329
MLG776	1	PSTv-11	MG1	MG1-3	1	16-143	1	2016	2016	125	129	278	278	225	228	152	152	0	0	311	314	196	196	330	333	361	367	226	226	195	195	243	243	0	0	323	329
MLG777	1	PSTv-37	MG1	MG1-3	1	16-285	1	2016	2016	125	129	278	278	213	228	152	152	364	364	311	314	196	205	330	333	361	367	226	226	195	198	243	243	353	359	323	323
MLG778	1	PSTv-4	MG1	MG1-3	1	13-365	1	2013	2013	125	129	278	278	213	228	152	152	364	364	314	314	196	196	333	333	361	367	226	226	195	195	243	243	353	359	323	323
MLG779	1	PSTv-41	MG1	MG1-4	1	15-41-ST	1	2015	2015	125	129	278	278	213	228	152	152	364	364	311	314	196	196	330	330	361	367	226	226	198	198	246	246	353	359	323	323
MLG780	1	PSTv-37	MG1	MG1-3	1	17-024	1	2017	2017	125	129	278	278	213	228	152	152	364	364	311	314	196	205	330	333	361	367	226	242	195	195	243	243	353	359	323	323
MLG781	1	PSTv-52	MG1	MG1-3	1	16-217	1	2016	2016	125	129	278	278	213	228	152	152	0	0	311	314	196	196	333	333	361	367	226	242	195	195	243	246	353	359	323	323
MLG782	1	PSTv-37	MG1	MG1-3	1	16-313	1	2016	2016	125	129	278	278	213	228	149	152	364	364	311	311	196	205	330	333	361	367	226	226	195	195	243	246	353	359	323	323
MLG783	1	PSTv-37	MG1	MG1-3	1	12-297-NG	1	2012	2012	125	129	278	278	213	228	149	152	364	364	314	314	196	205	330	333	361	367	226	242	195	195	243	243	353	359	323	323
MLG784	1	PSTv-37	MG1	MG1-3	1	17-222	1	2017	2017	125	129	278	278	213	228	149	152	364	364	311	314	196	205	330	333	0	0	226	226	195	195	243	243	353	359	323	323
MLG785	1	PSTv-48	MG1	MG1-4	1	14-169	1	2014	2014	125	129	278	278	213	228	149	149	358	364	311	314	196	196	333	333	367	367	226	226	195	195	243	246	353	359	323	323
MLG786	1	PSTv-37	MG1	MG1-4	1	17-172	1	2017	2017	125	129	278	278	213	228	149	149	358	364	311	314	196	196	333	333	367	367	226	242	195	195	243	246	353	359	323	323
MLG787	1	PSTv-37	MG1	MG1-3	1	17-139	1	2017	2017	125	129	278	278	228	228	152	152	0	0	314	314	196	205	333	333	361	367	226	226	195	195	243	243	353	359	323	323
MLG788	1	PSTv-53	MG1	MG1-5	1	13-361	1	2013	2013	125	129	278	278	228	228	152	152	358	358	311	314	196	202	333	333	361	367	226	226	195	195	243	243	359	359	323	329
MLG789	1	PSTv-52	MG1	MG1-3	1	14-271	1	2014	2014	125	129	278	278	228	228	152	152	364	364	0	0	196	196	330	333	0	0	226	242	195	195	243	243	359	359	323	323
MLG790	1	NT	MG1	MG1-3	1	17-196	1	2017	2017	125	129	278	278	228	228	149	152	364	364	311	314	196	205	330	333	361	361	226	242	195	195	243	246	353	359	323	323
MLG791	1	PSTv-37	MG1	MG1-3	1	17-323	1	2017	2017	125	129	278	278	228	228	149	152	364	364	311	314	196	205	330	333	361	367	226	226	195	195	243	243	353	359	323	323
MLG792	1	PSTv-52	MG1	MG1-3	1	17-228	1	2017	2017	125	129	278	278	228	228	149	152	358	358	314	314	196	205	330	333	361	367	226	226	195	195	243	246	353	359	323	323
MLG793	1	PSTv-37	MG1	MG1-3	1	17-289-1	1	2017	2017	125	129	278	278	228	228	149	152	364	364	311	314	196	205	330	333	361	367	226	242	195	195	246	246	353	359	329	329
MLG794	1	PSTv-37	MG1	MG1-3	1	12-88-NG	1	2012	2012	125	129	278	278	228	228	149	152	364	364	314	314	196	205	330	333	361	367	226	242	195	195	243	243	353	359	323	323
MLG795	2	PSTv-37(1), PSTv-73(1)	MG1	MG1-3	2	13-273	2	2013	2017	125	129	278	278	228	228	149	152	364	364	311	314	196	205	330	333	361	367	226	242	195	195	243	243	353	359	323	323
MLG796	1	PSTv-37	MG1	MG1-3	1	12-86-NG	1	2012	2012	125	129	278	278	228	228	149	152	0	0	314	314	196	205	330	333	361	367	226	242	195	195	243	243	353	359	323	323
MLG797	1	PSTv-37(2)	MG1	MG1-3	2	17-133-2	1	2017	2017	125	129	278	278	228	228	149	152	364	364	311	314	196	205	333	333	361	367	226	242	195	195	243	243	353	359	323	323
MLG798	1	PSTv-37	MG1	MG1-3	1	12-155-NG	1	2012	2012	125	129	278	278	228	228	149	152	358	358	314	314	196	205	330	333	361	367	0	0	195	195	243	243	353	359	323	323
MLG799	1	PSTv-52	MG1	MG1-5	1	13-064	1	2013	2013	125	129	278	278	228	228	149	149	358	364	311	314	196	202	333	333	361	367	226	226	195	195	243	246	353	359	323	329
MLG800	1	PSTv-37	MG1	MG1-5	1	17-115	1	2017	2017	125	129	278	278	228	228	149	149	364	364	311	314	202	202	330	333	361	367	226	226	195	195	243	246	353	359	323	323
MLG801	1	PSTv-42	MG1	MG1-3	1	17-337	1	2017	2017	125	129	278	278	228	228	149	149	358	364	0	0	196	196	330	333	361	367	226	226	195	195	243	246	359	359	323	323
MLG802	1	NT	MG3	MG3-4	1	13-23	1	2013	2013	125	129	273	276	213	228	152	152	0	0	311	314	196	196	333	333	361	367	226	226	195	195	243	243	353	353	323	323
MLG803	1	PSTv-52	MG3	MG3-4	1	16-036	1	2016	2016	125	129	273	276	213	228	149	152	0	0	311	314	196	196	333	333	367	367	226	226	195	195	246	246	359	359	323	323
MLG804	1	PSTv-48	MG3	MG3-4	1	14-76-NG	1	2014	2014	125	129	273	276	213	228	149	152	364	364	311	314	205	205	333	333	367	367	226	242	195	195	246	246	359	359	329	329
MLG805	1	PSTv-46	MG3	MG3-4	1	11-220	1	2011	2011	125	129	273	276	213	228	149	149	358	364	311	314	196	196	333	333	367	367	226	226	195	195	243	246	359	359	323	323
MLG806	1	PSTv-52	MG3	MG3-4	1	14-310	1	2014	2014	125	129	273	276	213	228	149	149	0	0	0	0	196	196	333	333	367	367	226	242	195	195	246	246	359	359	323	323
MLG807	1	PSTv-3	MG3	MG3-4	1	16-052	1	2016	2016	125	129	273	276	228	228	152	152	0	0	311	311	196	196	333	333	367	367	226	226	195	195	243	246	359	359	323	323
MLG808	1	PSTv-53	MG3	MG3-4	1	16-152	1	2016	2016	125	129	273	276	228	228	152	152	0	0	0	0	196	205	333	333	367	367	226	226	195	195	246	246	359	359	323	323
MLG809	1	PSTv-43	MG3	MG3-4	1	11-20	1	2011	2011	125	129	273	276	228	228	152	152	358	358	311	314	196	196	333	333	367	367	226	242	195	198	246	246	359	359	323	323
MLG810	1	PSTv-46	MG3	MG3-4	1	11-276	1	2011	2011	125	129	273	276	228	228	149	152	358	364	311	314	196	196	333	333	361	367	226	242	195	198	246	246	353	359	323	323
MLG811	1	PSTv-11	MG3	MG3-4	1	14-29	1	2014	2014	125	129	273	276	228	228	149	152	0	0	0	0	196	196	333	333	367	367	226	242	195	195	246	246	359	359	323	329
MLG812	1	PSTv-48	MG3	MG3-4	1	12-249-NG	1	2012	2012	125	129	273	276	228	228	149	149	364	364	311	314	196	196	333	333	367	367	226	242	0	0	243	246	353	359	323	323
MLG813	1	PSTv-48	MG3	MG3-4	1	16-102	1	2016	2016	125	129	273	276	228	228	149	149	358	358	311	314	196	196	330	330	361	367	226	226	195	195	243	246	359	359	329	329
MLG814	1	PSTv-3	MG3	MG3-4	1	11-386	1	2011	2011	125	129	273	276	228	228	149	149	358	358	311	314	196	196	333	333	361	367	226	242	195	195	246	246	359	359	323	323
MLG815	1	PSTv-48	MG3	MG3-4	1	13-049	1	2013	2013	125	129	273	276	228	228	149	149	0	0	311	314	196	196	333	333	367	367	226	226	195	195	243	246	359	359	323	323
MLG816	1	PSTv-14	MG3	MG3-4	1	13-389	1	2013	2013	125	129	273	276	228	228	149	149	364	364	311	314	196	196	333	333	367	367	226	226	195	195	246	246	359	359	323	323
MLG817	1	PSTv-48	MG3	MG3-4	1	14-125	1	2014	2014	125	129	273	276	228	228	149	149	358	364	311	314	196	196	333	333	367	367	226	226	195	195	246	246	359	359	323	323
MLG818	1	PSTv-48(2)	MG3	MG3-4	2	16-153	1	2016	2016	125	129	273	276	228	228	149	149	0	0	311	314	196	196	333	333	367	367	226	226	195	195	246	246	359	359	323	323
MLG819	1	PSTv-48	MG3	MG3-4	1	12-250-NG	1	2012	2012	125	129	273	276	228	228	149	149	364	364	311	314	196	196	333	333	367	367	226	242	0	0	246	246	359	359	329	329
MLG820	1	PSTv-48	MG3	MG3-4	1	17-019	1	2017	2017	125	129	273	276	228	228	149	149	358	364	311	314	196	196	333	333	367	367	226	242	195	195	243	243	359	359	323	323
MLG821	1	PSTv-48	MG3	MG3-4	1	12-274-NG	1	2012	2012	125	129	273	276	228	228	149	149	358	364	314	314	196	196	330	333	367	367	226	242	0	0	243	243	359	359	323	323
MLG822	1	PSTv-45	MG3	MG3-4	1	11-24	1	2011	2011	125	129	273	276	228	228	149	149	364	364	311	314	196	196	333	333	367	367	226	242	195	198	246	246	359	359	323	323
MLG823	1	PSTv-48	MG3	MG3-4	1	12-276-NG	1	2012	2012	125	129	273	276	228	228	149	149	358	364	311	314	196	196	333	333	367	367	226	242	195	198	246	246	359	359	323	323
MLG824	2	PSTv-48(1), PSTv-3(1)	MG3	MG3-4	2	11-232	2	2011	2012	125	129	273	276	228	228	149	149	358	358	311	314	196	196	333	333	367	367	226	242	195	198	246	246	359	359	323	323
MLG825	2	PSTv-48(1), PSTv-46(1)	MG3	MG3-4	2	11-277	2	2011	2014	125	129	273	276	228	228	149	149	0	0	311	314	196	196	333	333	367	367	226	242	195	198	246	246	359	359	323	323
MLG826	1	PSTv-48	MG3	MG3-4	1	11-79	1	2011	2011	125	129	273	276	228	228	149	149	358	364	311	314	196	196	330	330	367	367	226	242	195	195	246	246	359	359	323	323
MLG827	2	PSTv-46(1), PSTv-53(1)	MG3	MG3-4	2	12-241-NG	1	2012	2012	125	129	273	276	228	228	149	149	364	364	314	314	196	196	333	333	367	367	226	242	195	195	246	246	359	359	323	323
MLG828	1	PSTv-46	MG3	MG3-4	1	15-220	1	2015	2015	125	129	273	276	228	228	149	149	364	364	311	314	196	196	333	333	367	367	226	242	195	195	246	246	359	359	323	323
MLG829	1	PSTv-48	MG3	MG3-4	1	13-010	1	2013	2013	125	129	273	276	228	228	149	149	358	364	314	314	205	205	333	333	367	367	226	242	195	195	246	246	359	359	323	323
MLG830	1	PSTv-48	MG3	MG3-4	1	12-244-NG	1	2012	2012	125	129	273	276	228	228	149	149	358	364	314	314	196	196	333	333	367	367	226	242	195	195	246	246	359	359	323	323
MLG831	3	PSTv-11(1), PSTv-46(2), PSTv-47(1)	MG3	MG3-4	4	11-373	1	2011	2011	125	129	273	276	228	228	149	149	358	364	311	314	196	196	333	333	367	367	226	242	195	195	246	246	359	359	323	323
MLG832	1	PSTv-48	MG3	MG3-4	1	14-126	1	2014	2014	125	129	273	276	228	228	149	149	358	358	314	314	196	196	333	333	367	367	226	242	195	195	246	246	359	359	323	323
MLG833	2	PSTv-48(1), PSTv-46(1)	MG3	MG3-4	2	11-66	2	2011	2012	125	129	273	276	228	228	149	149	358	358	311	314	196	196	333	333	367	367	226	242	195	195	246	246	359	359	323	323
MLG834	1	PSTv-48(2)	MG3	MG3-4	2	14-106	2	2014	2016	125	129	273	276	228	228	149	149	0	0	311	314	196	196	333	333	367	367	226	242	195	195	246	246	359	359	323	323
MLG835	1	PSTv-11	MG3	MG3-4	1	14-20	1	2014	2014	125	129	273	276	228	228	149	149	0	0	0	0	196	196	333	333	367	367	226	242	195	195	246	246	359	359	323	323
MLG836	1	PSTv-14	MG3	MG3-4	1	11-59	1	2011	2011	125	129	273	276	228	228	149	149	358	358	311	314	196	196	330	330	367	367	242	242	195	195	246	246	359	359	323	323
MLG837	1	PSTv-48	MG3	MG3-4	1	12-246-NG	1	2012	2012	125	129	273	276	228	228	149	149	358	358	314	314	196	196	333	333	367	367	0	0	195	195	246	246	359	359	323	323
MLG838	1	PSTv-52	MG1	MG1-3	1	15-329	1	2015	2015	125	129	276	278	225	225	149	152	364	364	311	314	196	205	330	333	361	367	226	226	195	195	243	246	353	359	323	323
MLG839	1	PSTv-37	MG1	MG1-3	1	12-3	1	2012	2012	125	129	276	278	225	225	149	152	364	364	311	314	196	205	330	333	361	367	226	242	195	195	243	243	353	359	323	323
MLG840	1	PSTv-37	MG1	MG1-3	1	15-268	1	2015	2015	125	129	276	278	225	225	149	152	364	364	311	314	196	205	330	333	361	367	226	242	195	195	243	246	353	359	323	323
MLG841	1	PSTv-32	MG1	MG1-3	1	15-294-Yr9	1	2015	2015	125	129	276	278	225	231	149	152	358	364	311	314	196	205	330	333	361	367	226	226	195	195	243	246	353	359	323	323
MLG842	1	PSTv-37	MG3	MG3-3	1	17-248	1	2017	2017	125	129	276	278	231	231	149	152	364	364	0	0	196	205	330	333	361	361	226	226	195	195	243	243	353	359	323	323
MLG843	1	PSTv-37	MG3	MG3-3	1	17-195	1	2017	2017	125	129	276	278	231	231	149	152	358	364	311	314	196	205	330	333	361	367	226	226	195	195	243	243	353	359	329	329
MLG844	1	PSTv-120	MG3	MG3-3	1	17-334	1	2017	2017	125	129	276	278	231	231	149	152	358	364	311	314	196	205	333	333	361	367	226	226	195	195	243	243	353	359	329	329
MLG845	1	PSTv-37	MG3	MG3-3	1	17-195-1	1	2017	2017	125	129	276	278	231	231	149	152	358	364	311	314	196	205	330	333	361	367	226	226	195	195	243	243	353	359	323	323
MLG846	1	PSTv-52	MG3	MG3-3	1	14-266	1	2014	2014	125	129	276	278	231	231	149	152	0	0	0	0	196	205	330	333	361	367	226	226	195	195	243	246	353	359	323	323
MLG847	1	PSTv-37	MG3	MG3-3	1	12-209-1	1	2012	2012	125	129	276	278	231	231	149	152	364	364	311	311	196	205	330	333	361	367	226	242	195	198	243	243	353	359	323	323
MLG848	1	PSTv-52	MG3	MG3-3	1	14-256	1	2014	2014	125	129	276	278	231	231	149	152	0	0	311	314	196	205	333	333	361	367	226	242	195	195	243	246	353	359	323	323
MLG849	1	PSTv-37	MG3	MG3-3	1	13-379	1	2013	2013	125	129	276	278	231	231	149	152	364	364	311	311	196	196	333	333	367	367	226	226	195	195	243	243	353	359	323	323
MLG850	1	PSTv-119	MG3	MG3-3	1	17-341	1	2017	2017	125	129	276	278	231	231	149	149	364	364	314	314	196	205	330	333	367	367	226	242	195	195	243	243	359	359	323	323
MLG851	1	PSTv-52	MG1	MG1-3	1	15-320	1	2015	2015	125	129	276	278	213	225	149	152	364	364	311	314	196	205	330	333	361	367	226	226	195	195	243	246	353	359	323	323
MLG852	1	PSTv-37	MG1	MG1-3	1	13-082	1	2013	2013	125	129	276	278	213	225	149	152	364	364	311	314	196	205	330	333	361	367	226	242	195	195	243	243	353	359	323	323
MLG853	1	PSTv-52	MG1	MG1-3	1	14-70	1	2014	2014	125	129	276	278	213	225	149	152	0	0	311	314	196	205	330	333	361	367	226	242	195	195	243	246	353	359	323	323
MLG854	1	PSTv-4	MG1	MG1-3	1	17-045	1	2017	2017	125	129	276	278	213	225	149	152	364	364	311	314	196	205	330	333	0	0	226	226	195	195	243	246	359	359	323	323
MLG855	1	PSTv-21	MG1	MG1-3	1	13-062	1	2013	2013	125	129	276	278	213	225	149	149	358	364	311	314	196	196	333	333	361	367	226	226	195	195	243	246	353	359	323	323
MLG856	1	PSTv-37	MG1	MG1-3	1	14-73	1	2014	2014	125	129	276	278	213	225	149	149	364	364	311	314	196	205	333	333	0	0	226	242	195	195	243	246	353	359	323	323
MLG857	1	PSTv-52	MG1	MG1-3	1	16-296	1	2016	2016	125	129	276	278	213	213	152	152	0	0	314	314	196	205	330	333	361	367	226	226	195	195	243	243	353	353	323	323
MLG858	1	PSTv-52	MG1	MG1-3	1	16-239	1	2016	2016	125	129	276	278	213	213	152	152	364	364	311	314	196	205	330	333	361	367	226	226	195	195	243	243	353	359	323	323
MLG859	2	PSTv-41(1), PSTv-52(2)	MG1	MG1-3	3	13-246	2	2013	2016	125	129	276	278	213	213	152	152	364	364	311	314	196	205	330	333	361	367	226	226	195	195	243	246	353	359	323	323
MLG860	1	PSTv-52	MG1	MG1-3	1	16-171	1	2016	2016	125	129	276	278	213	213	152	152	364	364	311	311	196	196	330	333	361	367	226	226	195	195	243	246	353	359	323	323
MLG861	1	PSTv-37(2)	MG1	MG1-3	2	17-160	1	2017	2017	125	129	276	278	213	213	152	152	364	364	311	314	196	205	330	333	361	367	226	242	195	195	243	243	353	359	323	329
MLG862	1	PSTv-52(2)	MG1	MG1-3	2	15-54	2	2015	2016	125	129	276	278	213	213	152	152	364	364	311	314	196	205	330	333	361	367	226	242	195	195	243	243	353	359	323	323
MLG863	1	PSTv-41	MG1	MG1-3	1	15-58	1	2015	2015	125	129	276	278	213	213	152	152	358	364	311	314	196	196	330	333	361	367	226	242	195	195	243	243	353	359	323	323
MLG864	1	PSTv-37	MG1	MG1-3	1	17-240	1	2017	2017	125	129	276	278	213	213	152	152	364	364	311	314	196	205	333	333	361	367	226	242	195	195	243	243	353	359	323	323
MLG865	1	PSTv-52	MG1	MG1-3	1	16-265	1	2016	2016	125	129	276	278	213	213	152	152	364	364	311	314	196	205	330	333	361	367	226	242	195	195	243	246	353	359	323	323
MLG866	1	PSTv-52	MG1	MG1-3	1	14-193	1	2014	2014	125	129	276	278	213	213	152	152	358	364	311	314	196	205	330	333	361	367	226	242	195	195	0	0	353	359	323	323
MLG867	1	PSTv-37	MG1	MG1-3	1	17-132	1	2017	2017	125	129	276	278	213	213	152	152	364	364	311	311	196	205	333	333	361	367	242	242	195	198	243	243	353	359	323	323
MLG868	1	PSTv-109	MG1	MG1-4	1	16-312	1	2016	2016	125	129	276	278	213	213	152	152	364	364	311	311	196	205	330	333	367	367	226	226	195	198	243	243	353	359	323	323
MLG869	1	PSTv-37	MG1	MG1-5	1	16-264	1	2016	2016	125	129	276	278	213	213	152	152	358	358	311	314	196	202	330	333	367	367	226	226	195	195	243	243	353	359	323	323
MLG870	1	PSTv-37	MG1	MG1-3	1	16-297	1	2016	2016	125	129	276	278	213	213	152	152	0	0	311	314	196	196	333	333	367	367	226	226	195	195	246	246	353	359	323	323
MLG871	1	PSTv-198	MG1	MG1-3	1	16-129	1	2016	2016	125	129	276	278	213	213	152	152	0	0	311	314	196	196	330	333	361	367	226	226	195	195	243	243	0	0	323	323
MLG872	1	PSTv-109	MG1	MG1-4	1	17-102	1	2017	2017	125	129	276	278	213	213	149	152	358	364	311	314	196	196	330	333	361	367	226	242	198	198	243	243	353	353	323	323
MLG873	1	PSTv-37	MG1	MG1-3	1	16-045	1	2016	2016	125	129	276	278	213	213	149	152	364	364	311	314	196	196	330	333	361	367	226	242	195	195	243	243	353	353	323	323
MLG874	1	PSTv-52	MG1	MG1-5	1	14-224	1	2014	2014	125	129	276	278	213	213	149	152	0	0	0	0	202	202	330	333	361	367	226	242	195	195	246	246	353	353	323	323
MLG875	1	PSTv-41	MG1	MG1-3	1	16-196	1	2016	2016	125	129	276	278	213	213	149	152	364	364	314	314	205	205	330	333	367	367	226	242	195	195	243	246	353	353	323	323
MLG876	1	PSTv-36	MG1	MG1-3	1	16-358	1	2016	2016	125	129	276	278	213	213	149	152	364	364	311	314	196	196	330	333	361	361	226	226	195	195	243	243	353	359	323	323
MLG877	1	PSTv-198	MG1	MG1-3	1	16-319	1	2016	2016	125	129	276	278	213	213	149	152	364	364	311	314	196	205	330	330	361	361	226	226	195	195	243	246	353	359	323	323
MLG878	1	PSTv-40	MG1	MG1-3	1	16-112	1	2016	2016	125	129	276	278	213	213	149	152	364	364	311	314	196	205	330	333	361	367	226	226	195	195	243	243	353	359	329	329
MLG879	1	PSTv-120(2)	MG1	MG1-3	2	17-357-1	1	2017	2017	125	129	276	278	213	213	149	152	364	364	311	311	196	196	330	330	361	367	226	226	195	195	243	246	353	359	323	329
MLG880	1	PSTv-37	MG1	MG1-3	1	13-051	1	2013	2013	125	129	276	278	213	213	149	152	364	364	311	311	205	205	330	333	361	367	226	226	198	198	243	243	353	359	323	323
MLG881	1	PSTv-37	MG1	MG1-5	1	14-66	1	2014	2014	125	129	276	278	213	213	149	152	364	364	311	314	196	202	330	333	361	367	226	226	195	198	243	243	353	359	323	323
MLG882	2	PSTv-72(1), PSTv-109(1)	MG1	MG1-3	2	16-312	1	2016	2016	125	129	276	278	213	213	149	152	364	364	311	314	205	205	330	333	361	367	226	226	195	195	243	243	353	359	323	323
MLG883	5	PSTv-37(2), PSTv-40(1), PSTv-52(1), PSTv-76(1), PSTv-198(3)	MG1	MG1-3	8	13-060	2	2013	2016	125	129	276	278	213	213	149	152	364	364	311	314	196	205	330	333	361	367	226	226	195	195	243	243	353	359	323	323
MLG884	1	PSTv-37	MG1	MG1-3	1	16-049	1	2016	2016	125	129	276	278	213	213	149	152	364	364	311	314	196	196	330	333	361	367	226	226	195	195	243	243	353	359	323	323
MLG885	1	PSTv-52	MG1	MG1-3	1	13-069	1	2013	2013	125	129	276	278	213	213	149	152	364	364	311	311	205	205	330	333	361	367	226	226	195	195	243	243	353	359	323	323
MLG886	1	PSTv-52	MG1	MG1-5	1	13-002	1	2013	2013	125	129	276	278	213	213	149	152	358	364	311	314	196	202	330	333	361	367	226	226	195	195	243	243	353	359	323	323
MLG887	1	PSTv-40	MG1	MG1-3	1	16-326	1	2016	2016	125	129	276	278	213	213	149	152	364	364	311	314	196	196	333	333	361	367	226	226	195	195	243	243	353	359	323	323
MLG888	2	PSTv-37(1), PSTv-52(2)	MG1	MG1-3	3	13-089	3	2013	2016	125	129	276	278	213	213	149	152	364	364	311	314	196	205	330	333	361	367	226	226	195	195	243	246	353	359	323	323
MLG889	2	PSTv-45(1), PSTv-52(1)	MG1	MG1-3	2	15-195	2	2015	2017	125	129	276	278	213	213	149	152	358	364	314	314	196	205	330	333	361	367	226	226	195	195	243	246	353	359	323	323
MLG890	1	PSTv-41	MG1	MG1-3	1	15-257	1	2015	2015	125	129	276	278	213	213	149	152	358	364	311	314	196	205	330	333	361	367	226	226	195	195	243	246	353	359	323	323
MLG891	1	PSTv-52	MG1	MG1-3	1	16-301	1	2016	2016	125	129	276	278	213	213	149	152	0	0	311	314	196	196	330	333	361	367	226	226	195	195	243	246	353	359	323	323
MLG892	1	PSTv-72	MG1	MG1-3	1	13-464	1	2013	2013	125	129	276	278	213	213	149	152	364	364	311	314	196	205	330	333	361	367	226	226	195	195	246	246	353	359	323	323
MLG893	1	PSTv-198	MG1	MG1-3	1	16-112	1	2016	2016	125	129	276	278	213	213	149	152	358	358	311	314	196	205	330	333	361	367	226	226	195	195	246	246	353	359	323	323
MLG894	1	PSTv-52	MG1	MG1-3	1	14-100	1	2014	2014	125	129	276	278	213	213	149	152	364	364	311	314	196	205	330	333	361	367	226	242	195	195	243	246	353	359	323	329
MLG895	1	PSTv-37	MG1	MG1-3	1	17-072	1	2017	2017	125	129	276	278	213	213	149	152	364	364	311	314	196	196	330	330	361	367	226	242	195	195	243	243	353	359	323	323
MLG896	3	PSTv-37(4), PSTv-40(1), PSTv-52(2)	MG1	MG1-3	7	12-204-1	6	2012	2017	125	129	276	278	213	213	149	152	364	364	311	314	196	205	330	333	361	367	226	242	195	195	243	243	353	359	323	323
MLG897	1	PSTv-52(3)	MG1	MG1-3	3	13-058	2	2013	2015	125	129	276	278	213	213	149	152	364	364	311	314	196	196	330	333	361	367	226	242	195	195	243	243	353	359	323	323
MLG898	1	PSTv-37	MG1	MG1-3	1	17-371	1	2017	2017	125	129	276	278	213	213	149	152	364	364	0	0	196	205	330	333	361	367	226	242	195	195	243	243	353	359	323	323
MLG899	1	PSTv-37(2)	MG1	MG1-3	2	12-8-NG	1	2012	2012	125	129	276	278	213	213	149	152	358	358	314	314	196	205	330	333	361	367	226	242	195	195	243	243	353	359	323	323
MLG900	1	PSTv-37	MG1	MG1-3	1	15-331	1	2015	2015	125	129	276	278	213	213	149	152	358	358	311	314	196	205	330	333	361	367	226	242	195	195	243	243	353	359	323	323
MLG901	1	PSTv-52	MG1	MG1-3	1	15-68	1	2015	2015	125	129	276	278	213	213	149	152	0	0	311	314	196	205	330	333	361	367	226	242	195	195	243	243	353	359	323	323
MLG902	1	PSTv-52	MG1	MG1-3	1	15-31	1	2015	2015	125	129	276	278	213	213	149	152	0	0	311	314	196	196	330	333	361	367	226	242	195	195	243	243	353	359	323	323
MLG903	1	PSTv-37	MG1	MG1-3	1	13-054	1	2013	2013	125	129	276	278	213	213	149	152	364	364	311	314	196	205	333	333	361	367	226	242	195	195	243	243	353	359	323	323
MLG904	1	PSTv-41	MG1	MG1-3	1	17-065-2	1	2017	2017	125	129	276	278	213	213	149	152	358	364	311	314	196	205	333	333	361	367	226	242	195	195	243	243	353	359	323	323
MLG905	1	PSTv-37	MG1	MG1-3	1	17-134	1	2017	2017	125	129	276	278	213	213	149	152	358	358	311	314	196	205	333	333	361	367	226	242	195	195	243	243	353	359	323	323
MLG906	1	PSTv-11	MG1	MG1-3	1	11-384	1	2011	2011	125	129	276	278	213	213	149	152	364	364	311	314	196	205	330	333	361	367	226	242	195	198	243	246	353	359	323	323
MLG907	1	PSTv-14	MG1	MG1-3	1	11-190	1	2011	2011	125	129	276	278	213	213	149	152	364	364	311	314	196	205	330	330	361	367	226	242	195	195	243	246	353	359	323	323
MLG908	1	PSTv-37	MG1	MG1-3	1	12-307-NG	1	2012	2012	125	129	276	278	213	213	149	152	364	364	314	314	196	205	330	333	361	367	226	242	195	195	243	246	353	359	323	323
MLG909	5	PSTv-37(4), PSTv-41(1), PSTv-52(3), PSTv-76(1), PSTv-78(1)	MG1	MG1-3	10	11-75	3	2011	2015	125	129	276	278	213	213	149	152	364	364	311	314	196	205	330	333	361	367	226	242	195	195	243	246	353	359	323	323
MLG910	1	PSTv-72	MG1	MG1-3	1	15-297	1	2015	2015	125	129	276	278	213	213	149	152	364	364	0	0	196	205	330	333	361	367	226	242	195	195	243	246	353	359	323	323
MLG911	2	PSTv-37(1), PSTv-40(1)	MG1	MG1-3	2	11-315	1	2011	2011	125	129	276	278	213	213	149	152	358	364	314	314	196	205	330	333	361	367	226	242	195	195	243	246	353	359	323	323
MLG912	1	PSTv-37	MG1	MG1-3	1	12-293-NG	1	2012	2012	125	129	276	278	213	213	149	152	358	358	314	314	196	205	330	333	361	367	226	242	195	195	243	246	353	359	323	323
MLG913	1	PSTv-33	MG1	MG1-3	1	15-171	1	2015	2015	125	129	276	278	213	213	149	152	358	358	311	314	196	196	330	333	361	367	226	242	195	195	243	246	353	359	323	323
MLG914	3	PSTv-30(2), PSTv-37(4), PSTv-52(2)	MG1	MG1-3	8	14-265	2	2014	2015	125	129	276	278	213	213	149	152	0	0	311	314	196	205	330	333	361	367	226	242	195	195	243	246	353	359	323	323
MLG915	1	PSTv-37	MG1	MG1-3	1	14-254	1	2014	2014	125	129	276	278	213	213	149	152	0	0	311	314	196	205	333	333	361	367	226	242	195	195	243	246	353	359	323	323
MLG916	1	PSTv-37	MG1	MG1-3	1	12-17-NG	1	2012	2012	125	129	276	278	213	213	149	152	358	364	0	0	196	205	330	333	361	367	226	242	195	195	246	246	353	359	323	323
MLG917	1	PSTv-52	MG1	MG1-5	1	14-87	1	2014	2014	125	129	276	278	213	213	149	152	0	0	0	0	202	202	330	333	361	367	226	242	195	195	0	0	353	359	323	323
MLG918	2	PSTv-37(1), PSTv-52(1)	MG1	MG1-3	2	14-113	1	2014	2014	125	129	276	278	213	213	149	152	364	364	311	314	196	205	330	333	361	367	226	242	195	195	243	246	353	359	0	0
MLG919	1	PSTv-37	MG1	MG1-3	1	13-079	1	2013	2013	125	129	276	278	213	213	149	152	0	0	314	314	196	205	330	330	361	367	0	0	195	195	246	246	353	359	323	323
MLG920	1	PSTv-37	MG1	MG1-3	1	12-75-NG	1	2012	2012	125	129	276	278	213	213	149	152	358	358	314	314	196	205	330	333	361	367	0	0	195	195	246	246	353	359	323	323
MLG921	1	PSTv-52	MG1	MG1-4	1	13-279	1	2013	2013	125	129	276	278	213	213	149	152	364	364	311	314	196	205	330	333	367	367	226	226	195	195	243	243	353	359	323	323
MLG922	1	PSTv-40	MG1	MG1-3	1	11-341	1	2011	2011	125	129	276	278	213	213	149	152	358	364	314	314	196	205	330	333	367	367	226	242	195	195	243	246	353	359	323	323
MLG923	1	PSTv-37	MG1	MG1-3	1	14-254-Tr1	1	2014	2014	125	129	276	278	213	213	149	152	364	364	311	314	196	205	330	333	361	367	226	242	195	195	243	246	359	359	329	329
MLG924	1	NT	MG1	MG1-3	1	17-005	1	2017	2017	125	129	276	278	213	213	149	152	364	364	311	314	196	205	333	333	361	367	226	242	195	195	243	243	359	359	323	323
MLG925	1	PSTv-37	MG1	MG1-5	1	15-33	1	2015	2015	125	129	276	278	213	213	149	152	364	364	311	314	196	202	330	333	361	367	226	242	195	195	243	246	359	359	323	323
MLG926	1	PSTv-41	MG1	MG1-3	1	13-028	1	2013	2013	125	129	276	278	213	213	149	152	358	364	311	314	196	196	333	333	361	367	226	242	195	195	246	246	359	359	323	323
MLG927	1	PSTv-198	MG1	MG1-3	1	16-158	1	2016	2016	125	129	276	278	213	213	149	152	0	0	311	314	196	196	333	333	361	367	226	226	195	198	246	246	0	0	323	323
MLG928	1	PSTv-52	MG1	MG1-3	1	14-133	1	2014	2014	125	129	276	278	213	213	149	152	364	364	311	314	196	205	330	333	361	367	226	242	195	195	243	246	0	0	323	323
MLG929	1	PSTv-52	MG1	MG1-5	1	16-311	1	2016	2016	125	129	276	278	213	213	149	149	0	0	311	314	0	0	330	333	361	361	226	242	195	195	243	246	353	353	323	323
MLG930	1	PSTv-72	MG1	MG1-3	1	13-263	1	2013	2013	125	129	276	278	213	213	149	149	358	364	311	314	196	205	330	330	361	367	226	226	195	195	243	243	353	353	323	323
MLG931	1	PSTv-52	MG1	MG1-3	1	14-141	1	2014	2014	125	129	276	278	213	213	149	149	364	364	311	314	196	205	330	333	361	367	226	242	195	195	243	246	353	353	323	323
MLG932	1	NT	MG1	MG1-5	1	17-189-2	1	2017	2017	125	129	276	278	213	213	149	149	358	358	311	314	196	202	333	333	361	361	226	226	195	195	243	243	353	359	323	323
MLG933	1	PSTv-4	MG1	MG1-5	1	13-061	1	2013	2013	125	129	276	278	213	213	149	149	358	364	314	314	196	202	333	333	361	367	226	226	195	198	243	246	353	359	323	329
MLG934	1	PSTv-41	MG1	MG1-3	1	17-065-1	1	2017	2017	125	129	276	278	213	213	149	149	364	364	314	314	196	205	330	333	361	367	226	226	195	195	243	243	353	359	323	323
MLG935	1	PSTv-37	MG1	MG1-3	1	16-053	1	2016	2016	125	129	276	278	213	213	149	149	364	364	311	314	196	205	330	333	361	367	226	226	195	195	243	243	353	359	323	323
MLG936	1	PSTv-37	MG1	MG1-3	1	13-287	1	2013	2013	125	129	276	278	213	213	149	149	364	364	311	314	196	196	330	333	361	367	226	226	195	195	243	243	353	359	323	323
MLG937	1	PSTv-37	MG1	MG1-3	1	17-077	1	2017	2017	125	129	276	278	213	213	149	149	364	364	311	314	196	205	333	333	361	367	226	226	195	195	243	243	353	359	323	323
MLG938	1	PSTv-37	MG1	MG1-3	1	16-131	1	2016	2016	125	129	276	278	213	213	149	149	364	364	311	314	196	196	330	333	361	367	226	226	195	195	243	246	353	359	323	323
MLG939	1	PSTv-52	MG1	MG1-3	1	15-99	1	2015	2015	125	129	276	278	213	213	149	149	364	364	311	314	196	205	330	333	361	367	226	242	195	195	243	243	353	359	323	323
MLG940	1	PSTv-37	MG1	MG1-3	1	12-336	1	2012	2012	125	129	276	278	213	213	149	149	364	364	311	314	196	205	330	333	361	367	0	0	195	195	243	243	353	359	323	323
MLG941	1	PSTv-18	MG1	MG1-5	1	16-225	1	2016	2016	125	129	276	278	213	213	149	149	0	0	311	314	196	202	333	333	0	0	226	226	195	198	246	246	353	359	329	329
MLG942	1	PSTv-14	MG1	MG1-3	1	17-226	1	2017	2017	125	129	276	278	225	228	149	152	364	364	311	314	196	205	330	333	0	0	226	242	195	195	243	246	353	359	323	323
MLG943	1	NT	MG1	MG1-3	1	17-098	1	2017	2017	125	129	276	278	225	228	149	152	364	364	311	314	196	205	330	333	361	367	226	242	195	195	243	246	359	359	323	323
MLG944	1	PSTv-37	MG1	MG1-3	1	17-069-2	1	2017	2017	125	129	276	278	228	231	149	152	364	364	311	314	196	205	330	333	361	361	226	242	195	195	243	246	353	359	323	323
MLG945	1	PSTv-52	MG1	MG1-3	1	14-92	1	2014	2014	125	129	276	278	228	231	149	149	364	364	311	314	196	196	330	333	361	367	226	242	195	195	243	246	353	359	323	323
MLG946	1	PSTv-198	MG1	MG1-3	1	16-359	1	2016	2016	125	129	276	278	213	228	152	152	364	364	311	311	196	196	330	330	361	367	226	226	195	195	243	243	353	359	323	323
MLG947	1	PSTv-52	MG1	MG1-3	1	16-229	1	2016	2016	125	129	276	278	213	228	152	152	364	364	314	314	196	205	330	333	361	367	226	226	195	195	243	243	353	359	323	323
MLG948	1	NT	MG1	MG1-3	1	16-354	1	2016	2016	125	129	276	278	213	228	152	152	364	364	311	314	196	205	330	333	361	367	226	226	195	195	243	243	353	359	323	323
MLG949	1	PSTv-37	MG1	MG1-3	1	17-142	1	2017	2017	125	129	276	278	213	228	152	152	364	364	311	314	196	196	0	0	361	367	226	226	195	195	243	243	353	359	323	323
MLG950	1	PSTv-37	MG1	MG1-3	1	14-288	1	2014	2014	125	129	276	278	213	228	152	152	0	0	311	314	196	196	330	333	361	367	226	242	195	195	243	243	353	359	323	323
MLG951	1	PSTv-37	MG1	MG1-3	1	17-121	1	2017	2017	125	129	276	278	213	228	152	152	364	364	311	314	196	205	333	333	361	367	226	242	195	195	243	243	353	359	323	323
MLG952	1	PSTv-52	MG1	MG1-3	1	14-58	1	2014	2014	125	129	276	278	213	228	152	152	364	364	0	0	196	205	330	330	361	367	226	242	195	195	243	246	353	359	323	323
MLG953	1	PSTv-52	MG1	MG1-3	1	14-191	1	2014	2014	125	129	276	278	213	228	152	152	364	364	311	314	196	205	330	333	361	367	226	242	195	195	243	246	353	359	323	323
MLG954	1	PSTv-14	MG1	MG1-3	1	14-213	1	2014	2014	125	129	276	278	213	228	152	152	358	364	311	314	196	205	330	333	361	367	226	242	195	195	243	246	353	359	323	323
MLG955	1	PSTv-72	MG1	MG1-4	1	16-315	1	2016	2016	125	129	276	278	213	228	152	152	364	364	311	314	196	205	330	330	367	367	226	226	195	195	243	246	353	359	323	323
MLG956	1	PSTv-198	MG2	MG2	1	16-167	1	2016	2016	125	129	276	278	213	228	152	152	0	0	311	311	196	196	330	333	367	367	226	242	195	195	243	243	353	359	323	323
MLG957	1	PSTv-52	MG1	MG1-3	1	14-107	1	2014	2014	125	129	276	278	213	228	152	152	358	364	311	314	196	205	333	333	0	0	226	242	195	195	243	246	353	359	329	329
MLG958	1	PSTv-198	MG1	MG1-3	1	16-252	1	2016	2016	125	129	276	278	213	228	152	152	0	0	314	314	196	205	330	333	0	0	242	242	195	195	243	243	353	359	323	323
MLG959	1	PSTv-37	MG1	MG1-5	1	14-281	1	2014	2014	125	129	276	278	213	228	152	152	364	364	311	314	202	202	0	0	0	0	242	242	195	195	0	0	359	359	323	323
MLG960	1	PSTv-37	MG1	MG1-3	1	14-91	1	2014	2014	125	129	276	278	213	228	152	152	0	0	314	314	196	205	330	333	361	367	226	242	195	195	243	246	0	0	329	329
MLG961	1	PSTv-52	MG1	MG1-5	1	14-129	1	2014	2014	125	129	276	278	213	228	152	152	364	364	311	314	202	202	330	333	361	367	226	242	195	198	243	246	0	0	323	323
MLG962	1	PSTv-198	MG1	MG1-3	1	16-174	1	2016	2016	125	129	276	278	213	228	149	152	364	364	311	311	196	196	330	330	361	367	226	226	195	195	243	243	353	353	323	323
MLG963	1	PSTv-37	MG1	MG1-3	1	16-260	1	2016	2016	125	129	276	278	213	228	149	152	364	364	311	314	196	205	330	330	361	367	226	226	195	195	243	246	353	353	323	323
MLG964	1	PSTv-52	MG1	MG1-3	1	15-287	1	2015	2015	125	129	276	278	213	228	149	152	358	358	311	314	196	205	330	333	361	367	226	226	195	195	243	246	353	353	323	323
MLG965	1	PSTv-52	MG1	MG1-4	1	16-303	1	2016	2016	125	129	276	278	213	228	149	152	0	0	314	314	196	205	330	333	367	367	226	242	195	198	243	243	353	353	323	323
MLG966	1	PSTv-52	MG1	MG1-5	1	14-307	1	2014	2014	125	129	276	278	213	228	149	152	364	364	311	311	202	202	330	333	361	361	226	242	195	195	243	246	353	359	0	0
MLG967	1	PSTv-198	MG1	MG1-5	1	16-228	1	2016	2016	125	129	276	278	213	228	149	152	364	364	311	314	202	202	333	333	361	361	242	242	195	195	243	243	353	359	323	323
MLG968	1	PSTv-37	MG1	MG1-3	1	16-108	1	2016	2016	125	129	276	278	213	228	149	152	364	364	314	314	196	205	330	333	361	367	226	226	195	195	243	243	353	359	323	323
MLG969	4	PSTv-37(1), PSTv-52(4), PSTv-79(1), PSTv-198(1)	MG1	MG1-3	7	14-203	2	2014	2016	125	129	276	278	213	228	149	152	364	364	311	314	196	205	330	333	361	367	226	226	195	195	243	243	353	359	323	323
MLG970	1	PSTv-198	MG1	MG1-3	1	16-282	1	2016	2016	125	129	276	278	213	228	149	152	364	364	311	311	196	205	330	333	361	367	226	226	195	195	243	243	353	359	323	323
MLG971	1	PSTv-37	MG1	MG1-3	1	13-390	1	2013	2013	125	129	276	278	213	228	149	152	364	364	311	314	196	196	333	333	361	367	226	226	195	195	243	243	353	359	323	323
MLG972	1	PSTv-52	MG1	MG1-3	1	14-197	1	2014	2014	125	129	276	278	213	228	149	152	358	364	311	314	205	205	333	333	361	367	226	226	195	195	243	243	353	359	323	323
MLG973	1	PSTv-37	MG1	MG1-3	1	17-164	1	2017	2017	125	129	276	278	213	228	149	152	358	358	311	314	196	205	333	333	361	367	226	226	195	195	243	243	353	359	323	323
MLG974	1	PSTv-52	MG1	MG1-3	1	13-091	1	2013	2013	125	129	276	278	213	228	149	152	364	364	314	314	205	205	330	333	361	367	226	226	195	195	243	246	353	359	323	323
MLG975	1	PSTv-52	MG1	MG1-3	1	16-232	1	2016	2016	125	129	276	278	213	228	149	152	364	364	314	314	196	196	330	333	361	367	226	226	195	195	243	246	353	359	323	323
MLG976	2	PSTv-37(1), PSTv-52(3)	MG1	MG1-3	4	15-196	2	2015	2016	125	129	276	278	213	228	149	152	364	364	311	314	196	205	330	333	361	367	226	226	195	195	243	246	353	359	323	323
MLG977	1	PSTv-52	MG1	MG1-3	1	16-281	1	2016	2016	125	129	276	278	213	228	149	152	358	358	311	314	196	205	330	333	361	367	226	226	195	195	243	246	353	359	323	323
MLG978	1	PSTv-37	MG1	MG1-3	1	17-312	1	2017	2017	125	129	276	278	213	228	149	152	364	364	311	314	196	205	330	333	361	367	226	242	195	195	243	243	353	359	329	329
MLG979	2	PSTv-37(1), PSTv-52(1)	MG1	MG1-3	2	14-41	1	2014	2014	125	129	276	278	213	228	149	152	364	364	311	314	196	205	330	333	361	367	226	242	195	195	243	246	353	359	329	329
MLG980	1	PSTv-37(4)	MG1	MG1-3	4	12-314-NG	1	2012	2012	125	129	276	278	213	228	149	152	364	364	314	314	196	205	330	333	361	367	226	242	195	195	243	243	353	359	323	323
MLG981	3	PSTv-37(4), PSTv-41(1), PSTv-52(3)	MG1	MG1-3	8	12-203	5	2012	2017	125	129	276	278	213	228	149	152	364	364	311	314	196	205	330	333	361	367	226	242	195	195	243	243	353	359	323	323
MLG982	1	PSTv-37	MG1	MG1-3	1	14-94	1	2014	2014	125	129	276	278	213	228	149	152	364	364	0	0	196	205	330	333	361	367	226	242	195	195	243	243	353	359	323	323
MLG983	1	PSTv-37	MG1	MG1-3	1	12-14-NG	1	2012	2012	125	129	276	278	213	228	149	152	358	364	314	314	196	205	330	333	361	367	226	242	195	195	243	243	353	359	323	323
MLG984	1	PSTv-37(3)	MG1	MG1-3	3	12-387-NG	1	2012	2012	125	129	276	278	213	228	149	152	358	358	314	314	196	205	330	333	361	367	226	242	195	195	243	243	353	359	323	323
MLG985	1	PSTv-37	MG1	MG1-3	1	12-19-NG	1	2012	2012	125	129	276	278	213	228	149	152	358	358	311	314	196	205	330	333	361	367	226	242	195	195	243	243	353	359	323	323
MLG986	1	PSTv-37	MG1	MG1-3	1	12-16-NG	1	2012	2012	125	129	276	278	213	228	149	152	0	0	314	314	196	205	330	333	361	367	226	242	195	195	243	243	353	359	323	323
MLG987	2	PSTv-37(1), PSTv-52(3)	MG1	MG1-3	4	15-59	1	2015	2015	125	129	276	278	213	228	149	152	0	0	311	314	196	205	330	333	361	367	226	242	195	195	243	243	353	359	323	323
MLG988	1	PSTv-39	MG1	MG1-3	1	17-262	1	2017	2017	125	129	276	278	213	228	149	152	364	364	311	314	196	205	333	333	361	367	226	242	195	195	243	243	353	359	323	323
MLG989	4	PSTv-14(1), PSTv-37(5), PSTv-41(1), PSTv-52(4)	MG1	MG1-3	11	11-200	4	2011	2015	125	129	276	278	213	228	149	152	364	364	311	314	196	205	330	333	361	367	226	242	195	195	243	246	353	359	323	323
MLG990	1	PSTv-198	MG1	MG1-3	1	15-153	1	2015	2015	125	129	276	278	213	228	149	152	364	364	311	314	196	196	330	333	361	367	226	242	195	195	243	246	353	359	323	323
MLG991	1	PSTv-39	MG1	MG1-3	1	15-263	1	2015	2015	125	129	276	278	213	228	149	152	364	364	311	311	196	205	330	333	361	367	226	242	195	195	243	246	353	359	323	323
MLG992	1	PSTv-37	MG1	MG1-3	1	15-351-NG	1	2015	2015	125	129	276	278	213	228	149	152	358	364	311	314	196	205	330	333	361	367	226	242	195	195	243	246	353	359	323	323
MLG993	1	PSTv-37	MG1	MG1-3	1	12-13-NG	1	2012	2012	125	129	276	278	213	228	149	152	358	358	314	314	196	205	330	333	361	367	226	242	195	195	243	246	353	359	323	323
MLG994	1	PSTv-37	MG1	MG1-3	1	14-85	1	2014	2014	125	129	276	278	213	228	149	152	0	0	311	314	196	205	330	333	361	367	226	242	195	195	243	246	353	359	323	323
MLG995	1	PSTv-52	MG1	MG1-5	1	14-250	1	2014	2014	125	129	276	278	213	228	149	152	0	0	0	0	202	202	330	333	361	367	226	242	195	195	243	246	353	359	323	323
MLG996	1	PSTv-37	MG1	MG1-3	1	17-313	1	2017	2017	125	129	276	278	213	228	149	152	364	364	311	314	196	205	330	333	361	367	226	242	195	195	243	243	353	359	0	0
MLG997	1	PSTv-37	MG1	MG1-3	1	14-43	1	2014	2014	125	129	276	278	213	228	149	152	364	364	311	314	196	205	330	333	361	367	242	242	195	195	243	246	353	359	323	323
MLG998	1	PSTv-41	MG1	MG1-3	1	16-254	1	2016	2016	125	129	276	278	213	228	149	152	0	0	311	314	196	196	330	333	367	367	226	226	195	195	243	246	353	359	323	323
MLG999	1	PSTv-41	MG1	MG1-4	1	14-291	1	2014	2014	125	129	276	278	213	228	149	152	364	364	311	314	196	205	330	333	367	367	226	242	195	195	243	246	353	359	323	329
MLG1000	1	PSTv-37	MG1	MG1-4	1	17-012	1	2017	2017	125	129	276	278	213	228	149	152	364	364	311	314	196	205	330	333	367	367	226	242	195	195	243	243	353	359	323	323
MLG1001	1	PSTv-52	MG1	MG1-4	1	14-229	1	2014	2014	125	129	276	278	213	228	149	152	364	364	311	314	196	205	330	333	367	367	226	242	195	195	243	246	353	359	323	323
MLG1002	1	PSTv-52	MG1	MG1-4	1	14-23	1	2014	2014	125	129	276	278	213	228	149	152	0	0	311	314	196	196	333	333	367	367	226	242	195	195	243	246	353	359	323	323
MLG1003	1	PSTv-39	MG1	MG1-3	1	12-134-NG	1	2012	2012	125	129	276	278	213	228	149	152	358	364	314	314	196	205	330	333	0	0	226	242	195	195	243	243	353	359	323	323
MLG1004	1	PSTv-52	MG1	MG1-3	1	14-190	1	2014	2014	125	129	276	278	213	228	149	152	364	364	311	314	196	205	330	333	0	0	226	242	195	195	243	246	353	359	323	323
MLG1005	1	PSTv-37	MG1	MG1-3	1	12-315-NG	1	2012	2012	125	129	276	278	213	228	149	152	364	364	314	314	196	205	330	333	0	0	226	242	195	195	246	246	353	359	323	323
MLG1006	1	PSTv-37	MG1	MG1-3	1	12-313-NG	1	2012	2012	125	129	276	278	213	228	149	152	358	358	314	314	196	205	330	333	0	0	226	242	195	195	246	246	353	359	323	323
MLG1007	1	PSTv-37	MG1	MG1-3	1	16-349	1	2016	2016	125	129	276	278	213	228	149	152	364	364	314	314	196	205	330	333	361	367	226	226	195	195	243	243	359	359	323	323
MLG1008	1	PSTv-37	MG1	MG1-3	1	14-252	1	2014	2014	125	129	276	278	213	228	149	152	364	364	311	314	196	196	330	333	361	367	226	226	195	195	243	243	359	359	323	323
MLG1009	1	PSTv-37	MG1	MG1-3	1	14-55	1	2014	2014	125	129	276	278	213	228	149	152	358	364	311	314	196	205	330	333	361	367	226	242	195	195	243	246	359	359	323	323
MLG1010	1	PSTv-41	MG1	MG1-4	1	13-300	1	2013	2013	125	129	276	278	213	228	149	152	364	364	311	311	196	196	333	333	361	367	226	242	195	195	243	246	359	359	323	323
MLG1011	1	PSTv-37	MG1	MG1-4	1	12-376-NG	1	2012	2012	125	129	276	278	213	228	149	152	364	364	314	314	196	205	330	333	367	367	226	226	198	198	243	243	359	359	323	323
MLG1012	1	PSTv-120	MG1	MG1-4	1	17-104	1	2017	2017	125	129	276	278	213	228	149	152	0	0	314	314	196	196	333	333	367	367	226	242	195	195	243	243	359	359	323	323
MLG1013	1	PSTv-52	MG1	MG1-3	1	16-130	1	2016	2016	125	129	276	278	213	228	149	149	364	364	311	314	196	205	330	333	361	367	226	226	195	195	243	246	353	359	323	323
MLG1014	1	PSTv-52	MG1	MG1-3	1	14-142	1	2014	2014	125	129	276	278	213	228	149	149	358	364	0	0	196	205	330	333	361	367	226	242	195	195	243	243	353	359	323	323
MLG1015	1	PSTv-52	MG1	MG1-4	1	17-130	1	2017	2017	125	129	276	278	213	228	149	149	364	364	311	311	196	196	333	333	361	367	226	242	195	195	243	243	353	359	323	323
MLG1016	1	PSTv-37	MG1	MG1-5	1	12-89-NG	1	2012	2012	125	129	276	278	213	228	149	149	364	364	314	314	202	202	330	333	361	367	226	242	195	195	243	246	353	359	323	323
MLG1017	1	PSTv-52	MG1	MG1-4	1	14-304	1	2014	2014	125	129	276	278	213	228	149	149	358	364	311	311	196	196	333	333	361	367	226	242	195	195	243	246	353	359	323	323
MLG1018	1	PSTv-52	MG1	MG1-3	1	14-77	1	2014	2014	125	129	276	278	213	228	149	149	364	364	311	314	205	205	330	333	367	367	226	226	195	195	243	246	353	359	323	323
MLG1019	1	PSTv-52	MG1	MG1-5	1	14-283	1	2014	2014	125	129	276	278	213	228	149	149	0	0	311	314	202	202	330	333	0	0	226	242	195	195	243	246	0	0	323	323
MLG1020	1	PSTv-11	MG1	MG1-3	1	13-282	1	2013	2013	125	129	276	278	213	228	0	0	364	364	311	314	196	196	333	333	361	367	226	226	195	195	246	246	353	359	323	323
MLG1021	1	PSTv-52	MG1	MG1-3	1	15-322	1	2015	2015	125	129	276	278	213	228	0	0	364	364	311	314	196	205	333	333	361	367	226	242	195	195	243	246	353	359	323	323
MLG1022	1	PSTv-37	MG1	MG1-3	1	16-195	1	2016	2016	125	129	276	278	228	228	152	152	364	364	311	311	196	196	330	333	361	367	226	226	195	195	243	243	353	353	323	329
MLG1023	4	PSTv-37(1), PSTv-17(1), PSTv-52(1), PSTv-198(1)	MG1	MG1-3	4	16-290	2	2016	2017	125	129	276	278	228	228	152	152	364	364	311	314	196	205	330	333	361	367	226	226	195	195	243	243	353	359	323	323
MLG1024	1	PSTv-52	MG1	MG1-3	1	13-368	1	2013	2013	125	129	276	278	228	228	152	152	364	364	311	314	196	196	330	333	361	367	226	226	195	195	243	243	353	359	323	323
MLG1025	1	PSTv-37	MG1	MG1-3	1	16-061	1	2016	2016	125	129	276	278	228	228	152	152	364	364	311	311	196	196	330	333	361	367	226	226	195	195	243	243	353	359	323	323
MLG1026	1	PSTv-37	MG1	MG1-3	1	17-040	1	2017	2017	125	129	276	278	228	228	152	152	358	358	311	314	196	205	330	333	361	367	226	226	195	195	243	243	353	359	323	323
MLG1027	1	PSTv-37	MG1	MG1-3	1	17-124-1	1	2017	2017	125	129	276	278	228	228	152	152	364	364	314	314	196	205	333	333	361	367	226	226	195	195	243	243	353	359	323	323
MLG1028	1	PSTv-37	MG1	MG1-3	1	17-009	1	2017	2017	125	129	276	278	228	228	152	152	358	364	311	314	196	205	333	333	361	367	226	226	195	195	243	243	353	359	323	323
MLG1029	1	PSTv-37	MG1	MG1-3	1	17-023	1	2017	2017	125	129	276	278	228	228	152	152	358	364	311	314	196	196	333	333	361	367	226	226	195	195	243	243	353	359	323	323
MLG1030	1	PSTv-52	MG1	MG1-3	1	16-298	1	2016	2016	125	129	276	278	228	228	152	152	364	364	311	314	196	196	330	333	361	367	226	226	195	195	243	246	353	359	323	323
MLG1031	1	PSTv-37	MG1	MG1-3	1	16-014	1	2016	2016	125	129	276	278	228	228	152	152	0	0	311	314	196	196	330	333	361	367	226	226	195	195	243	246	353	359	323	323
MLG1032	1	PSTv-48	MG1	MG1-4	1	13-254	1	2013	2013	125	129	276	278	228	228	152	152	358	358	311	314	196	196	333	333	361	367	226	226	195	195	246	246	353	359	323	323
MLG1033	1	PSTv-52	MG1	MG1-3	1	14-47-Yr9	1	2014	2014	125	129	276	278	228	228	152	152	0	0	311	314	196	205	330	333	361	367	226	242	195	195	243	246	353	359	323	323
MLG1034	1	PSTv-198	MG1	MG1-4	1	16-193	1	2016	2016	125	129	276	278	228	228	152	152	364	364	311	311	196	205	330	330	367	367	226	226	195	198	243	246	353	359	323	323
MLG1035	1	PSTv-47	MG1	MG1-3	1	17-302-2	1	2017	2017	125	129	276	278	228	228	152	152	358	358	0	0	196	205	330	333	367	367	226	242	195	195	243	246	353	359	323	323
MLG1036	1	PSTv-37	MG1	MG1-3	1	16-267	1	2016	2016	125	129	276	278	228	228	152	152	364	364	311	314	196	205	330	333	361	367	226	226	195	195	243	243	359	359	323	323
MLG1037	1	PSTv-52	MG1	MG1-3	1	17-025	1	2017	2017	125	129	276	278	228	228	152	152	0	0	311	314	196	205	330	333	361	367	226	226	195	195	243	243	359	359	323	323
MLG1038	1	PSTv-198	MG1	MG1-3	1	16-279	1	2016	2016	125	129	276	278	228	228	152	152	364	364	311	311	196	205	330	333	361	367	226	226	195	195	243	246	359	359	323	323
MLG1039	1	PSTv-52	MG1	MG1-5	1	16-230	1	2016	2016	125	129	276	278	228	228	152	152	364	364	314	314	196	202	330	330	367	367	226	226	195	195	243	243	359	359	323	323
MLG1040	1	PSTv-52	MG1	MG1-3	1	16-314	1	2016	2016	125	129	276	278	228	228	152	152	0	0	311	314	196	205	333	333	367	367	226	242	195	195	243	246	359	359	323	323
MLG1041	1	PSTv-18	MG1	MG1-3	1	16-065	1	2016	2016	125	129	276	278	228	228	152	152	364	364	311	314	196	205	333	333	361	367	226	226	195	198	243	246	0	0	323	323
MLG1042	1	PSTv-37	MG1	MG1-3	1	16-122	1	2016	2016	125	129	276	278	228	228	152	152	0	0	311	314	196	196	330	333	361	367	226	226	195	195	243	246	0	0	323	323
MLG1043	1	PSTv-52	MG1	MG1-3	1	14-181	1	2014	2014	125	129	276	278	228	228	152	152	0	0	0	0	196	205	330	333	361	367	226	242	195	195	243	243	0	0	0	0
MLG1044	1	PSTv-37	MG1	MG1-3	1	17-004	1	2017	2017	125	129	276	278	228	228	149	152	364	364	311	314	196	205	0	0	361	367	226	226	195	195	243	243	353	353	323	323
MLG1045	1	PSTv-52	MG1	MG1-3	1	14-46	1	2014	2014	125	129	276	278	228	228	149	152	364	364	311	314	196	205	330	333	361	367	226	242	195	195	243	246	353	353	323	323
MLG1046	1	PSTv-37	MG1	MG1-4	1	14-8	1	2014	2014	125	129	276	278	228	228	149	152	364	364	311	314	196	205	330	333	367	367	226	242	195	195	243	246	353	353	329	329
MLG1047	1	PSTv-52	MG1	MG1-3	1	16-256	1	2016	2016	125	129	276	278	228	228	149	152	0	0	311	314	196	205	333	333	0	0	226	242	195	195	243	243	353	353	323	323
MLG1048	1	PSTv-52	MG1	MG1-3	1	15-92	1	2015	2015	125	129	276	278	228	228	149	152	358	364	311	314	196	196	330	333	361	367	226	226	195	198	243	243	353	359	329	329
MLG1049	1	PSTv-52(2)	MG1	MG1-3	2	13-222	2	2013	2016	125	129	276	278	228	228	149	152	364	364	311	314	196	205	330	333	361	367	226	226	195	195	243	243	353	359	323	329
MLG1050	1	PSTv-35	MG1	MG1-3	1	13-014	1	2013	2013	125	129	276	278	228	228	149	152	358	358	311	314	196	205	330	333	361	367	226	226	195	195	0	0	353	359	323	329
MLG1051	1	PSTv-52	MG1	MG1-4	1	13-476	1	2013	2013	125	129	276	278	228	228	149	152	364	364	311	314	196	205	330	333	361	367	226	226	198	198	243	243	353	359	323	323
MLG1052	1	PSTv-239	MG1	MG1-3	1	16-222	1	2016	2016	125	129	276	278	228	228	149	152	364	364	314	314	196	205	330	333	361	367	226	226	195	195	243	243	353	359	323	323
MLG1053	1	PSTv-78	MG1	MG1-3	1	16-306	1	2016	2016	125	129	276	278	228	228	149	152	364	364	311	314	205	205	330	333	361	367	226	226	195	195	243	243	353	359	323	323
MLG1054	1	PSTv-239	MG1	MG1-5	1	16-223	1	2016	2016	125	129	276	278	228	228	149	152	364	364	311	314	196	202	330	333	361	367	226	226	195	195	243	243	353	359	323	323
MLG1055	6	PSTv-37(7), PSTv-52(12), PSTv-198(5), PSTv-41(1), PSTv-19(1), PSTv-101(1)	MG1	MG1-3	27	12-002-1	4	2012	2016	125	129	276	278	228	228	149	152	364	364	311	314	196	205	330	333	361	367	226	226	195	195	243	243	353	359	323	323
MLG1056	2	PSTv-52(2), PSTv-73(1)	MG1	MG1-3	3	13-262	2	2013	2016	125	129	276	278	228	228	149	152	364	364	311	314	196	196	330	333	361	367	226	226	195	195	243	243	353	359	323	323
MLG1057	1	PSTv-52	MG1	MG1-3	1	13-242	1	2013	2013	125	129	276	278	228	228	149	152	364	364	311	311	196	205	330	333	361	367	226	226	195	195	243	243	353	359	323	323
MLG1058	1	PSTv-52	MG1	MG1-3	1	16-109	1	2016	2016	125	129	276	278	228	228	149	152	364	364	311	311	196	196	330	333	361	367	226	226	195	195	243	243	353	359	323	323
MLG1059	1	PSTv-52(2)	MG1	MG1-3	2	13-057	1	2013	2013	125	129	276	278	228	228	149	152	358	364	311	314	196	205	330	333	361	367	226	226	195	195	243	243	353	359	323	323
MLG1060	2	PSTv-52(1), PSTv-198(1)	MG1	MG1-3	2	13-070	2	2013	2016	125	129	276	278	228	228	149	152	358	364	311	314	196	196	330	333	361	367	226	226	195	195	243	243	353	359	323	323
MLG1061	1	PSTv-52	MG1	MG1-3	1	13-285	1	2013	2013	125	129	276	278	228	228	149	152	358	358	311	314	196	205	330	333	361	367	226	226	195	195	243	243	353	359	323	323
MLG1062	2	PSTv-37(1), PSTv-52(1)	MG1	MG1-3	2	15-43	2	2015	2017	125	129	276	278	228	228	149	152	0	0	311	314	196	205	330	333	361	367	226	226	195	195	243	243	353	359	323	323
MLG1063	2	PSTv-37(2), PSTv-52(1)	MG1	MG1-3	3	13-050	1	2013	2013	125	129	276	278	228	228	149	152	364	364	311	314	196	205	333	333	361	367	226	226	195	195	243	243	353	359	323	323
MLG1064	1	PSTv-37	MG1	MG1-3	1	17-163	1	2017	2017	125	129	276	278	228	228	149	152	358	364	311	314	196	196	333	333	361	367	226	226	195	195	243	243	353	359	323	323
MLG1065	1	PSTv-37	MG1	MG1-3	1	15-27	1	2015	2015	125	129	276	278	228	228	149	152	0	0	311	314	196	196	330	333	361	367	226	226	195	198	243	246	353	359	323	323
MLG1066	2	PSTv-37(2), PSTv-52(6)	MG1	MG1-3	8	15-304	3	2015	2017	125	129	276	278	228	228	149	152	364	364	311	314	196	205	330	333	361	367	226	226	195	195	243	246	353	359	323	323
MLG1067	2	PSTv-52(1), PSTv-193(1)	MG1	MG1-3	2	14-273	2	2014	2016	125	129	276	278	228	228	149	152	358	364	311	314	196	205	330	333	361	367	226	226	195	195	243	246	353	359	323	323
MLG1068	2	PSTv-52(1), PSTv-198(1)	MG1	MG1-3	2	14-194	2	2014	2016	125	129	276	278	228	228	149	152	358	364	311	314	196	196	330	333	361	367	226	226	195	195	243	246	353	359	323	323
MLG1069	1	PSTv-52	MG1	MG1-3	1	16-022	1	2016	2016	125	129	276	278	228	228	149	152	358	358	311	314	196	196	330	333	361	367	226	226	195	195	243	246	353	359	323	323
MLG1070	1	PSTv-52	MG1	MG1-3	1	16-002	1	2016	2016	125	129	276	278	228	228	149	152	0	0	311	314	196	205	330	333	361	367	226	226	195	195	243	246	353	359	323	323
MLG1071	1	PSTv-198	MG1	MG1-3	1	16-161	1	2016	2016	125	129	276	278	228	228	149	152	0	0	311	314	196	205	330	333	361	367	226	226	195	195	246	246	353	359	323	323
MLG1072	1	PSTv-52	MG1	MG1-3	1	13-246	1	2013	2013	125	129	276	278	228	228	149	152	364	364	311	311	196	205	333	333	361	367	226	226	195	195	246	246	353	359	323	323
MLG1073	1	PSTv-37(2)	MG1	MG1-3	2	17-148	1	2017	2017	125	129	276	278	228	228	149	152	364	364	311	314	196	205	333	333	361	367	226	242	195	195	243	243	353	359	329	329
MLG1074	2	PSTv-37(1), PSTv-52(1)	MG1	MG1-3	2	14-130	1	2014	2014	125	129	276	278	228	228	149	152	364	364	311	314	196	205	330	333	361	367	226	242	195	195	243	246	353	359	329	329
MLG1075	1	PSTv-52	MG1	MG1-3	1	14-16	1	2014	2014	125	129	276	278	228	228	149	152	358	364	311	314	196	205	330	333	361	367	226	242	195	195	243	246	353	359	329	329
MLG1076	1	NT	MG1	MG1-3	1	17-242	1	2017	2017	125	129	276	278	228	228	149	152	364	364	311	314	196	205	333	333	361	367	226	242	195	195	243	243	353	359	323	329
MLG1077	1	PSTv-52	MG1	MG1-3	1	15-65	1	2015	2015	125	129	276	278	228	228	149	152	364	364	311	314	196	205	330	333	361	367	226	242	195	195	243	246	353	359	323	329
MLG1078	1	PSTv-52	MG1	MG1-3	1	14-282	1	2014	2014	125	129	276	278	228	228	149	152	0	0	0	0	196	196	330	333	361	367	226	242	195	195	243	246	353	359	323	329
MLG1079	1	PSTv-37	MG1	MG1-3	1	17-116	1	2017	2017	125	129	276	278	228	228	149	152	364	364	311	314	196	205	330	330	361	367	226	242	195	195	243	243	353	359	323	323
MLG1080	1	PSTv-37(5)	MG1	MG1-3	5	12-265-NG	1	2012	2012	125	129	276	278	228	228	149	152	364	364	314	314	196	205	330	333	361	367	226	242	195	195	243	243	353	359	323	323
MLG1081	1	PSTv-37	MG1	MG1-3	1	17-229-1	1	2017	2017	125	129	276	278	228	228	149	152	364	364	311	314	205	205	330	333	361	367	226	242	195	195	243	243	353	359	323	323
MLG1082	2	PSTv-37(9),PSTv-52(4)	MG1	MG1-3	13	12-223-3	4	2012	2017	125	129	276	278	228	228	149	152	364	364	311	314	196	205	330	333	361	367	226	242	195	195	243	243	353	359	323	323
MLG1083	2	PSTv-37(1), PSTv-52(2)	MG1	MG1-3	3	15-185-NG	1	2015	2015	125	129	276	278	228	228	149	152	364	364	311	314	196	196	330	333	361	367	226	242	195	195	243	243	353	359	323	323
MLG1084	1	PSTv-52(2)	MG1	MG1-3	2	13-006	2	2013	2016	125	129	276	278	228	228	149	152	364	364	311	311	196	205	330	333	361	367	226	242	195	195	243	243	353	359	323	323
MLG1085	2	PSTv-37(1), PSTv-52(1)	MG1	MG1-3	2	13-087	2	2013	2015	125	129	276	278	228	228	149	152	358	364	311	314	196	205	330	333	361	367	226	242	195	195	243	243	353	359	323	323
MLG1086	1	PSTv-37(2)	MG1	MG1-3	2	15-187-NG	1	2015	2015	125	129	276	278	228	228	149	152	358	364	311	314	196	196	330	333	361	367	226	242	195	195	243	243	353	359	323	323
MLG1087	1	PSTv-37(5)	MG1	MG1-3	5	12-266-NG	1	2012	2012	125	129	276	278	228	228	149	152	358	358	314	314	196	205	330	333	361	367	226	242	195	195	243	243	353	359	323	323
MLG1088	1	PSTv-37(2)	MG1	MG1-3	2	12-74-NG	2	2012	2017	125	129	276	278	228	228	149	152	358	358	311	314	196	205	330	333	361	367	226	242	195	195	243	243	353	359	323	323
MLG1089	1	PSTv-37	MG1	MG1-3	1	17-052-1	1	2017	2017	125	129	276	278	228	228	149	152	358	358	311	314	196	196	330	333	361	367	226	242	195	195	243	243	353	359	323	323
MLG1090	1	PSTv-37	MG1	MG1-5	1	15-40	1	2015	2015	125	129	276	278	228	228	149	152	0	0	311	314	196	202	330	333	361	367	226	242	195	195	243	243	353	359	323	323
MLG1091	2	PSTv-37(1), PSTv-52(2)	MG1	MG1-3	3	12-295-NG	2	2012	2015	125	129	276	278	228	228	149	152	0	0	311	314	196	205	330	333	361	367	226	242	195	195	243	243	353	359	323	323
MLG1092	1	PSTv-37	MG1	MG1-3	1	15-60	1	2015	2015	125	129	276	278	228	228	149	152	0	0	311	314	196	196	330	333	361	367	226	242	195	195	243	243	353	359	323	323
MLG1093	2	PSTv-37(4), PSTv-52(2)	MG1	MG1-3	6	13-009	2	2013	2017	125	129	276	278	228	228	149	152	364	364	311	314	196	205	333	333	361	367	226	242	195	195	243	243	353	359	323	323
MLG1094	1	PSTv-37	MG1	MG1-4	1	17-143	1	2017	2017	125	129	276	278	228	228	149	152	358	364	311	311	196	196	333	333	361	367	226	242	195	195	243	243	353	359	323	323
MLG1095	1	PSTv-37	MG1	MG1-3	1	12-20-NG	1	2012	2012	125	129	276	278	228	228	149	152	364	364	314	314	196	205	330	333	361	367	226	242	0	0	243	243	353	359	323	323
MLG1096	1	PSTv-37	MG1	MG1-3	1	12-67-NG	1	2012	2012	125	129	276	278	228	228	149	152	358	358	314	314	196	205	330	333	361	367	226	242	0	0	243	243	353	359	323	323
MLG1097	2	PSTv-37(1), PSTv-47(1)	MG1	MG1-3	2	11-202	1	2011	2011	125	129	276	278	228	228	149	152	364	364	311	314	196	205	330	330	361	367	226	242	195	195	243	246	353	359	323	323
MLG1098	1	PSTv-47	MG1	MG1-3	1	12-420-NG	1	2012	2012	125	129	276	278	228	228	149	152	364	364	314	314	196	205	330	333	361	367	226	242	195	195	243	246	353	359	323	323
MLG1099	6	PSTv-37(10), PSTv-52(10), PSTv-73(1), PSTv-75(1), PSTv-78(1), PSTv-198(1)	MG1	MG1-3	24	12-26	6	2012	2017	125	129	276	278	228	228	149	152	364	364	311	314	196	205	330	333	361	367	226	242	195	195	243	246	353	359	323	323
MLG1100	1	PSTv-37	MG1	MG1-3	1	15-81	1	2015	2015	125	129	276	278	228	228	149	152	364	364	311	314	196	196	330	333	361	367	226	242	195	195	243	246	353	359	323	323
MLG1101	1	PSTv-52	MG1	MG1-3	1	14-228	1	2014	2014	125	129	276	278	228	228	149	152	364	364	0	0	196	205	330	333	361	367	226	242	195	195	243	246	353	359	323	323
MLG1102	1	PSTv-38	MG1	MG1-3	1	14-13	1	2014	2014	125	129	276	278	228	228	149	152	358	364	311	314	196	205	330	333	361	367	226	242	195	195	243	246	353	359	323	323
MLG1103	1	PSTv-37	MG1	MG1-3	1	12-24-NG	1	2012	2012	125	129	276	278	228	228	149	152	358	358	314	314	196	205	330	333	361	367	226	242	195	195	243	246	353	359	323	323
MLG1104	1	PSTv-52	MG1	MG1-3	1	14-139	1	2014	2014	125	129	276	278	228	228	149	152	358	358	311	314	196	205	330	333	361	367	226	242	195	195	243	246	353	359	323	323
MLG1105	1	PSTv-52	MG1	MG1-5	1	14-25	1	2014	2014	125	129	276	278	228	228	149	152	0	0	311	314	196	202	330	333	361	367	226	242	195	195	243	246	353	359	323	323
MLG1106	4	PSTv-11(1), PSTv-37(1), PSTv-52(8), PSTv-62(1)	MG1	MG1-3	11	14-312	2	2014	2015	125	129	276	278	228	228	149	152	0	0	311	314	196	205	330	333	361	367	226	242	195	195	243	246	353	359	323	323
MLG1107	1	PSTv-52	MG1	MG1-3	1	14-78	1	2014	2014	125	129	276	278	228	228	149	152	0	0	0	0	196	205	330	333	361	367	226	242	195	195	243	246	353	359	323	323
MLG1108	1	PSTv-52	MG1	MG1-3	1	15-249	1	2015	2015	125	129	276	278	228	228	149	152	364	364	311	314	196	205	333	333	361	367	226	242	195	195	243	246	353	359	323	323
MLG1109	1	PSTv-52	MG1	MG1-3	1	14-289	1	2014	2014	125	129	276	278	228	228	149	152	358	364	311	314	196	205	333	333	361	367	226	242	195	195	243	246	353	359	323	323
MLG1110	1	PSTv-52	MG1	MG1-3	1	14-221	1	2014	2014	125	129	276	278	228	228	149	152	0	0	314	314	196	205	333	333	361	367	226	242	195	195	243	246	353	359	323	323
MLG1111	1	PSTv-37	MG1	MG1-3	1	12-296-NG	1	2012	2012	125	129	276	278	228	228	149	152	364	364	314	314	196	205	330	333	361	367	226	242	195	195	246	246	353	359	323	323
MLG1112	1	PSTv-37	MG1	MG1-3	1	14-32	1	2014	2014	125	129	276	278	228	228	149	152	0	0	311	314	196	205	330	333	361	367	226	242	195	195	246	246	353	359	323	323
MLG1113	1	PSTv-47	MG1	MG1-3	1	17-128	1	2017	2017	125	129	276	278	228	228	149	152	364	364	311	314	196	205	333	333	361	367	226	242	195	195	246	246	353	359	323	323
MLG1114	1	PSTv-198	MG1	MG1-3	1	16-115	1	2016	2016	125	129	276	278	228	228	149	152	364	364	311	314	196	205	330	333	361	367	226	242	195	195	0	0	353	359	323	323
MLG1115	1	PSTv-79	MG1	MG1-3	1	14-257	1	2014	2014	125	129	276	278	228	228	149	152	364	364	311	314	196	196	330	333	361	367	226	242	195	195	0	0	353	359	323	323
MLG1116	1	PSTv-52	MG1	MG1-3	1	14-302	1	2014	2014	125	129	276	278	228	228	149	152	364	364	311	314	196	205	330	333	361	367	226	242	195	195	243	246	353	359	0	0
MLG1117	1	PSTv-52(2)	MG1	MG1-3	2	14-305	1	2014	2014	125	129	276	278	228	228	149	152	0	0	311	314	196	205	330	333	361	367	226	242	195	195	243	246	353	359	0	0
MLG1118	1	PSTv-37	MG1	MG1-3	1	12-163-NG	1	2012	2012	125	129	276	278	228	228	149	152	364	364	314	314	196	205	330	333	361	367	0	0	195	195	243	243	353	359	323	323
MLG1119	1	PSTv-37	MG1	MG1-4	1	15-67	1	2015	2015	125	129	276	278	228	228	149	152	358	364	311	314	196	205	330	333	367	367	226	242	195	195	243	243	353	359	323	323
MLG1120	1	PSTv-52	MG1	MG1-4	1	14-54	1	2014	2014	125	129	276	278	228	228	149	152	364	364	311	314	196	205	330	333	367	367	226	242	195	195	243	246	353	359	323	323
MLG1121	1	PSTv-37	MG1	MG1-3	1	12-298-NG	1	2012	2012	125	129	276	278	228	228	149	152	358	358	314	314	196	205	330	333	367	367	226	242	195	195	246	246	353	359	323	323
MLG1122	1	PSTv-52	MG1	MG1-3	1	14-225	1	2014	2014	125	129	276	278	228	228	149	152	0	0	311	314	196	205	330	333	0	0	226	242	195	195	243	246	353	359	323	323
MLG1123	1	PSTv-76	MG1	MG1-3	1	13-245	1	2013	2013	125	129	276	278	228	228	149	152	364	364	311	314	196	205	330	330	361	367	226	226	195	195	243	243	359	359	323	323
MLG1124	2	PSTv-37(1), PSTv-198(2)	MG1	MG1-3	3	16-214	2	2016	2017	125	129	276	278	228	228	149	152	364	364	311	314	196	205	330	333	361	367	226	226	195	195	243	243	359	359	323	323
MLG1125	1	PSTv-37	MG1	MG1-3	1	17-135-1	1	2017	2017	125	129	276	278	228	228	149	152	364	364	311	311	196	205	330	333	361	367	226	226	195	195	243	243	359	359	323	323
MLG1126	1	PSTv-37	MG1	MG1-3	1	12-175-NG	1	2012	2012	125	129	276	278	228	228	149	152	364	364	314	314	196	205	330	333	361	367	226	242	195	195	243	243	359	359	323	323
MLG1127	1	PSTv-18	MG1	MG1-5	1	14-104-ST	1	2014	2014	125	129	276	278	228	228	149	152	364	364	311	314	196	202	333	333	361	367	226	242	195	198	243	246	359	359	323	323
MLG1128	1	PSTv-52	MG1	MG1-3	1	16-261	1	2016	2016	125	129	276	278	228	228	149	152	364	364	311	314	196	205	330	333	361	367	226	242	195	195	243	246	359	359	323	323
MLG1129	1	PSTv-37	MG1	MG1-3	1	16-126	1	2016	2016	125	129	276	278	228	228	149	152	358	358	311	314	196	196	330	333	361	367	226	226	195	195	243	243	0	0	323	323
MLG1130	1	PSTv-52	MG1	MG1-3	1	16-159	1	2016	2016	125	129	276	278	228	228	149	152	0	0	311	314	196	205	330	333	361	367	226	226	195	195	243	246	0	0	323	323
MLG1131	1	PSTv-37	MG1	MG1-3	1	12-90-NG	1	2012	2012	125	129	276	278	228	228	149	152	364	364	314	314	196	205	330	333	361	367	0	0	195	195	243	243	0	0	323	323
MLG1132	1	PSTv-52	MG1	MG1-3	1	14-68	1	2014	2014	125	129	276	278	228	228	149	152	0	0	311	314	196	205	333	333	0	0	226	242	195	195	243	246	0	0	323	323
MLG1133	1	PSTv-37	MG1	MG1-5	1	17-327-2	1	2017	2017	125	129	276	278	228	228	149	149	364	364	0	0	202	202	330	333	361	361	226	226	195	195	243	246	353	353	323	323
MLG1134	1	PSTv-37	MG1	MG1-3	1	17-247	1	2017	2017	125	129	276	278	228	228	149	149	364	364	314	314	196	196	330	333	361	367	226	226	195	195	243	243	353	353	323	323
MLG1135	1	PSTv-293	MG1	MG1-5	1	17-041	1	2017	2017	125	129	276	278	228	228	149	149	0	0	311	314	196	202	333	333	361	367	226	226	195	198	243	243	353	359	329	329
MLG1136	1	PSTv-18	MG1	MG1-3	1	14-166	1	2014	2014	125	129	276	278	228	228	149	149	358	364	311	314	196	205	333	333	361	367	226	226	195	198	243	243	353	359	323	329
MLG1137	4	PSTv-37(1), PSTv-52(2), PSTv-73(1), PSTv-198(1)	MG1	MG1-3	5	12-002-2	3	2012	2016	125	129	276	278	228	228	149	149	364	364	311	314	196	205	330	333	361	367	226	226	195	195	243	243	353	359	323	323
MLG1138	1	PSTv-37	MG1	MG1-3	1	17-026-1	1	2017	2017	125	129	276	278	228	228	149	149	364	364	311	311	196	205	330	333	361	367	226	226	195	195	243	243	353	359	323	323
MLG1139	1	PSTv-73	MG1	MG1-3	1	13-213	1	2013	2013	125	129	276	278	228	228	149	149	358	364	311	314	196	196	330	333	361	367	226	226	195	195	243	243	353	359	323	323
MLG1140	1	PSTv-37	MG1	MG1-3	1	17-076-1	1	2017	2017	125	129	276	278	228	228	149	149	364	364	311	314	196	205	333	333	361	367	226	226	195	195	243	243	353	359	323	323
MLG1141	1	PSTv-37	MG1	MG1-3	1	17-227-1	1	2017	2017	125	129	276	278	228	228	149	149	358	364	314	314	196	205	333	333	361	367	226	226	195	195	243	243	353	359	323	323
MLG1142	1	PSTv-37	MG1	MG1-3	1	17-122	1	2017	2017	125	129	276	278	228	228	149	149	358	358	311	314	196	205	333	333	361	367	226	226	195	195	243	243	353	359	323	323
MLG1143	1	PSTv-37	MG1	MG1-3	1	17-223	1	2017	2017	125	129	276	278	228	228	149	149	358	358	311	314	196	196	333	333	361	367	226	226	195	195	243	243	353	359	323	323
MLG1144	1	PSTv-37	MG1	MG1-3	1	16-238	1	2016	2016	125	129	276	278	228	228	149	149	364	364	314	314	196	205	330	333	361	367	226	226	195	195	243	246	353	359	323	323
MLG1145	1	PSTv-52	MG1	MG1-3	1	15-313	1	2015	2015	125	129	276	278	228	228	149	149	358	364	311	314	196	205	330	333	361	367	226	226	195	195	243	246	353	359	323	323
MLG1146	1	PSTv-37	MG1	MG1-3	1	16-117	1	2016	2016	125	129	276	278	228	228	149	149	0	0	311	314	196	196	330	333	361	367	226	226	195	195	243	246	353	359	323	323
MLG1147	1	PSTv-52	MG1	MG1-3	1	14-72	1	2014	2014	125	129	276	278	228	228	149	149	0	0	311	314	196	205	330	333	361	367	226	242	195	195	243	243	353	359	329	329
MLG1148	1	PSTv-52	MG1	MG1-3	1	17-062	1	2017	2017	125	129	276	278	228	228	149	149	358	358	311	314	196	205	330	330	361	367	226	242	195	195	243	243	353	359	323	323
MLG1149	1	PSTv-37(5)	MG1	MG1-3	5	12-228	2	2012	2017	125	129	276	278	228	228	149	149	364	364	311	314	196	205	330	333	361	367	226	242	195	195	243	243	353	359	323	323
MLG1150	1	PSTv-37	MG1	MG1-3	1	17-137	1	2017	2017	125	129	276	278	228	228	149	149	364	364	311	314	196	205	333	333	361	367	226	242	195	195	243	243	353	359	323	323
MLG1151	2	PSTv-37(2), PSTv-52(2)	MG1	MG1-3	4	14-296	3	2014	2017	125	129	276	278	228	228	149	149	364	364	311	314	196	205	330	333	361	367	226	242	195	195	243	246	353	359	323	323
MLG1152	1	PSTv-37	MG1	MG1-3	1	17-140	1	2017	2017	125	129	276	278	228	228	149	149	358	358	311	314	196	196	330	333	361	367	242	242	195	195	243	243	353	359	323	323
MLG1153	1	PSTv-52	MG1	MG1-4	1	13-231	1	2013	2013	125	129	276	278	228	228	149	149	364	364	311	314	196	205	330	333	367	367	226	226	195	195	243	243	353	359	323	323
MLG1154	1	PSTv-198	MG1	MG1-4	1	16-185	1	2016	2016	125	129	276	278	228	228	149	149	0	0	311	314	196	205	333	333	367	367	226	226	195	195	243	243	353	359	323	323
MLG1155	1	PSTv-37	MG1	MG1-4	1	16-268	1	2016	2016	125	129	276	278	228	228	149	149	0	0	311	314	196	196	333	333	367	367	226	226	195	195	243	243	353	359	323	323
MLG1156	1	PSTv-52	MG1	MG1-3	1	14-311	1	2014	2014	125	129	276	278	228	228	149	149	364	364	311	314	196	205	330	330	0	0	226	242	195	195	243	246	353	359	323	323
MLG1157	1	PSTv-37	MG1	MG1-3	1	17-120	1	2017	2017	125	129	276	278	228	228	149	149	358	358	314	314	196	205	0	0	361	367	226	226	195	195	243	243	359	359	323	329
MLG1158	1	PSTv-37	MG1	MG1-3	1	16-046	1	2016	2016	125	129	276	278	228	228	149	149	0	0	311	314	196	205	330	333	361	367	226	226	195	195	243	243	359	359	323	323
MLG1159	1	PSTv-47	MG1	MG1-3	1	17-217	1	2017	2017	125	129	276	278	228	228	149	149	364	364	311	311	196	205	330	333	361	367	226	226	195	195	243	246	359	359	323	323
MLG1160	1	PSTv-52	MG1	MG1-3	1	13-021	1	2013	2013	125	129	276	278	228	228	149	149	364	364	311	314	196	205	330	333	361	367	0	0	195	195	243	243	359	359	323	323
MLG1161	1	PSTv-48	MG1	MG1-4	1	17-152	1	2017	2017	125	129	276	278	228	228	149	149	0	0	311	314	196	196	333	333	367	367	226	226	195	195	243	246	359	359	329	329
MLG1162	1	PSTv-48	MG1	MG1-4	1	15-192	1	2015	2015	125	129	276	278	228	228	149	149	364	364	311	314	196	196	333	333	367	367	226	226	195	195	246	246	359	359	323	323
MLG1163	1	PSTv-37	MG1	MG1-4	1	12-206-2	1	2012	2012	125	129	276	278	228	228	149	149	364	364	311	314	196	205	330	333	367	367	226	242	195	195	243	243	359	359	323	323
MLG1164	1	PSTv-48(2)	MG1	MG1-4	2	12-245-NG	1	2012	2012	125	129	276	278	228	228	149	149	364	364	314	314	196	196	333	333	367	367	226	242	195	195	246	246	359	359	323	323
MLG1165	1	PSTv-48	MG1	MG1-4	1	12-328-NG	1	2012	2012	125	129	276	278	228	228	149	149	358	358	314	314	196	196	333	333	367	367	226	242	195	195	246	246	359	359	323	323
MLG1166	1	PSTv-46	MG1	MG1-4	1	12-423-NG	1	2012	2012	125	129	276	278	228	228	149	149	0	0	314	314	196	196	333	333	367	367	226	242	195	195	246	246	359	359	323	323
MLG1167	1	PSTv-52	MG1	MG1-3	1	14-222	1	2014	2014	125	129	276	278	228	228	149	149	0	0	311	314	196	196	330	333	0	0	226	242	195	195	243	246	359	359	323	329
MLG1168	1	PSTv-37	MG1	MG1-3	1	16-004	1	2016	2016	125	129	276	278	228	228	149	149	0	0	311	314	196	205	330	333	361	367	226	226	195	195	243	243	0	0	323	323
MLG1169	1	PSTv-52	MG1	MG1-3	1	16-128	1	2016	2016	125	129	276	278	228	228	149	149	364	364	311	314	196	196	330	333	361	367	226	226	195	195	243	246	0	0	323	323
MLG1170	1	PSTv-52	MG1	MG1-3	1	16-119	1	2016	2016	125	129	276	278	228	228	149	149	0	0	311	314	196	196	330	333	361	367	226	226	195	195	243	246	0	0	323	323
MLG1171	1	PSTv-37	MG1	MG1-3	1	14-264	1	2014	2014	125	129	276	278	228	228	149	149	0	0	311	314	196	196	0	0	0	0	226	242	195	195	243	243	0	0	323	329
MLG1172	1	PSTv-52	MG1	MG1-3	1	13-232	1	2013	2013	125	129	276	278	0	0	152	152	364	364	311	314	196	205	330	333	361	367	226	226	195	195	243	243	353	359	323	323
MLG1173	3	PSTv-36(1), PSTv-37(2), PSTv-52(1)	MG1	MG1-3	4	14-9	1	2014	2014	125	129	276	278	0	0	149	152	364	364	311	314	196	205	330	333	361	367	226	242	195	195	243	246	353	359	323	323
MLG1174	1	PSTv-37	MG1	MG1-3	1	14-3	1	2014	2014	125	129	276	278	0	0	149	152	0	0	311	314	196	205	330	333	361	367	226	242	195	195	243	246	353	359	323	323
MLG1175	1	PSTv-52	MG1	MG1-4	1	13-288	1	2013	2013	125	129	276	278	0	0	149	149	364	364	311	311	196	205	333	333	367	367	226	226	195	195	243	243	359	359	323	323
MLG1176	1	PSTv-52	MG1	MG1-3	1	13-203	1	2013	2013	125	129	276	276	225	225	149	152	364	364	314	314	196	196	333	333	361	367	226	226	195	195	243	243	353	359	323	329
MLG1177	1	PSTv-52	MG1	MG1-3	1	15-98	1	2015	2015	125	129	276	276	225	225	149	152	0	0	311	314	196	196	330	330	361	367	226	226	195	195	243	246	353	359	323	323
MLG1178	1	PSTv-4	MG3	MG3-2	1	14-321	1	2014	2014	125	129	276	276	225	225	149	152	358	364	0	0	196	196	333	333	0	0	242	242	195	195	246	246	359	359	323	323
MLG1179	1	PSTv-101	MG3	MG3-2	1	16-341	1	2016	2016	125	129	276	276	225	225	149	149	0	0	311	314	196	196	333	333	361	367	242	242	195	195	243	246	359	359	323	323
MLG1180	1	PSTv-4	MG3	MG3-2	1	12-319-NG	1	2012	2012	125	129	276	276	225	225	149	149	364	364	314	314	196	196	333	333	367	367	242	242	195	195	246	246	359	359	323	323
MLG1181	1	PSTv-120	MG3	MG3-2	1	17-150	1	2017	2017	125	129	276	276	225	225	149	149	358	358	314	314	196	196	333	333	367	367	242	242	195	195	246	246	359	359	323	323
MLG1182	1	PSTv-53	MG3	MG3-2	1	12-327-NG	1	2012	2012	125	129	276	276	225	225	149	149	358	358	311	314	196	196	333	333	367	367	242	242	195	195	0	0	359	359	323	323
MLG1183	1	PSTv-221	MG3	MG3-3	1	16-226	1	2016	2016	125	129	276	276	231	231	149	152	358	364	314	314	196	202	330	333	361	367	226	242	195	195	243	246	353	359	323	323
MLG1184	1	PSTv-48	MG3	MG3-3	1	14-136	1	2014	2014	125	129	276	276	231	231	149	149	358	364	311	314	196	196	333	333	361	361	226	226	195	195	246	246	359	359	323	323
MLG1185	1	PSTv-321	MG3	MG3-3	1	17-146	1	2017	2017	125	129	276	276	231	231	149	149	358	358	311	311	196	196	333	333	367	367	226	242	195	195	243	243	359	359	323	323
MLG1186	1	PSTv-37	MG1	MG1-3	1	16-047	1	2016	2016	125	129	276	276	213	225	152	152	358	358	311	314	196	205	330	333	361	367	226	242	195	195	243	243	353	359	323	323
MLG1187	1	PSTv-52	MG1	MG1-3	1	16-295	1	2016	2016	125	129	276	276	213	225	152	152	358	364	311	314	196	196	330	333	361	367	226	242	195	195	243	246	359	359	323	323
MLG1188	1	PSTv-37	MG1	MG1-3	1	17-213	1	2017	2017	125	129	276	276	213	225	149	152	364	364	311	314	196	205	330	333	361	367	226	242	195	195	243	243	353	359	323	323
MLG1189	1	PSTv-37	MG1	MG1-3	1	17-166	1	2017	2017	125	129	276	276	213	225	149	149	364	364	311	314	196	205	330	333	361	361	226	226	195	195	243	246	0	0	323	323
MLG1190	1	PSTv-198	MG1	MG1-4	1	16-258	1	2016	2016	125	129	276	276	213	213	152	152	364	364	311	311	196	196	330	333	361	367	226	226	195	195	243	243	353	359	323	323
MLG1191	1	PSTv-47	MG1	MG1-4	1	17-127-1	1	2017	2017	125	129	276	276	213	213	152	152	358	364	311	311	196	196	333	333	361	367	226	226	195	195	243	243	353	359	323	323
MLG1192	1	NT	MG1	MG1-3	1	17-241	1	2017	2017	125	129	276	276	213	213	152	152	364	364	311	314	196	205	333	333	361	367	226	242	195	195	243	243	353	359	323	323
MLG1193	1	PSTv-22	MG1	MG1-5	1	13-013	1	2013	2013	125	129	276	276	213	213	149	152	358	364	311	314	196	202	333	333	361	367	226	226	195	198	243	243	353	359	323	323
MLG1194	2	PSTv-37(1), PSTv-52(1)	MG1	MG1-4	2	13-088	2	2013	2017	125	129	276	276	213	213	149	152	364	364	311	314	196	205	330	333	361	367	226	226	195	195	243	243	353	359	323	323
MLG1195	1	PSTv-52	MG1	MG1-4	1	13-071	1	2013	2013	125	129	276	276	213	213	149	152	358	364	311	314	196	196	330	333	361	367	226	226	195	195	243	243	353	359	323	323
MLG1196	1	PSTv-37	MG1	MG1-3	1	13-412	1	2013	2013	125	129	276	276	213	213	149	152	358	358	311	314	196	205	330	330	361	367	226	226	195	195	243	246	353	359	323	323
MLG1197	2	PSTv-37(1), PSTv-39(1)	MG1	MG1-4	2	12-204-2	2	2012	2017	125	129	276	276	213	213	149	152	364	364	311	314	196	205	330	333	361	367	226	242	195	195	243	243	353	359	323	323
MLG1198	1	PSTv-76	MG1	MG1-4	1	16-233	1	2016	2016	125	129	276	276	213	213	149	152	358	358	311	311	196	205	330	333	367	367	242	242	195	195	246	246	353	359	323	323
MLG1199	1	PSTv-37	MG1	MG1-3	1	14-62	1	2014	2014	125	129	276	276	213	213	149	152	0	0	0	0	196	205	330	330	361	367	226	226	195	195	243	246	359	359	323	323
MLG1200	1	PSTv-37	MG1	MG1-4	1	16-194	1	2016	2016	125	129	276	276	213	213	149	152	364	364	311	314	196	205	330	333	361	367	226	226	195	195	243	246	359	359	323	323
MLG1201	1	PSTv-47	MG1	MG1-4	1	17-046	1	2017	2017	125	129	276	276	213	213	149	152	364	364	311	314	196	205	330	330	361	367	226	242	195	195	243	243	359	359	323	323
MLG1202	1	PSTv-37	MG1	MG1-4	1	17-233	1	2017	2017	125	129	276	276	213	213	149	149	358	364	314	314	196	205	330	333	361	367	226	226	195	195	243	246	353	353	323	323
MLG1203	1	PSTv-52	MG1	MG1-4	1	16-316	1	2016	2016	125	129	276	276	213	213	149	149	0	0	311	314	196	196	333	333	0	0	226	242	195	195	243	246	353	353	323	329
MLG1204	1	PSTv-22	MG1	MG1-4	1	13-013	1	2013	2013	125	129	276	276	213	213	149	149	364	364	314	314	205	205	333	333	361	367	226	226	195	198	243	243	353	359	323	329
MLG1205	1	PSTv-22	MG1	MG1-4	1	13-013	1	2013	2013	125	129	276	276	213	213	149	149	358	364	311	311	205	205	333	333	361	367	226	226	195	198	243	243	353	359	323	329
MLG1206	1	PSTv-52	MG1	MG1-4	1	17-126	1	2017	2017	125	129	276	276	213	213	149	149	364	364	311	311	196	196	330	333	361	367	226	226	195	195	243	243	353	359	323	329
MLG1207	1	PSTv-75	MG1	MG1-4	1	13-030	1	2013	2013	125	129	276	276	213	213	149	149	364	364	311	311	196	196	333	333	361	367	226	226	195	195	243	243	353	359	323	329
MLG1208	1	NT	MG1	MG1-5	1	15-239-NG	1	2015	2015	125	129	276	276	213	213	149	149	364	364	311	314	196	202	333	333	361	367	226	226	195	195	243	246	353	359	323	329
MLG1209	1	PSTv-52	MG1	MG1-4	1	16-032	1	2016	2016	125	129	276	276	213	213	149	149	364	364	311	311	196	196	333	333	361	367	226	226	195	195	243	246	353	359	323	329
MLG1210	1	PSTv-119	MG1	MG1-4	1	14-149-Yr8	1	2014	2014	125	129	276	276	213	213	149	149	364	364	311	311	196	196	333	333	361	367	226	226	195	195	246	246	353	359	323	329
MLG1211	1	PSTv-52	MG1	MG1-5	1	17-286	1	2017	2017	125	129	276	276	213	213	149	149	358	358	311	314	196	202	333	333	361	367	226	226	195	198	243	243	353	359	323	323
MLG1212	1	PSTv-52	MG1	MG1-4	1	13-298	1	2013	2013	125	129	276	276	213	213	149	149	364	364	311	311	196	196	333	333	361	367	226	226	195	195	243	243	353	359	323	323
MLG1213	1	PSTv-18	MG1	MG1-5	1	13-061	1	2013	2013	125	129	276	276	213	213	149	149	358	358	314	314	196	202	333	333	361	367	226	226	195	195	243	246	353	359	323	323
MLG1214	1	PSTv-41	MG1	MG1-4	1	15-41	1	2015	2015	125	129	276	276	213	213	149	149	364	364	311	314	196	196	333	333	361	367	226	242	195	198	243	243	353	359	323	329
MLG1215	1	PSTv-18	MG1	MG1-4	1	15-83	1	2015	2015	125	129	276	276	213	213	149	149	0	0	311	314	196	196	333	333	361	367	226	242	195	198	243	243	353	359	323	329
MLG1216	1	PSTv-75	MG1	MG1-4	1	13-030	1	2013	2013	125	129	276	276	213	213	149	149	364	364	311	311	205	205	333	333	361	367	226	242	195	195	243	243	353	359	323	329
MLG1217	1	PSTv-293	MG1	MG1-4	1	17-044-2	1	2017	2017	125	129	276	276	213	213	149	149	358	364	311	311	196	196	333	333	361	367	226	242	195	195	243	243	353	359	323	329
MLG1218	1	PSTv-119	MG1	MG1-4	1	17-073	1	2017	2017	125	129	276	276	213	213	149	149	358	358	311	311	196	196	333	333	361	367	226	242	195	195	243	243	353	359	323	329
MLG1219	1	PSTv-37	MG1	MG1-4	1	17-079	1	2017	2017	125	129	276	276	213	213	149	149	364	364	311	314	196	205	333	333	361	367	226	242	195	195	243	243	353	359	323	323
MLG1220	1	PSTv-52	MG1	MG1-4	1	14-289-NG-ST	1	2014	2014	125	129	276	276	213	213	149	149	358	364	311	314	196	205	333	333	361	367	226	242	195	198	243	246	353	359	323	323
MLG1221	1	PSTv-41	MG1	MG1-5	1	14-255-NG-ST	1	2014	2014	125	129	276	276	213	213	149	149	358	358	311	314	196	202	333	333	361	367	226	242	195	198	243	246	353	359	323	323
MLG1222	1	PSTv-78	MG1	MG1-4	1	14-121	1	2014	2014	125	129	276	276	213	213	149	149	364	364	0	0	196	196	333	333	361	367	226	242	195	195	243	246	353	359	323	323
MLG1223	1	PSTv-18	MG1	MG1-5	1	16-024	1	2016	2016	125	129	276	276	213	213	149	149	0	0	311	314	202	202	333	333	367	367	226	226	195	198	243	246	353	359	323	329
MLG1224	1	PSTv-39	MG1	MG1-4	1	16-040	1	2016	2016	125	129	276	276	213	213	149	149	364	364	314	314	196	196	333	333	367	367	226	226	195	195	243	243	353	359	0	0
MLG1225	1	PSTv-119	MG1	MG1-4	1	14-5	1	2014	2014	125	129	276	276	213	213	149	149	364	364	311	311	196	196	333	333	0	0	226	242	195	195	243	246	353	359	323	329
MLG1226	1	PSTv-18	MG1	MG1-4	1	16-066	1	2016	2016	125	129	276	276	213	213	149	149	0	0	311	314	196	196	333	333	361	367	226	226	195	195	243	246	359	359	323	329
MLG1227	1	PSTv-11	MG1	MG1-4	1	12-45	1	2012	2012	125	129	276	276	213	213	149	149	358	364	311	311	196	196	333	333	361	367	242	242	195	195	246	246	359	359	323	323
MLG1228	1	PSTv-48	MG1	MG1-4	1	15-314	1	2015	2015	125	129	276	276	213	213	149	149	358	364	311	314	196	196	333	333	367	367	226	242	195	198	243	246	359	359	323	323
MLG1229	1	PSTv-52	MG1	MG1-5	1	16-133	1	2016	2016	125	129	276	276	213	213	149	149	364	364	311	314	202	202	330	333	361	367	226	226	195	195	243	243	0	0	323	323
MLG1230	1	PSTv-198	MG1	MG1-4	1	16-187	1	2016	2016	125	129	276	276	213	213	149	149	0	0	311	314	196	196	333	333	361	367	226	242	195	195	243	243	0	0	323	323
MLG1231	1	PSTv-41	MG1	MG1-5	1	14-255	1	2014	2014	125	129	276	276	225	228	149	149	364	364	311	314	196	202	333	333	361	367	226	242	195	198	243	246	353	359	323	323
MLG1232	1	PSTv-48	MG1	MG1-5	1	14-267	1	2014	2014	125	129	276	276	225	228	149	149	0	0	311	311	196	202	333	333	0	0	226	242	195	195	246	246	353	359	323	323
MLG1233	1	PSTv-14	MG3	MG3-1	1	12-370-NG	1	2012	2012	125	129	276	276	225	228	149	149	358	358	311	314	196	196	333	333	367	367	226	226	195	195	246	246	359	359	323	323
MLG1234	1	PSTv-52	MG1	MG1-4	1	16-405	1	2016	2016	125	129	276	276	225	228	149	149	0	0	311	314	196	196	333	333	361	361	226	242	195	195	243	243	0	0	323	329
MLG1235	1	PSTv-37	MG1	MG1-4	1	17-207	1	2017	2017	125	129	276	276	228	231	149	149	358	358	0	0	196	196	333	333	367	367	226	226	195	195	243	243	359	359	323	323
MLG1236	1	PSTv-52	MG1	MG1-3	1	16-218	1	2016	2016	125	129	276	276	213	228	152	152	364	364	311	314	196	205	330	333	361	367	226	226	195	195	243	243	353	359	323	323
MLG1237	1	PSTv-52	MG1	MG1-4	1	13-294	1	2013	2013	125	129	276	276	213	228	152	152	364	364	311	311	196	196	333	333	361	367	226	226	195	195	243	243	353	359	323	323
MLG1238	1	NT	MG1	MG1-5	1	17-315	1	2017	2017	125	129	276	276	213	228	152	152	364	364	311	314	196	202	333	333	367	367	226	226	195	195	243	243	353	359	329	329
MLG1239	1	PSTv-52	MG1	MG1-4	1	13-092	1	2013	2013	125	129	276	276	213	228	149	152	364	364	311	311	196	196	330	333	361	367	226	226	195	195	243	243	353	359	323	323
MLG1240	1	PSTv-40	MG1	MG1-4	1	17-108-1	1	2017	2017	125	129	276	276	213	228	149	152	358	364	314	314	196	205	330	333	361	367	226	226	195	195	243	243	353	359	323	323
MLG1241	1	PSTv-18	MG1	MG1-4	1	16-157	1	2016	2016	125	129	276	276	213	228	149	152	364	364	311	314	196	196	333	333	361	367	226	226	195	195	243	243	353	359	323	323
MLG1242	1	PSTv-47	MG1	MG1-3	1	12-159-NG	1	2012	2012	125	129	276	276	213	228	149	152	364	364	314	314	196	205	330	333	361	367	226	242	195	195	243	243	353	359	323	323
MLG1243	1	PSTv-37	MG1	MG1-3	1	12-310-NG	1	2012	2012	125	129	276	276	213	228	149	152	358	358	311	314	196	205	330	333	361	367	226	242	195	195	243	243	353	359	323	323
MLG1244	1	PSTv-37	MG1	MG1-4	1	16-192	1	2016	2016	125	129	276	276	213	228	149	152	364	364	311	314	196	196	333	333	367	367	226	242	195	195	243	246	359	359	323	323
MLG1245	1	PSTv-18	MG1	MG1-4	1	16-148	1	2016	2016	125	129	276	276	213	228	149	152	358	364	311	314	196	196	333	333	361	367	226	226	195	198	243	246	0	0	323	329
MLG1246	1	PSTv-41	MG1	MG1-5	1	14-255-NG-ST	1	2014	2014	125	129	276	276	213	228	149	149	358	358	311	314	196	202	333	333	367	367	226	242	195	198	243	246	353	353	323	323
MLG1247	1	PSTv-37	MG1	MG1-4	1	17-094	1	2017	2017	125	129	276	276	213	228	149	149	364	364	311	314	196	196	330	330	361	367	226	226	195	195	243	243	353	359	323	329
MLG1248	1	PSTv-198	MG1	MG1-4	1	16-034	1	2016	2016	125	129	276	276	213	228	149	149	364	364	311	311	196	196	330	330	361	367	226	226	195	195	243	243	353	359	323	329
MLG1249	1	PSTv-37	MG1	MG1-5	1	14-254-NG-ST	1	2014	2014	125	129	276	276	213	228	149	149	358	358	311	314	196	202	333	333	361	367	226	242	195	198	243	246	353	359	323	323
MLG1250	1	PSTv-119	MG1	MG1-4	1	14-37-Yr44	1	2014	2014	125	129	276	276	213	228	149	149	364	364	311	311	196	196	333	333	361	367	226	242	195	195	243	246	353	359	323	323
MLG1251	1	PSTv-47	MG1	MG1-4	1	12-173-NG	1	2012	2012	125	129	276	276	213	228	149	149	358	358	314	314	196	196	333	333	361	367	226	242	195	195	243	246	353	359	323	323
MLG1252	1	PSTv-14	MG1	MG1-4	1	14-21	1	2014	2014	125	129	276	276	213	228	149	149	364	364	311	314	196	196	333	333	367	367	226	242	195	195	243	246	353	359	323	323
MLG1253	1	PSTv-7	MG1	MG1-4	1	14-293-Yr8	1	2014	2014	125	129	276	276	213	228	149	149	358	364	311	314	196	205	333	333	361	367	226	242	195	195	243	246	359	359	323	323
MLG1254	1	PSTv-52	MG1	MG1-5	1	14-207	1	2014	2014	125	129	276	276	213	228	149	149	364	364	311	311	202	202	333	333	367	367	226	242	195	195	243	246	359	359	323	323
MLG1255	1	PSTv-4	MG3	MG3-1	1	14-326	1	2014	2014	125	129	276	276	213	228	149	149	0	0	311	314	196	196	333	333	367	367	242	242	195	195	243	246	359	359	0	0
MLG1256	1	PSTv-37	MG1	MG1-3	1	17-125	1	2017	2017	125	129	276	276	228	228	152	152	0	0	311	314	196	205	330	333	361	367	226	226	195	195	243	243	353	353	323	323
MLG1257	1	PSTv-37	MG1	MG1-3	1	16-118	1	2016	2016	125	129	276	276	228	228	152	152	0	0	311	314	196	196	330	333	361	367	226	226	195	195	243	243	353	359	323	323
MLG1258	1	PSTv-52	MG1	MG1-3	1	16-284	1	2016	2016	125	129	276	276	228	228	152	152	364	364	311	314	196	205	330	333	361	367	226	226	195	195	243	246	353	359	323	323
MLG1259	1	PSTv-37	MG1	MG1-3	1	17-076-2	1	2017	2017	125	129	276	276	228	228	152	152	364	364	311	314	196	205	330	333	361	367	226	242	195	195	243	243	353	359	323	323
MLG1260	1	PSTv-37	MG1	MG1-3	1	17-133-1	1	2017	2017	125	129	276	276	228	228	152	152	364	364	311	314	196	205	333	333	361	367	226	242	195	195	243	243	353	359	323	323
MLG1261	1	PSTv-43	MG1	MG1-4	1	16-249	1	2016	2016	125	129	276	276	228	228	152	152	358	364	311	314	196	196	333	333	367	367	226	226	195	195	243	246	359	359	323	323
MLG1262	1	PSTv-18	MG1	MG1-4	1	13-215	1	2013	2013	125	129	276	276	228	228	152	152	358	358	311	314	196	196	333	333	361	361	226	226	195	198	243	243	0	0	323	323
MLG1263	1	PSTv-52	MG1	MG1-5	1	16-136	1	2016	2016	125	129	276	276	228	228	152	152	364	364	311	314	196	202	333	333	361	367	226	226	195	195	246	246	0	0	323	323
MLG1264	1	PSTv-37	MG1	MG1-4	1	13-096	1	2013	2013	125	129	276	276	228	228	149	152	364	364	314	314	196	196	330	333	361	361	226	226	195	195	246	246	353	359	323	323
MLG1265	1	PSTv-52	MG1	MG1-3	1	16-030	1	2016	2016	125	129	276	276	228	228	149	152	364	364	311	314	196	205	330	330	361	367	226	226	195	195	243	243	353	359	323	323
MLG1266	2	PSTv-37(2), PSTv-198(1)	MG1	MG1-3	3	16-173	2	2016	2017	125	129	276	276	228	228	149	152	364	364	311	314	196	205	330	333	361	367	226	226	195	195	243	243	353	359	323	323
MLG1267	1	PSTv-37	MG1	MG1-4	1	12-151-NG	1	2012	2012	125	129	276	276	228	228	149	152	358	358	314	314	196	205	330	333	361	367	226	226	195	198	243	246	353	359	323	323
MLG1268	2	PSTv-37(1), PSTv-198(1)	MG1	MG1-3	2	16-184	2	2016	2017	125	129	276	276	228	228	149	152	364	364	311	314	196	205	330	333	361	367	226	226	195	195	243	246	353	359	323	323
MLG1269	1	PSTv-37	MG1	MG1-4	1	15-298	1	2015	2015	125	129	276	276	228	228	149	152	0	0	311	314	196	196	333	333	361	367	226	226	195	195	243	246	353	359	323	323
MLG1270	1	PSTv-37	MG1	MG1-3	1	17-070	1	2017	2017	125	129	276	276	228	228	149	152	358	358	311	314	196	196	330	333	361	367	226	242	195	195	243	243	353	359	323	329
MLG1271	1	PSTv-37	MG1	MG1-3	1	17-151	1	2017	2017	125	129	276	276	228	228	149	152	0	0	311	314	196	205	333	333	361	367	226	242	195	195	246	246	353	359	323	329
MLG1272	1	PSTv-37(2)	MG1	MG1-3	2	12-318-NG	1	2012	2012	125	129	276	276	228	228	149	152	364	364	314	314	196	205	330	333	361	367	226	242	195	195	243	243	353	359	323	323
MLG1273	1	PSTv-37	MG1	MG1-3	1	17-229-2	1	2017	2017	125	129	276	276	228	228	149	152	364	364	311	314	196	205	330	333	361	367	226	242	195	195	243	243	353	359	323	323
MLG1274	1	PSTv-37(2)	MG1	MG1-3	2	12-252-NG	1	2012	2012	125	129	276	276	228	228	149	152	358	358	314	314	196	205	330	333	361	367	226	242	195	195	243	243	353	359	323	323
MLG1275	1	PSTv-37	MG1	MG1-3	1	12-311-NG	1	2012	2012	125	129	276	276	228	228	149	152	358	358	311	314	196	205	330	333	361	367	226	242	195	195	243	243	353	359	323	323
MLG1276	1	PSTv-37	MG1	MG1-3	1	17-007-2	1	2017	2017	125	129	276	276	228	228	149	152	364	364	311	314	196	205	330	333	361	367	226	242	195	195	243	246	353	359	323	323
MLG1277	1	PSTv-37	MG1	MG1-3	1	12-312-NG	1	2012	2012	125	129	276	276	228	228	149	152	364	364	314	314	196	205	330	333	361	367	0	0	195	195	243	243	353	359	323	323
MLG1278	1	PSTv-37	MG1	MG1-3	1	12-21-NG	1	2012	2012	125	129	276	276	228	228	149	152	364	364	314	314	196	205	330	333	367	367	226	242	195	195	246	246	353	359	323	323
MLG1279	1	PSTv-36	MG1	MG1-3	1	13-290	1	2013	2013	125	129	276	276	228	228	149	152	364	364	311	314	196	205	333	333	361	367	226	226	195	195	246	246	359	359	323	323
MLG1280	1	PSTv-37	MG1	MG1-4	1	17-129	1	2017	2017	125	129	276	276	228	228	149	152	364	364	311	314	196	196	333	333	361	367	226	242	195	195	243	243	359	359	323	329
MLG1281	1	PSTv-11	MG1	MG1-4	1	13-473	1	2013	2013	125	129	276	276	228	228	149	152	364	364	311	314	196	196	333	333	367	367	226	226	195	195	243	246	359	359	323	323
MLG1282	1	PSTv-53	MG1	MG1-4	1	13-275	1	2013	2013	125	129	276	276	228	228	149	152	358	358	311	314	196	196	333	333	367	367	226	226	195	195	243	246	359	359	323	323
MLG1283	1	PSTv-11	MG1	MG1-5	1	15-66	1	2015	2015	125	129	276	276	228	228	149	152	358	364	311	314	196	202	330	333	367	367	226	242	195	195	243	243	359	359	323	323
MLG1284	1	PSTv-52	MG1	MG1-4	1	16-203	1	2016	2016	125	129	276	276	228	228	149	152	0	0	311	314	196	196	330	333	361	367	226	226	198	198	246	246	0	0	323	329
MLG1285	1	PSTv-37	MG1	MG1-4	1	17-067	1	2017	2017	125	129	276	276	228	228	149	149	364	364	311	311	196	196	330	330	361	367	226	226	198	198	243	243	353	353	323	323
MLG1286	1	PSTv-41	MG1	MG1-4	1	15-42-1	1	2015	2015	125	129	276	276	228	228	149	149	364	364	311	314	196	196	333	333	367	367	226	242	195	198	243	243	353	353	323	329
MLG1287	1	PSTv-37	MG1	MG1-4	1	14-254-NG-ST	1	2014	2014	125	129	276	276	228	228	149	149	358	364	311	314	196	205	333	333	361	361	226	242	195	198	243	246	353	359	323	329
MLG1288	1	PSTv-119	MG1	MG1-4	1	14-37	1	2014	2014	125	129	276	276	228	228	149	149	364	364	311	311	196	205	330	333	361	361	226	242	195	195	246	246	353	359	323	323
MLG1289	1	PSTv-18	MG1	MG1-5	1	13-220	1	2013	2013	125	129	276	276	228	228	149	149	358	364	311	311	196	202	333	333	361	367	226	226	195	198	243	243	353	359	323	329
MLG1290	1	PSTv-75	MG1	MG1-4	1	13-204	1	2013	2013	125	129	276	276	228	228	149	149	364	364	314	314	196	196	333	333	361	367	226	226	195	195	243	243	353	359	323	329
MLG1291	1	PSTv-18	MG1	MG1-5	1	16-023	1	2016	2016	125	129	276	276	228	228	149	149	364	364	311	314	196	202	333	333	361	367	226	226	195	198	243	246	353	359	323	329
MLG1292	1	PSTv-18	MG1	MG1-5	1	16-020	1	2016	2016	125	129	276	276	228	228	149	149	0	0	311	314	196	202	333	333	361	367	226	226	195	198	243	246	353	359	323	329
MLG1293	1	PSTv-22	MG1	MG1-5	1	13-005	1	2013	2013	125	129	276	276	228	228	149	149	364	364	311	314	196	202	333	333	361	367	226	226	195	195	243	246	353	359	323	329
MLG1294	1	PSTv-37	MG1	MG1-4	1	16-213	1	2016	2016	125	129	276	276	228	228	149	149	364	364	311	311	196	196	333	333	361	367	226	226	195	195	243	243	353	359	323	323
MLG1295	1	PSTv-41	MG1	MG1-5	1	15-42	1	2015	2015	125	129	276	276	228	228	149	149	364	364	311	314	196	202	333	333	361	367	226	242	195	198	243	243	353	359	323	329
MLG1296	1	PSTv-18	MG1	MG1-4	1	15-84	1	2015	2015	125	129	276	276	228	228	149	149	364	364	311	314	196	196	333	333	361	367	226	242	195	198	243	243	353	359	323	329
MLG1297	1	PSTv-293	MG1	MG1-5	1	17-056	1	2017	2017	125	129	276	276	228	228	149	149	358	364	311	314	196	202	333	333	361	367	226	242	195	198	243	243	353	359	323	329
MLG1298	1	PSTv-293	MG1	MG1-5	1	17-044-1	1	2017	2017	125	129	276	276	228	228	149	149	358	358	311	314	196	202	333	333	361	367	226	242	195	198	243	243	353	359	323	329
MLG1299	1	PSTv-293	MG1	MG1-5	1	17-006	1	2017	2017	125	129	276	276	228	228	149	149	0	0	311	314	196	202	333	333	361	367	226	242	195	198	243	243	353	359	323	329
MLG1300	1	NT	MG1	MG1-5	1	17-190-2	1	2017	2017	125	129	276	276	228	228	149	149	364	364	311	314	196	202	333	333	361	367	226	242	195	195	243	243	353	359	323	329
MLG1301	1	PSTv-18	MG1	MG1-5	1	16-021	1	2016	2016	125	129	276	276	228	228	149	149	0	0	311	314	196	202	333	333	361	367	226	242	195	198	243	246	353	359	323	329
MLG1302	1	PSTv-119	MG1	MG1-4	1	15-266-Yr7	1	2015	2015	125	129	276	276	228	228	149	149	358	364	311	311	196	196	333	333	361	367	226	242	195	195	243	246	353	359	323	329
MLG1303	1	PSTv-14	MG1	MG1-4	1	13-035	1	2013	2013	125	129	276	276	228	228	149	149	364	364	311	311	196	196	333	333	361	367	226	242	195	195	243	243	353	359	323	323
MLG1304	2	PSTv-37(1), PSTv-52(1)	MG1	MG1-3	2	15-323	2	2015	2017	125	129	276	276	228	228	149	149	364	364	311	314	196	205	330	333	361	367	226	242	195	195	243	246	353	359	323	323
MLG1305	1	PSTv-37	MG1	MG1-4	1	14-270	1	2014	2014	125	129	276	276	228	228	149	149	364	364	311	311	196	196	333	333	361	367	226	242	195	195	243	246	353	359	323	323
MLG1306	1	PSTv-11	MG1	MG1-4	1	13-238	1	2013	2013	125	129	276	276	228	228	149	149	358	364	311	314	196	196	333	333	367	367	226	226	195	195	243	246	359	359	323	323
MLG1307	1	PSTv-48	MG1	MG1-4	1	15-314-Yr27	1	2015	2015	125	129	276	276	228	228	149	149	364	364	311	314	196	196	333	333	367	367	226	226	195	195	246	246	359	359	323	323
MLG1308	1	PSTv-74	MG1	MG1-4	1	13-176	1	2013	2013	125	129	276	276	228	228	149	149	358	358	311	314	196	196	333	333	367	367	226	226	195	195	246	246	359	359	323	323
MLG1309	1	PSTv-48	MG1	MG1-4	1	13-425	1	2013	2013	125	129	276	276	228	228	149	149	0	0	311	314	196	196	333	333	367	367	226	226	195	195	246	246	359	359	323	323
MLG1310	1	PSTv-4	MG1	MG1-4	1	14-71	1	2014	2014	125	129	276	276	228	228	149	149	358	364	311	314	196	196	333	333	367	367	226	242	195	195	246	246	359	359	329	329
MLG1311	1	PSTv-48	MG1	MG1-4	1	12-138-NG	1	2012	2012	125	129	276	276	228	228	149	149	358	364	314	314	196	196	333	333	367	367	226	242	198	198	246	246	359	359	323	323
MLG1312	1	PSTv-48(2)	MG1	MG1-4	2	15-64	1	2015	2015	125	129	276	276	228	228	149	149	364	364	311	314	196	196	333	333	367	367	226	242	195	195	246	246	359	359	323	323
MLG1313	1	PSTv-46	MG1	MG1-4	1	12-382-NG	1	2012	2012	125	129	276	276	228	228	149	149	358	364	314	314	196	196	333	333	367	367	226	242	195	195	246	246	359	359	323	323
MLG1314	1	PSTv-48	MG1	MG1-3	1	13-012	1	2013	2013	125	129	276	276	228	228	149	149	358	364	311	314	205	205	333	333	367	367	226	242	195	195	246	246	359	359	323	323
MLG1315	1	PSTv-120	MG1	MG1-5	1	14-205	1	2014	2014	125	129	276	276	228	228	149	149	358	364	311	311	202	202	333	333	367	367	226	242	195	195	246	246	359	359	323	323
MLG1316	1	PSTv-48	MG1	MG1-4	1	13-420	1	2013	2013	125	129	276	276	228	228	149	149	0	0	311	314	196	196	333	333	367	367	226	242	195	195	246	246	359	359	323	323
MLG1317	1	PSTv-17	MG1	MG1-4	1	14-308	1	2014	2014	125	129	276	276	228	228	149	149	358	358	311	314	196	196	333	333	367	367	226	242	195	195	246	246	359	359	0	0
MLG1318	1	PSTv-120	MG3	MG3-1	1	14-101	1	2014	2014	125	129	276	276	228	228	149	149	358	364	311	311	196	196	333	333	367	367	242	242	195	195	246	246	359	359	329	329
MLG1319	1	PSTv-4	MG3	MG3-1	1	14-325	1	2014	2014	125	129	276	276	228	228	149	149	358	358	311	314	196	196	333	333	367	367	242	242	195	195	246	246	359	359	323	323
MLG1320	1	PSTv-37	MG1	MG1-5	1	14-93	1	2014	2014	125	129	276	276	228	228	149	149	364	364	314	314	202	202	333	333	0	0	226	242	195	198	243	246	359	359	323	323
MLG1321	1	PSTv-18	MG1	MG1-5	1	13-212	1	2013	2013	125	129	276	276	0	0	152	152	358	358	311	314	196	202	333	333	361	367	226	226	198	198	243	243	353	359	323	329
MLG1322	1	PSTv-52	MG1	MG1-4	1	17-131	1	2017	2017	125	129	0	0	213	213	149	149	0	0	311	314	196	196	333	333	361	367	226	242	195	195	243	243	353	359	323	329
MLG1323	1	PSTv-52	MG3	MG3-4	1	16-208	1	2016	2016	125	129	0	0	225	228	149	149	0	0	311	314	196	196	330	330	361	367	226	226	195	198	243	243	353	359	323	323
MLG1324	1	PSTv-52	MG1	MG1-3	1	16-160	1	2016	2016	125	129	0	0	228	228	149	152	358	358	311	314	196	205	330	333	361	367	226	226	195	195	246	246	0	0	323	323
MLG1325	1	PSTv-37	MG1	MG1-3	1	17-016	1	2017	2017	125	129	0	0	228	228	149	149	358	358	314	314	196	205	333	333	361	367	226	226	195	195	243	243	353	353	323	329
MLG1326	1	PSTv-37	MG1	MG1-5	1	17-234	1	2017	2017	125	129	0	0	228	228	149	149	364	364	311	314	202	202	330	333	367	367	226	226	195	195	243	246	353	353	323	323
MLG1327	1	PSTv-37	MG1	MG1-3	1	16-055	1	2016	2016	125	129	0	0	228	228	149	149	0	0	311	314	196	205	330	333	361	367	242	242	195	195	243	243	359	359	323	323
MLG1328	1	PSTv-48	MG3	MG3-4	1	14-168	1	2014	2014	125	129	0	0	228	228	149	149	0	0	311	314	196	196	333	333	367	367	226	242	195	198	246	246	359	359	323	323
MLG1329	1	PSTv-37	MG1	MG1-3	1	14-4	1	2014	2014	125	129	0	0	228	228	0	0	364	364	311	314	196	205	330	333	361	367	226	242	195	195	243	246	353	359	323	323
MLG1330	1	PSTv-37	MG3	MG3-3	1	17-322	1	2017	2017	125	127	278	278	231	231	149	152	358	364	311	314	196	205	330	333	361	367	226	226	195	195	243	243	353	359	323	323
MLG1331	1	PSTv-37	MG1	MG1-1	1	10-65	1	2010	2010	125	127	278	278	213	213	149	152	358	364	314	314	196	205	330	333	367	367	226	242	195	195	243	246	353	353	323	323
MLG1332	1	PSTv-30	MG1	MG1-1	1	10-235	1	2010	2010	125	127	278	278	213	213	149	152	358	364	311	314	196	196	330	333	361	367	226	226	195	198	243	246	353	359	323	323
MLG1333	1	PSTv-30	MG1	MG1-1	1	10-263	1	2010	2010	125	127	278	278	213	213	149	152	364	364	314	314	196	205	330	333	361	367	226	242	195	198	243	246	353	359	323	323
MLG1334	7	PSTv-30(1), PSTv-34(2), PSTv-28(1), PSTv-29(1), PSTv-24(1), PSTv-43(1), PSTv-63(1)	MG1	MG1-1	8	10-383	1	2010	2010	125	127	278	278	213	213	149	152	358	364	314	314	196	205	330	333	361	367	226	242	195	198	243	246	353	359	323	323
MLG1335	1	PSTv-30	MG1	MG1-1	1	10-262	1	2010	2010	125	127	278	278	213	213	149	152	358	364	314	314	196	196	330	333	361	367	226	242	195	198	243	246	353	359	323	323
MLG1336	3	PSTv-37(3), PSTv-35(1), PSTv-34(2)	MG1	MG1-1	6	10-66	1	2010	2010	125	127	278	278	213	213	149	152	358	364	314	314	196	205	330	333	367	367	226	242	195	198	243	246	353	359	323	323
MLG1337	4	PSTv-36(2), PSTv-32(1), PSTv-37(4), PSTv-35(1)	MG1	MG1-1	8	10-61	1	2010	2010	125	127	278	278	213	213	149	152	358	364	314	314	196	205	330	333	367	367	226	242	195	195	243	246	353	359	323	323
MLG1338	1	PSTv-37	MG1	MG1-4	1	10-68	1	2010	2010	125	127	278	278	213	213	149	152	358	364	311	311	196	205	330	333	367	367	226	242	195	195	243	246	353	359	323	323
MLG1339	1	PSTv-36	MG1	MG1-1	1	10-75	1	2010	2010	125	127	278	278	213	213	149	152	358	364	314	314	196	205	333	333	367	367	226	242	195	195	243	246	353	359	323	323
MLG1340	1	PSTv-38	MG1	MG1-1	1	10-60	1	2010	2010	125	127	278	278	213	213	149	152	358	364	314	314	196	205	330	333	361	367	226	242	195	195	243	246	359	359	323	323
MLG1341	1	PSTv-11(2)	MG3	MG3-1	2	10-182	1	2010	2010	125	127	278	278	228	228	149	149	358	358	311	311	196	196	333	333	367	367	242	242	195	195	246	246	359	359	323	323
MLG1342	1	PSTv-44	MG3	MG3-3	1	17-001-2	1	2017	2017	125	127	276	278	231	231	149	149	358	364	311	311	196	196	333	333	367	367	226	242	195	195	246	246	359	359	323	323
MLG1343	1	PSTv-36	MG1	MG1-4	1	10-282	1	2010	2010	125	127	276	278	213	213	152	152	358	364	311	311	196	205	330	333	361	367	226	242	195	195	243	243	353	353	323	323
MLG1344	1	PSTv-8	MG1	MG1-4	1	11-5	1	2011	2011	125	127	276	278	213	213	152	152	364	364	311	311	196	205	333	333	367	367	226	242	195	195	243	246	359	359	323	323
MLG1345	4	PSTv-32(1), PSTv-37(2), PSTv-35(1), PSTv-39(2)	MG1	MG1-1	6	10-294	1	2010	2010	125	127	276	278	213	213	149	152	358	364	314	314	196	205	330	333	361	367	226	242	195	195	243	246	353	353	323	323
MLG1346	1	PSTv-41(2)	MG1	MG1-4	2	10-392	1	2010	2010	125	127	276	278	213	213	149	152	358	364	311	311	196	205	330	333	361	367	226	242	195	195	243	246	353	353	323	323
MLG1347	1	PSTv-30	MG1	MG1-1	1	11-41	1	2011	2011	125	127	276	278	213	213	149	152	358	364	314	314	196	205	330	333	361	367	226	242	195	195	243	246	353	359	323	323
MLG1348	2	PSTv-41(2), PSTv-68(1)	MG1	MG1-1	3	10-80	1	2010	2010	125	127	276	278	213	213	149	152	364	364	314	314	196	205	333	333	367	367	226	226	195	195	243	246	353	359	323	329
MLG1349	1	NT	MG1	MG1-4	1	11-258	1	2011	2011	125	127	276	278	213	213	149	152	358	364	314	314	196	205	330	333	367	367	226	242	195	195	243	246	353	359	323	323
MLG1350	1	PSTv-41	MG1	MG1-4	1	17-071	1	2017	2017	125	127	276	278	213	213	149	149	358	364	0	0	196	196	333	333	361	367	226	226	195	195	0	0	353	359	323	329
MLG1351	1	PSTv-18	MG1	MG1-1	1	10-147	1	2010	2010	125	127	276	278	213	213	149	149	358	364	314	314	205	205	333	333	361	367	226	242	195	195	243	246	353	359	323	329
MLG1352	1	PSTv-18	MG1	MG1-1	1	10-148	1	2010	2010	125	127	276	278	213	213	149	149	358	364	314	314	196	196	333	333	361	367	226	242	195	195	243	246	353	359	323	329
MLG1353	1	PSTv-18	MG1	MG1-1	1	10-166	1	2010	2010	125	127	276	278	213	213	149	149	358	358	314	314	205	205	333	333	361	367	226	242	195	195	243	246	353	359	323	329
MLG1354	1	PSTv-142	MG1	MG1-4	1	15-132	1	2015	2015	125	127	276	278	213	213	149	149	358	364	311	311	196	196	330	333	361	367	226	242	195	195	243	243	353	359	323	323
MLG1355	3	PSTv-18(5), PSTv-19(6), PSTv-65(1)	MG1	MG1-1	12	10-9	1	2010	2010	125	127	276	278	213	213	149	149	364	364	314	314	196	196	333	333	367	367	226	226	195	195	243	246	353	359	323	329
MLG1356	1	PSTv-21	MG1	MG1-1	1	10-11	1	2010	2010	125	127	276	278	213	213	149	149	358	364	311	311	196	196	333	333	367	367	226	226	195	195	243	246	353	359	323	329
MLG1357	1	PSTv-2	MG1	MG1-1	1	10-185	1	2010	2010	125	127	276	278	213	213	149	149	358	364	314	314	196	196	333	333	361	367	226	242	195	195	246	246	359	359	323	323
MLG1358	2	PSTv-11(4), PSTv-14(2)	MG1	MG1-1	6	10-219	1	2010	2010	125	127	276	278	213	213	149	149	358	364	314	314	196	196	333	333	361	367	242	242	195	195	246	246	359	359	323	323
MLG1359	1	PSTv-72	MG1	MG1-1	1	13-100	1	2013	2013	125	127	276	278	213	228	149	152	364	364	311	314	196	205	330	333	361	367	226	226	195	195	243	243	353	353	323	323
MLG1360	1	PSTv-37	MG1	MG1-4	1	17-214	1	2017	2017	125	127	276	278	213	228	149	152	364	364	311	314	196	205	333	333	361	367	226	242	195	195	243	243	353	359	323	329
MLG1361	1	PSTv-37	MG1	MG1-4	1	12-306-NG	1	2012	2012	125	127	276	278	213	228	149	152	364	364	314	314	196	205	330	333	361	367	226	242	195	195	243	243	353	359	323	323
MLG1362	3	PSTv-30(1), PSTv-32(1), PSTv-35(1)	MG1	MG1-1	3	10-41	1	2010	2010	125	127	276	278	213	228	149	152	358	364	311	314	196	196	333	333	361	367	226	242	195	198	243	246	353	359	323	323
MLG1363	1	PSTv-37	MG1	MG1-4	1	10-59	1	2010	2010	125	127	276	278	213	228	149	152	358	358	311	311	196	205	330	333	361	367	226	242	195	195	243	246	353	359	323	323
MLG1364	2	PSTv-23(1), PSTv-27(1)	MG1	MG1-1	2	10-354-NG	1	2010	2010	125	127	276	278	213	228	149	149	358	364	314	314	196	196	333	333	361	367	242	242	195	195	246	246	359	359	323	323
MLG1365	1	PSTv-52	MG1	MG1-1	1	13-414	1	2013	2013	125	127	276	278	228	228	149	149	364	364	311	314	196	205	330	333	361	367	226	226	195	195	243	243	353	359	323	323
MLG1366	1	NT	MG1	MG1-4	1	12-232-1	1	2012	2012	125	127	276	278	228	228	149	149	358	364	311	314	196	196	333	333	361	367	226	242	195	195	243	243	353	359	323	329
MLG1367	1	PSTv-201	MG1	MG1-5	1	17-055	1	2017	2017	125	127	276	278	228	228	149	149	364	364	311	314	196	202	333	333	361	367	226	242	195	198	243	243	353	359	323	323
MLG1368	1	PSTv-52	MG1	MG1-4	1	15-89	1	2015	2015	125	127	276	278	228	228	149	149	0	0	311	314	196	205	330	333	367	367	226	226	195	195	243	246	353	359	329	329
MLG1369	2	PSTv-2(1), PSTv-48(1)	MG1	MG1-1	2	10-226	1	2010	2010	125	127	276	278	228	228	149	149	358	364	314	314	196	196	333	333	361	367	226	242	195	195	246	246	359	359	323	323
MLG1370	1	PSTv-5	MG1	MG1-1	1	10-277	1	2010	2010	125	127	276	278	228	228	149	149	364	364	314	314	196	196	333	333	361	367	242	242	195	195	246	246	359	359	323	323
MLG1371	1	PSTv-6	MG1	MG1-1	1	10-352	1	2010	2010	125	127	276	278	228	228	149	149	358	364	314	314	196	196	333	333	361	367	242	242	195	195	246	246	359	359	323	323
MLG1372	2	PSTv-11(1), PSTv-13(1)	MG1	MG1-1	2	10-299	1	2010	2010	125	127	276	278	228	228	149	149	358	358	314	314	196	196	333	333	361	367	242	242	195	195	246	246	359	359	323	323
MLG1373	1	PSTv-11	MG3	MG3-1	1	10-298	1	2010	2010	125	127	276	278	228	228	149	149	358	358	311	311	196	196	333	333	361	367	242	242	195	195	246	246	359	359	323	323
MLG1374	1	PSTv-4	MG3	MG3-2	1	17-186	1	2017	2017	125	127	276	276	225	225	149	149	358	358	311	314	196	196	333	333	367	367	242	242	195	195	246	246	359	359	323	329
MLG1375	1	PSTv-53	MG3	MG3-2	1	12-255-NG	1	2012	2012	125	127	276	276	225	225	149	149	358	358	311	314	196	196	333	333	367	367	242	242	195	195	246	246	359	359	323	323
MLG1376	1	PSTv-37	MG1	MG1-4	1	12-152-NG	1	2012	2012	125	127	276	276	213	213	149	152	358	364	314	314	196	205	330	333	361	367	226	242	195	195	243	243	353	359	323	323
MLG1377	1	NT	MG1	MG1-4	1	10-107	1	2010	2010	125	127	276	276	213	213	149	152	358	364	311	311	196	205	330	333	361	367	226	242	195	198	243	246	353	359	323	323
MLG1378	1	PSTv-42	MG1	MG1-4	1	11-12	1	2011	2011	125	127	276	276	213	213	149	152	358	358	311	314	196	196	330	333	361	367	226	242	195	195	246	246	353	359	323	323
MLG1379	1	PSTv-18	MG1	MG1-5	1	11-76	1	2011	2011	125	127	276	276	213	213	149	152	358	358	314	314	196	202	333	333	367	367	226	242	195	198	243	246	353	359	323	329
MLG1380	1	PSTv-37	MG1	MG1-1	1	10-92	1	2010	2010	125	127	276	276	213	213	149	152	358	364	314	314	196	205	333	333	367	367	226	242	195	195	243	246	353	359	323	323
MLG1381	1	PSTv-18	MG1	MG1-1	1	10-316-NG	1	2010	2010	125	127	276	276	213	213	149	149	358	364	314	314	205	205	333	333	361	367	226	242	195	195	243	246	353	359	323	329
MLG1382	1	PSTv-20	MG1	MG1-1	1	10-19	1	2010	2010	125	127	276	276	213	213	149	149	364	364	311	311	196	205	333	333	367	367	226	226	195	195	243	246	353	359	323	329
MLG1383	1	PSTv-65	MG1	MG1-1	1	10-21	1	2010	2010	125	127	276	276	213	213	149	149	364	364	311	311	196	196	333	333	367	367	226	226	195	195	243	246	353	359	323	329
MLG1384	1	PSTv-37	MG1	MG1-1	1	17-235	1	2017	2017	125	127	276	276	213	213	149	149	364	364	311	314	196	205	330	333	361	367	226	226	195	198	243	243	359	359	323	323
MLG1385	1	PSTv-8	MG1	MG1-4	1	10-5-NG	1	2010	2010	125	127	276	276	213	213	149	149	358	364	311	311	196	196	333	333	361	367	242	242	195	195	243	246	359	359	323	329
MLG1386	1	PSTv-4	MG3	MG3-1	1	10-145	1	2010	2010	125	127	276	276	213	213	149	149	358	364	311	314	196	196	333	333	367	367	242	242	195	195	246	246	359	359	323	323
MLG1387	1	PSTv-1	MG1	MG1-5	1	11-77	1	2011	2011	125	127	276	276	213	213	149	149	358	358	314	314	196	202	333	333	361	367	226	242	195	198	243	246	0	0	323	329
MLG1388	1	PSTv-37	MG2	MG2	1	17-333-2	1	2017	2017	125	127	276	276	213	228	152	152	358	358	311	314	196	196	330	333	367	367	226	242	195	195	243	243	353	359	323	329
MLG1389	1	PSTv-76	MG1	MG1-4	1	13-245	1	2013	2013	125	127	276	276	228	228	149	152	358	364	311	314	196	205	330	333	361	361	226	226	195	195	246	246	353	359	329	329
MLG1390	1	PSTv-52	MG1	MG1-4	1	13-466	1	2013	2013	125	127	276	276	228	228	149	152	364	364	311	314	196	205	330	333	361	367	226	226	195	195	243	243	353	359	323	329
MLG1391	1	PSTv-37	MG1	MG1-4	1	17-227-3	1	2017	2017	125	127	276	276	228	228	149	152	364	364	311	314	196	205	330	333	361	367	226	226	195	195	243	246	353	359	323	323
MLG1392	1	PSTv-37	MG3	MG3-1	1	10-359	1	2010	2010	125	127	276	276	228	228	149	149	364	358	311	311	196	196	333	333	361	367	226	242	195	195	246	246	359	359	323	323
MLG1393	2	PSTv-4(2), PSTv-17(1)	MG3	MG3-1	3	10-332	1	2010	2010	125	127	276	276	228	228	149	149	358	364	311	311	196	196	333	333	361	367	242	242	195	195	246	246	359	359	323	323
MLG1394	2	PSTv-11(3), PSTv-17(2)	MG3	MG3-1	5	10-277	1	2010	2010	125	127	276	276	228	228	149	149	358	358	311	311	196	196	333	333	361	367	242	242	195	195	246	246	359	359	323	323
MLG1395	1	PSTv-11	MG3	MG3-1	1	11-372	1	2011	2011	125	127	276	276	228	228	149	149	358	358	311	311	196	196	330	330	367	367	242	242	195	195	246	246	359	359	323	323
MLG1396	1	PSTv-11	MG3	MG3-1	1	10-351	1	2010	2010	125	127	276	276	228	228	149	149	358	358	314	314	196	196	333	333	367	367	242	242	195	195	246	246	359	359	323	323
MLG1397	1	PSTv-11(7)	MG3	MG3-1	7	10-83	1	2010	2010	125	127	276	276	228	228	149	149	358	358	311	311	196	196	333	333	367	367	242	242	195	195	246	246	359	359	323	323
MLG1398	1	PSTv-40	MG1	MG1-4	1	13-470	1	2013	2013	125	127	276	276	0	0	0	0	358	364	314	314	196	205	330	333	361	367	226	226	195	195	243	243	353	359	323	323
MLG1399	1	PSTv-52	MG1	MG1-5	1	17-165	1	2017	2017	125	127	0	0	213	213	149	149	0	0	314	314	202	202	333	333	361	361	226	226	198	198	243	243	353	353	329	329
MLG1400	1	PSTv-37	MG3	MG3-4	1	13-327	1	2013	2013	125	125	273	273	213	213	149	149	364	364	311	314	196	205	333	333	361	367	226	226	195	195	243	243	353	359	323	323
MLG1401	1	PSTv-52	MG3	MG3-4	1	15-180-NG	1	2015	2015	125	125	273	273	213	213	149	149	358	358	311	311	196	196	330	330	361	367	226	242	195	195	243	243	353	359	323	329
MLG1402	1	PSTv-13	MG3	MG3-4	1	16-394	1	2016	2016	125	125	273	273	228	231	152	152	0	0	311	311	196	196	333	333	367	367	226	226	195	195	246	246	359	359	323	323
MLG1403	1	PSTv-37	MG3	MG3-4	1	16-059	1	2016	2016	125	125	273	273	228	228	149	152	364	364	311	314	196	196	330	333	361	367	226	226	195	195	243	243	353	359	323	323
MLG1404	1	NT	MG1	MG1-3	1	13-261	1	2013	2013	125	125	278	278	225	225	152	152	358	364	311	314	196	196	330	333	361	367	226	226	195	195	243	243	353	359	323	323
MLG1405	1	PSTv-4	MG3	MG3-2	1	11-338	1	2011	2011	125	125	278	278	225	225	149	152	358	358	311	314	196	196	333	333	367	367	242	242	195	195	246	246	359	359	323	323
MLG1406	1	PSTv-53	MG3	MG3-3	1	14-216	1	2014	2014	125	125	278	278	225	231	149	152	364	364	311	311	196	196	333	333	367	367	242	242	195	195	246	246	353	353	323	323
MLG1407	1	PSTv-37	MG1	MG1-3	1	17-026-2	1	2017	2017	125	125	278	278	225	231	149	152	364	364	311	311	196	205	330	333	361	367	226	242	195	195	243	246	353	359	323	323
MLG1408	1	PSTv-4	MG1	MG1-3	1	11-236	1	2011	2011	125	125	278	278	225	231	149	149	358	358	311	311	196	196	330	333	361	361	226	242	195	195	246	246	353	353	323	323
MLG1409	1	PSTv-140	MG3	MG3-3	1	15-69	1	2015	2015	125	125	278	278	231	231	149	149	358	364	311	314	196	196	333	333	367	367	226	242	195	195	246	246	359	359	323	323
MLG1410	1	PSTv-43	MG3	MG3-3	1	11-89	1	2011	2011	125	125	278	278	231	231	149	149	358	358	311	311	196	196	333	333	367	367	226	242	195	195	246	246	359	359	323	323
MLG1411	1	PSTv-42	MG3	MG3-3	1	11-78	1	2011	2011	125	125	278	278	231	231	149	149	358	358	311	311	196	196	333	333	0	0	226	242	195	195	246	246	359	359	323	323
MLG1412	1	PSTv-41	MG1	MG1-4	1	13-252	1	2013	2013	125	125	278	278	213	225	152	152	358	358	311	314	196	196	330	333	367	367	226	226	0	0	243	246	359	359	323	323
MLG1413	1	PSTv-37	MG1	MG1-3	1	13-264	1	2013	2013	125	125	278	278	213	213	152	152	364	364	311	314	196	205	330	333	361	367	226	242	195	195	243	243	353	359	323	323
MLG1414	1	PSTv-101	MG1	MG1-4	1	16-309	1	2016	2016	125	125	278	278	213	213	149	152	364	364	311	314	196	205	330	333	361	367	226	226	195	195	243	243	353	359	323	323
MLG1415	1	PSTv-37	MG1	MG1-4	1	13-281	1	2013	2013	125	125	278	278	213	213	149	152	358	358	311	314	196	205	333	333	361	367	226	226	195	195	243	243	353	359	323	323
MLG1416	1	PSTv-37	MG1	MG1-1	1	10-84	1	2010	2010	125	125	278	278	213	213	149	152	358	364	314	314	196	196	330	333	361	367	226	242	195	198	243	246	353	359	323	323
MLG1417	1	PSTv-37	MG1	MG1-4	1	14-175	1	2014	2014	125	125	278	278	213	213	149	149	358	364	311	314	196	196	330	333	361	367	226	226	195	195	243	246	359	359	323	323
MLG1418	1	PSTv-11	MG3	MG3-1	1	11-275	1	2011	2011	125	125	278	278	228	231	149	149	358	358	311	311	196	196	333	333	367	367	242	242	195	195	246	246	359	359	323	323
MLG1419	1	PSTv-37	MG1	MG1-4	1	17-167	1	2017	2017	125	125	278	278	213	228	152	152	364	364	311	311	196	205	333	333	367	367	226	242	195	195	243	243	353	359	323	323
MLG1420	1	PSTv-17	MG1	MG1-4	1	13-362	1	2013	2013	125	125	278	278	213	228	152	152	358	364	311	314	196	205	333	333	361	367	226	226	195	195	243	243	359	359	323	323
MLG1421	1	PSTv-120	MG1	MG1-5	1	13-309-NG	1	2013	2013	125	125	278	278	213	228	152	152	0	0	311	314	202	202	333	333	367	367	242	242	198	198	243	246	359	359	323	323
MLG1422	1	PSTv-52	MG1	MG1-4	1	12-399-NG	1	2012	2012	125	125	278	278	213	228	149	152	364	364	311	314	196	205	330	333	361	367	226	226	195	195	243	246	353	359	323	323
MLG1423	1	PSTv-52	MG1	MG1-4	1	12-160-NG	1	2012	2012	125	125	278	278	213	228	149	152	364	364	311	314	196	205	330	333	361	367	226	242	195	195	246	246	353	359	323	323
MLG1424	1	PSTv-11	MG1	MG1-4	1	11-151	1	2011	2011	125	125	278	278	213	228	149	152	358	364	311	311	196	196	333	333	367	367	226	242	195	195	243	246	359	359	323	323
MLG1425	1	PSTv-37	MG1	MG1-4	1	17-101	1	2017	2017	125	125	278	278	213	228	149	149	364	364	311	314	196	205	333	333	361	367	226	226	195	195	243	246	353	359	323	323
MLG1426	1	PSTv-198	MG1	MG1-4	1	15-155	1	2015	2015	125	125	278	278	213	228	149	149	364	364	311	311	196	196	0	0	361	367	226	226	195	198	246	246	353	359	323	323
MLG1427	1	PSTv-79	MG1	MG1-4	1	14-218	1	2014	2014	125	125	278	278	213	228	149	149	358	358	311	311	196	196	333	333	367	367	226	226	195	195	243	246	359	359	323	323
MLG1428	1	PSTv-18	MG1	MG1-4	1	13-217	1	2013	2013	125	125	278	278	213	228	0	0	364	364	311	314	196	196	333	333	0	0	226	226	195	198	243	246	359	359	323	323
MLG1429	1	PSTv-36	MG1	MG1-4	1	17-162	1	2017	2017	125	125	278	278	228	228	152	152	358	364	311	314	196	205	330	333	361	367	226	226	195	195	243	243	353	359	323	323
MLG1430	1	PSTv-37	MG1	MG1-4	1	17-277	1	2017	2017	125	125	278	278	228	228	152	152	0	0	311	311	205	205	330	333	361	367	226	226	195	195	243	243	359	359	329	329
MLG1431	1	PSTv-46	MG1	MG1-4	1	13-216	1	2013	2013	125	125	278	278	228	228	152	152	364	364	311	314	196	196	333	333	361	367	226	226	195	195	243	243	359	359	323	323
MLG1432	1	PSTv-120	MG1	MG1-4	1	13-309-NG	1	2013	2013	125	125	278	278	228	228	152	152	358	358	311	314	196	196	333	333	367	367	242	242	195	195	246	246	359	359	323	323
MLG1433	1	PSTv-52	MG1	MG1-4	1	13-347	1	2013	2013	125	125	278	278	228	228	149	152	358	364	311	311	0	0	330	333	361	367	226	226	195	195	246	246	353	353	323	323
MLG1434	1	PSTv-40	MG1	MG1-4	1	16-175	1	2016	2016	125	125	278	278	228	228	149	152	364	364	311	311	196	196	330	333	361	367	226	226	195	195	243	243	353	359	323	323
MLG1435	1	PSTv-53	MG1	MG1-4	1	13-247	1	2013	2013	125	125	278	278	228	228	149	152	358	364	311	314	196	196	330	333	361	367	226	226	195	195	246	246	353	359	323	323
MLG1436	1	PSTv-37	MG1	MG1-4	1	17-038	1	2017	2017	125	125	278	278	228	228	149	152	364	364	311	314	196	205	333	333	361	367	226	242	195	195	243	243	353	359	323	323
MLG1437	1	PSTv-52	MG1	MG1-4	1	12-295-NG	1	2012	2012	125	125	278	278	228	228	149	152	364	364	311	314	196	205	330	333	361	367	226	242	195	195	243	246	353	359	323	323
MLG1438	1	PSTv-48	MG1	MG1-4	1	14-106	1	2014	2014	125	125	278	278	228	228	149	152	0	0	311	314	196	196	333	333	361	367	226	226	195	195	243	243	359	359	323	323
MLG1439	1	PSTv-42	MG3	MG3-1	1	11-23	1	2011	2011	125	125	278	278	228	228	149	152	358	364	311	311	196	196	333	333	367	367	242	242	195	195	246	246	359	359	323	323
MLG1440	1	PSTv-8	MG1	MG1-1	1	10-297	1	2010	2010	125	125	278	278	228	228	149	149	358	358	314	314	196	196	333	333	361	367	226	242	195	195	246	246	353	359	323	323
MLG1441	1	PSTv-14	MG3	MG3-1	1	11-322	1	2011	2011	125	125	278	278	228	228	149	149	358	358	311	311	196	196	333	333	361	367	242	242	195	195	246	246	353	359	323	323
MLG1442	1	PSTv-18	MG1	MG1-5	1	13-220	1	2013	2013	125	125	278	278	228	228	149	149	364	364	311	311	196	202	330	333	367	367	226	226	195	198	243	243	353	359	323	329
MLG1443	1	PSTv-37	MG1	MG1-3	1	12-365-NG	1	2012	2012	125	125	278	278	228	228	149	149	358	358	314	314	196	205	333	333	361	367	226	226	195	198	243	243	359	359	323	323
MLG1444	1	PSTv-8	MG1	MG1-1	1	10-162	1	2010	2010	125	125	278	278	228	228	149	149	364	364	314	314	196	196	333	333	361	367	226	242	195	195	246	246	359	359	323	323
MLG1445	1	PSTv-14(3)	MG3	MG3-1	3	10-341	1	2010	2010	125	125	278	278	228	228	149	149	358	364	311	311	196	196	333	333	361	367	242	242	195	195	246	246	359	359	323	323
MLG1446	1	PSTv-212	MG1	MG1-4	1	16-390	1	2016	2016	125	125	278	278	228	228	149	149	0	0	311	314	205	205	330	333	367	367	226	226	195	195	243	246	359	359	323	323
MLG1447	1	PSTv-120	MG1	MG1-4	1	17-358	1	2017	2017	125	125	278	278	228	228	149	149	358	358	311	314	196	196	333	333	367	367	226	242	195	195	243	246	359	359	323	323
MLG1448	1	PSTv-48	MG1	MG1-1	1	12-326-NG	1	2012	2012	125	125	278	278	228	228	149	149	364	364	314	314	196	196	333	333	367	367	226	242	195	195	246	246	359	359	323	323
MLG1449	1	PSTv-3	MG1	MG1-1	1	10-269	1	2010	2010	125	125	278	278	228	228	149	149	358	364	314	314	196	196	333	333	367	367	242	242	195	195	246	246	359	359	323	323
MLG1450	2	PSTv-11(3), PSTv-14(3)	MG3	MG3-1	6	10-165	2	2010	2011	125	125	278	278	228	228	149	149	358	358	311	311	196	196	333	333	367	367	242	242	195	195	246	246	359	359	323	323
MLG1451	1	PSTv-52	MG1	MG1-5	1	16-191	1	2016	2016	125	125	278	278	228	228	149	149	0	0	311	314	202	202	330	333	361	367	226	226	198	198	243	246	0	0	329	329
MLG1452	1	PSTv-52	MG3	MG3-4	1	16-304	1	2016	2016	125	125	273	276	213	213	152	152	0	0	311	314	196	205	330	330	367	367	226	242	195	195	246	246	359	359	323	323
MLG1453	1	PSTv-4	MG3	MG3-4	1	14-318	1	2014	2014	125	125	273	276	213	213	152	152	358	364	311	314	196	196	330	333	367	367	242	242	195	195	243	246	359	359	323	323
MLG1454	1	PSTv-41	MG3	MG3-4	1	15-259	1	2015	2015	125	125	273	276	213	213	149	152	364	364	311	314	196	205	330	333	361	367	226	226	195	195	243	246	353	359	323	323
MLG1455	1	PSTv-14	MG3	MG3-4	1	13-371	1	2013	2013	125	125	273	276	213	228	152	152	364	364	311	314	196	196	333	333	367	367	226	226	195	195	243	246	359	359	323	323
MLG1456	1	PSTv-18	MG3	MG3-4	1	15-134-ST	1	2015	2015	125	125	273	276	213	228	149	149	358	358	311	311	196	196	330	330	361	367	226	242	0	0	243	243	353	353	323	329
MLG1457	1	PSTv-17	MG3	MG3-4	1	16-110	1	2016	2016	125	125	273	276	228	228	152	152	0	0	311	314	196	196	333	333	367	367	226	226	195	195	243	246	359	359	323	323
MLG1458	1	PSTv-52	MG3	MG3-4	1	13-333-NG	1	2013	2013	125	125	273	276	228	228	149	152	364	364	311	314	196	205	333	333	367	367	226	242	195	195	243	243	353	359	323	323
MLG1459	1	PSTv-140	MG3	MG3-4	1	15-206	1	2015	2015	125	125	273	276	228	228	149	149	358	364	311	311	196	196	330	333	367	367	226	242	195	195	243	243	353	353	323	323
MLG1460	1	PSTv-46	MG3	MG3-4	1	11-280-NG	1	2011	2011	125	125	273	276	228	228	149	149	364	364	311	314	196	196	333	333	367	367	226	226	195	198	243	246	359	359	323	323
MLG1461	1	PSTv-18	MG3	MG3-2	1	13-228	1	2013	2013	125	125	276	278	225	225	152	152	358	358	311	314	196	196	333	333	367	367	226	242	195	195	243	243	359	359	323	323
MLG1462	1	PSTv-37	MG1	MG1-3	1	15-336	1	2015	2015	125	125	276	278	225	225	149	152	364	364	311	314	196	205	330	333	361	367	226	226	195	195	243	246	353	359	323	323
MLG1463	1	PSTv-52	MG1	MG1-5	1	14-277	1	2014	2014	125	125	276	278	225	225	149	149	364	364	311	314	196	202	333	333	0	0	226	242	195	195	0	0	353	359	323	323
MLG1464	1	PSTv-4	MG3	MG3-2	1	12-383-NG	1	2012	2012	125	125	276	278	225	225	149	149	358	358	314	314	196	196	333	333	367	367	242	242	195	198	246	246	359	359	323	323
MLG1465	1	PSTv-53	MG3	MG3-2	1	15-200	1	2015	2015	125	125	276	278	225	225	149	149	358	358	314	314	196	196	333	333	367	367	242	242	0	0	246	246	359	359	323	323
MLG1466	1	PSTv-52	MG3	MG3-3	1	13-430	1	2013	2013	125	125	276	278	231	231	152	152	364	364	311	314	196	205	330	333	361	367	226	226	195	195	243	243	353	359	323	323
MLG1467	1	PSTv-37	MG3	MG3-3	1	17-195-2	1	2017	2017	125	125	276	278	231	231	149	152	358	364	311	314	196	205	333	333	361	367	226	226	195	195	243	243	353	359	323	323
MLG1468	1	PSTv-78	MG3	MG3-3	1	13-305	1	2013	2013	125	125	276	278	231	231	149	152	358	364	314	314	196	196	333	333	361	367	226	226	198	198	246	246	359	359	323	329
MLG1469	1	PSTv-52	MG3	MG3-3	1	16-057	1	2016	2016	125	125	276	278	231	231	149	152	0	0	311	314	196	196	330	330	361	367	226	226	198	198	243	246	0	0	323	323
MLG1470	1	PSTv-79	MG3	MG3-3	1	14-156	1	2014	2014	125	125	276	278	231	231	149	149	358	358	311	311	196	196	333	333	367	367	226	226	195	198	246	246	353	353	323	323
MLG1471	1	PSTv-37	MG3	MG3-3	1	13-417	1	2013	2013	125	125	276	278	231	231	149	149	358	364	311	314	196	205	330	333	361	367	226	226	195	195	243	243	353	359	323	323
MLG1472	1	PSTv-120	MG3	MG3-3	1	14-101-SP	1	2014	2014	125	125	276	278	231	231	149	149	358	358	311	314	196	196	333	333	367	367	226	242	195	195	246	246	353	359	323	323
MLG1473	1	PSTv-37	MG3	MG3-2	1	16-317	1	2016	2016	125	125	276	278	213	225	152	152	358	364	311	314	196	196	333	333	367	367	226	242	195	195	243	246	353	359	323	323
MLG1474	1	PSTv-52	MG1	MG1-4	1	13-265	1	2013	2013	125	125	276	278	213	225	149	152	358	364	311	314	196	196	330	333	0	0	226	226	198	198	246	246	0	0	323	329
MLG1475	1	PSTv-120	MG1	MG1-4	1	17-103	1	2017	2017	125	125	276	278	213	225	149	149	358	364	311	314	196	196	333	333	367	367	226	226	195	195	243	246	359	359	323	323
MLG1476	1	PSTv-47	MG3	MG3-1	1	17-127-2	1	2017	2017	125	125	276	278	213	231	149	149	358	358	311	311	196	196	333	333	367	367	226	226	195	195	243	246	359	359	323	323
MLG1477	1	PSTv-52	MG1	MG1-4	1	13-319	1	2013	2013	125	125	276	278	213	213	152	152	0	0	314	314	196	205	333	333	361	367	226	226	195	198	243	243	353	353	323	323
MLG1478	1	PSTv-37	MG1	MG1-4	1	13-264	1	2013	2013	125	125	276	278	213	213	152	152	358	364	311	314	196	196	333	333	361	361	226	226	195	195	243	243	353	359	323	323
MLG1479	1	PSTv-52	MG1	MG1-4	1	12-178-NG	1	2012	2012	125	125	276	278	213	213	152	152	364	364	311	314	196	205	330	330	361	367	226	226	195	195	243	243	353	359	323	323
MLG1480	2	PSTv-4(1), PSTv-36(1)	MG1	MG1-4	2	13-445	2	2013	2016	125	125	276	278	213	213	152	152	364	364	311	314	196	205	330	333	361	367	226	226	195	195	243	243	353	359	323	323
MLG1481	1	PSTv-37	MG1	MG1-4	1	16-060	1	2016	2016	125	125	276	278	213	213	152	152	364	364	311	314	196	196	330	333	361	367	226	226	195	195	243	246	353	359	323	323
MLG1482	1	PSTv-37	MG1	MG1-5	1	16-253	1	2016	2016	125	125	276	278	213	213	152	152	0	0	311	314	196	202	330	333	361	367	226	226	195	195	243	246	353	359	323	323
MLG1483	2	PSTv-52(1), PSTv-78(1)	MG1	MG1-4	2	15-157	2	2015	2016	125	125	276	278	213	213	152	152	364	364	311	314	196	196	330	333	361	367	226	242	195	195	243	243	353	359	323	323
MLG1484	1	NT	MG1	MG1-4	1	17-189-1	1	2017	2017	125	125	276	278	213	213	152	152	364	364	311	314	196	205	333	333	361	367	226	242	195	195	243	243	353	359	323	323
MLG1485	1	PSTv-52	MG2	MG2	1	16-278	1	2016	2016	125	125	276	278	213	213	152	152	0	0	311	311	196	196	330	333	0	0	226	242	195	198	243	243	353	359	323	323
MLG1486	1	PSTv-52	MG1	MG1-4	1	16-280	1	2016	2016	125	125	276	278	213	213	152	152	364	364	311	314	196	205	330	333	0	0	226	242	195	195	243	246	353	359	323	323
MLG1487	1	PSTv-52	MG1	MG1-4	1	13-348	1	2013	2013	125	125	276	278	213	213	152	152	358	364	314	314	196	196	330	333	361	367	226	226	195	195	243	243	359	359	323	323
MLG1488	1	PSTv-37	MG1	MG1-4	1	15-271	1	2015	2015	125	125	276	278	213	213	152	152	364	364	311	314	196	205	330	333	367	367	226	226	195	195	243	243	359	359	323	323
MLG1489	1	PSTv-37	MG1	MG1-4	1	14-131	1	2014	2014	125	125	276	278	213	213	149	152	364	364	311	314	196	205	330	333	361	367	226	226	195	195	243	246	353	353	323	323
MLG1490	1	PSTv-37	MG1	MG1-4	1	16-336	1	2016	2016	125	125	276	278	213	213	149	152	358	364	314	314	196	196	330	330	361	367	226	226	195	195	243	243	353	359	323	323
MLG1491	1	PSTv-40	MG1	MG1-4	1	16-323	1	2016	2016	125	125	276	278	213	213	149	152	364	364	314	314	196	205	330	333	361	367	226	226	195	195	243	243	353	359	323	323
MLG1492	4	PSTv-39(1), PSTv-53(1), PSTv-52(2), PSTv-198(2)	MG1	MG1-4	6	12-153-NG	3	2012	2016	125	125	276	278	213	213	149	152	364	364	311	314	196	205	330	333	361	367	226	226	195	195	243	243	353	359	323	323
MLG1493	1	PSTv-11	MG1	MG1-4	1	13-277	1	2013	2013	125	125	276	278	213	213	149	152	358	364	314	314	196	205	330	333	361	367	226	226	195	195	243	243	353	359	323	323
MLG1494	2	PSTv-40(1), PSTv-198(1)	MG1	MG1-4	2	16-113	1	2016	2016	125	125	276	278	213	213	149	152	358	364	311	314	196	205	330	333	361	367	226	226	195	195	243	243	353	359	323	323
MLG1495	1	PSTv-37	MG1	MG1-4	1	13-325	1	2013	2013	125	125	276	278	213	213	149	152	364	364	311	314	196	205	333	333	361	367	226	226	195	195	243	243	353	359	323	323
MLG1496	1	PSTv-52	MG1	MG1-4	1	13-326	1	2013	2013	125	125	276	278	213	213	149	152	358	364	311	314	196	205	333	333	361	367	226	226	195	195	243	243	353	359	323	323
MLG1497	1	PSTv-52	MG1	MG1-4	1	12-422-NG	1	2012	2012	125	125	276	278	213	213	149	152	364	364	311	314	196	205	330	333	361	367	226	226	0	0	243	243	353	359	323	323
MLG1498	1	PSTv-72	MG1	MG1-4	1	15-295	1	2015	2015	125	125	276	278	213	213	149	152	364	364	311	314	196	205	330	333	361	367	226	226	195	198	243	246	353	359	323	323
MLG1499	1	PSTv-37	MG1	MG1-4	1	16-286	1	2016	2016	125	125	276	278	213	213	149	152	364	364	311	311	196	205	330	333	361	367	226	226	195	195	243	246	353	359	323	323
MLG1500	1	PSTv-52	MG1	MG1-4	1	15-301	1	2015	2015	125	125	276	278	213	213	149	152	358	358	311	314	196	205	333	333	361	367	226	226	195	195	243	246	353	359	323	323
MLG1501	1	PSTv-37	MG1	MG1-4	1	16-043	1	2016	2016	125	125	276	278	213	213	149	152	364	364	311	314	196	205	330	333	361	367	226	226	195	195	243	243	353	359	0	0
MLG1502	1	PSTv-41	MG1	MG1-4	1	13-252	1	2013	2013	125	125	276	278	213	213	149	152	364	364	311	314	196	205	330	330	361	367	226	242	195	195	243	243	353	359	323	323
MLG1503	2	PSTv-41(1), PSTv-52(2)	MG1	MG1-4	3	12-357-NG	2	2012	2013	125	125	276	278	213	213	149	152	364	364	311	314	196	205	330	333	361	367	226	242	195	195	243	243	353	359	323	323
MLG1504	1	PSTv-37	MG1	MG1-4	1	15-137	1	2015	2015	125	125	276	278	213	213	149	152	364	364	0	0	196	205	330	333	361	367	226	242	195	195	243	243	353	359	323	323
MLG1505	1	PSTv-37	MG1	MG1-4	1	11-313	1	2011	2011	125	125	276	278	213	213	149	152	358	364	314	314	196	205	330	333	361	367	226	242	195	195	243	243	353	359	323	323
MLG1506	1	PSTv-39	MG1	MG1-4	1	17-270-2	1	2017	2017	125	125	276	278	213	213	149	152	364	364	311	314	196	205	333	333	361	367	226	242	195	195	243	243	353	359	323	323
MLG1507	1	PSTv-44	MG1	MG1-4	1	15-106	1	2015	2015	125	125	276	278	213	213	149	152	364	364	311	314	196	205	0	0	361	367	226	242	0	0	243	243	353	359	323	323
MLG1508	1	PSTv-40	MG1	MG1-4	1	17-108-2	1	2017	2017	125	125	276	278	213	213	149	152	358	364	314	314	196	205	330	330	361	367	226	242	195	195	243	246	353	359	323	323
MLG1509	1	PSTv-37(2)	MG1	MG1-4	2	11-288	1	2011	2011	125	125	276	278	213	213	149	152	364	364	311	314	196	205	330	333	361	367	226	242	195	195	243	246	353	359	323	323
MLG1510	1	PSTv-37	MG1	MG1-4	1	11-309	1	2011	2011	125	125	276	278	213	213	149	152	358	364	314	314	196	205	330	333	361	367	226	242	195	195	243	246	353	359	323	323
MLG1511	1	PSTv-52	MG1	MG1-4	1	14-204	1	2014	2014	125	125	276	278	213	213	149	152	0	0	311	314	196	205	330	333	361	367	226	242	195	195	243	246	353	359	323	323
MLG1512	1	PSTv-52	MG1	MG1-4	1	12-413-NG	1	2012	2012	125	125	276	278	213	213	149	152	364	364	311	314	196	205	330	333	361	367	226	242	195	195	246	246	353	359	323	323
MLG1513	2	PSTv-34(1), PSTv-39(1)	MG1	MG1-4	2	11-340	1	2011	2011	125	125	276	278	213	213	149	152	358	364	314	314	196	205	330	333	367	367	226	226	195	195	243	246	353	359	323	323
MLG1514	1	PSTv-30	MG1	MG1-4	1	11-149	1	2011	2011	125	125	276	278	213	213	149	152	358	364	314	314	196	205	330	333	367	367	226	242	195	198	243	246	353	359	323	323
MLG1515	1	PSTv-37(2)	MG1	MG1-4	2	11-135	1	2011	2011	125	125	276	278	213	213	149	152	358	364	314	314	196	205	330	333	367	367	226	242	195	195	243	246	353	359	323	323
MLG1516	1	PSTv-73	MG1	MG1-4	1	13-214	1	2013	2013	125	125	276	278	213	213	149	152	358	364	311	314	196	205	333	333	361	367	226	226	195	195	243	243	359	359	323	329
MLG1517	1	PSTv-52	MG1	MG1-4	1	15-240	1	2015	2015	125	125	276	278	213	213	149	152	364	364	311	314	196	205	0	0	361	367	226	226	195	195	243	243	359	359	323	323
MLG1518	1	PSTv-40	MG1	MG1-4	1	11-339	1	2011	2011	125	125	276	278	213	213	149	152	358	364	314	314	196	205	330	330	361	367	226	226	195	198	243	246	359	359	323	323
MLG1519	1	PSTv-37	MG1	MG1-4	1	11-308	1	2011	2011	125	125	276	278	213	213	149	152	358	364	311	314	196	205	330	333	367	367	242	242	195	198	243	246	359	359	323	323
MLG1520	1	PSTv-4	MG1	MG1-5	1	14-148-ST	1	2014	2014	125	125	276	278	213	213	149	149	358	358	311	314	196	202	333	333	361	367	226	226	195	198	243	243	353	359	323	329
MLG1521	1	PSTv-198	MG1	MG1-4	1	16-035	1	2016	2016	125	125	276	278	213	213	149	149	364	364	311	311	196	196	330	330	361	367	226	226	195	195	243	243	353	359	323	329
MLG1522	1	PSTv-52	MG1	MG1-4	1	13-219	1	2013	2013	125	125	276	278	213	213	149	149	364	364	311	314	196	196	330	333	361	367	226	226	195	195	243	243	353	359	323	329
MLG1523	1	PSTv-37	MG1	MG1-4	1	13-378	1	2013	2013	125	125	276	278	213	213	149	149	0	0	311	311	196	196	333	333	361	367	226	226	195	195	243	243	353	359	323	329
MLG1524	1	PSTv-37	MG1	MG1-4	1	15-334	1	2015	2015	125	125	276	278	213	213	149	149	364	364	314	314	196	196	330	333	361	367	226	226	195	195	243	243	353	359	323	323
MLG1525	1	PSTv-52	MG1	MG1-4	1	15-156	1	2015	2015	125	125	276	278	213	213	149	149	364	364	311	314	196	196	330	333	361	367	226	242	195	195	243	243	353	359	323	323
MLG1526	2	PSTv-22(1), PSTv-21(2)	MG1	MG1-1	3	10-82	1	2010	2010	125	125	276	278	213	213	149	149	364	364	314	314	196	196	333	333	367	367	226	226	195	195	243	246	353	359	323	329
MLG1527	1	PSTv-17	MG1	MG1-4	1	13-443	1	2013	2013	125	125	276	278	213	213	149	149	364	364	311	314	196	196	330	333	361	367	226	226	195	195	243	243	359	359	323	323
MLG1528	1	PSTv-18	MG1	MG1-5	1	15-104-NG-ST	1	2015	2015	125	125	276	278	213	213	149	149	364	364	311	314	202	202	333	333	361	367	226	242	195	195	243	243	359	359	323	329
MLG1529	1	PSTv-52	MG1	MG1-4	1	15-251	1	2015	2015	125	125	276	278	213	213	149	149	0	0	314	314	196	205	330	333	361	367	226	242	195	195	243	243	359	359	323	323
MLG1530	1	PSTv-52	MG1	MG1-4	1	15-182-NG	1	2015	2015	125	125	276	278	213	213	149	149	364	364	311	311	196	205	330	333	367	367	226	242	0	0	243	243	359	359	323	323
MLG1531	1	PSTv-37	MG1	MG1-4	1	16-221	1	2016	2016	125	125	276	278	225	228	149	152	364	364	311	311	196	196	330	333	361	367	226	226	195	195	243	243	353	359	323	323
MLG1532	1	PSTv-52	MG1	MG1-4	1	13-331	1	2013	2013	125	125	276	278	213	228	152	152	364	364	311	314	196	205	330	333	361	361	226	226	195	195	243	243	353	359	323	323
MLG1533	1	PSTv-52	MG1	MG1-4	1	13-446	1	2013	2013	125	125	276	278	213	228	152	152	364	364	311	314	196	205	333	333	361	361	226	242	195	195	243	243	353	359	323	323
MLG1534	1	PSTv-52	MG1	MG1-4	1	16-262	1	2016	2016	125	125	276	278	213	228	152	152	0	0	311	311	205	205	333	333	361	367	226	226	195	195	243	243	353	359	329	329
MLG1535	1	PSTv-41	MG1	MG1-4	1	13-384	1	2013	2013	125	125	276	278	213	228	152	152	364	364	311	314	196	205	330	333	361	367	226	226	195	195	243	243	353	359	323	323
MLG1536	1	PSTv-52	MG1	MG1-5	1	13-304	1	2013	2013	125	125	276	278	213	228	152	152	364	364	311	311	202	202	330	333	361	367	226	226	195	195	243	243	353	359	323	323
MLG1537	1	PSTv-52	MG1	MG1-4	1	13-328	1	2013	2013	125	125	276	278	213	228	152	152	358	358	311	314	196	196	330	333	361	367	226	226	195	195	243	243	353	359	323	323
MLG1538	1	PSTv-41	MG1	MG1-4	1	13-307	1	2013	2013	125	125	276	278	213	228	152	152	364	364	311	314	196	205	333	333	361	367	226	226	195	195	243	243	353	359	323	323
MLG1539	1	PSTv-37	MG1	MG1-4	1	13-339	1	2013	2013	125	125	276	278	213	228	152	152	364	364	311	311	196	205	333	333	361	367	226	226	195	195	243	243	353	359	323	323
MLG1540	1	PSTv-198	MG1	MG1-5	1	15-153	1	2015	2015	125	125	276	278	213	228	152	152	364	364	311	314	202	202	333	333	361	367	226	242	195	195	243	243	353	359	323	323
MLG1541	1	PSTv-41	MG1	MG1-4	1	16-346	1	2016	2016	125	125	276	278	213	228	152	152	364	364	314	314	196	205	330	330	367	367	226	226	195	195	243	243	353	359	323	323
MLG1542	1	PSTv-11	MG1	MG1-4	1	13-374	1	2013	2013	125	125	276	278	213	228	152	152	358	364	311	314	196	196	330	333	361	367	226	226	195	198	243	243	359	359	323	323
MLG1543	1	PSTv-17	MG1	MG1-4	1	16-273	1	2016	2016	125	125	276	278	213	228	152	152	358	358	311	311	196	196	330	330	361	367	226	226	195	195	243	246	359	359	323	323
MLG1544	1	PSTv-52	MG1	MG1-4	1	16-305	1	2016	2016	125	125	276	278	213	228	152	152	0	0	311	311	196	196	333	333	361	367	226	242	195	195	243	246	359	359	323	323
MLG1545	1	PSTv-37	MG1	MG1-4	1	17-305	1	2017	2017	125	125	276	278	213	228	149	152	364	364	311	314	196	205	330	333	361	367	226	226	195	195	243	243	353	359	329	329
MLG1546	1	PSTv-52	MG1	MG1-4	1	12-417-NG	1	2012	2012	125	125	276	278	213	228	149	152	358	364	311	314	196	205	330	333	361	367	226	226	195	195	246	246	353	359	329	329
MLG1547	1	PSTv-52	MG1	MG1-4	1	12-403-NG	1	2012	2012	125	125	276	278	213	228	149	152	364	364	311	314	196	205	330	333	361	367	226	226	195	195	246	246	353	359	323	329
MLG1548	1	PSTv-52	MG1	MG1-4	1	12-282-NG	1	2012	2012	125	125	276	278	213	228	149	152	364	364	314	314	196	205	333	333	361	367	226	226	195	195	246	246	353	359	323	329
MLG1549	1	PSTv-37	MG1	MG1-3	1	16-350	1	2016	2016	125	125	276	278	213	228	149	152	364	364	314	314	205	205	330	333	361	367	226	226	195	195	243	243	353	359	323	323
MLG1550	5	PSTv-14(1), PSTv-37(2), PSTv-43(1), PSTv-52(8), PSTv-120(1)	MG1	MG1-4	13	13-235	3	2013	2015	125	125	276	278	213	228	149	152	364	364	311	314	196	205	330	333	361	367	226	226	195	195	243	243	353	359	323	323
MLG1551	1	PSTv-39	MG1	MG1-4	1	16-038	1	2016	2016	125	125	276	278	213	228	149	152	364	364	311	314	196	196	330	333	361	367	226	226	195	195	243	243	353	359	323	323
MLG1552	2	PSTv-73(1), PSTv-76(1)	MG1	MG1-4	2	13-245	1	2013	2013	125	125	276	278	213	228	149	152	364	364	311	311	196	205	330	333	361	367	226	226	195	195	243	243	353	359	323	323
MLG1553	1	PSTv-37	MG1	MG1-4	1	14-174	1	2014	2014	125	125	276	278	213	228	149	152	358	364	314	314	196	205	330	333	361	367	226	226	195	195	243	243	353	359	323	323
MLG1554	1	PSTv-37	MG1	MG1-4	1	13-373	1	2013	2013	125	125	276	278	213	228	149	152	358	364	314	314	196	196	330	333	361	367	226	226	195	195	243	243	353	359	323	323
MLG1555	1	PSTv-37	MG1	MG1-4	1	13-380	1	2013	2013	125	125	276	278	213	228	149	152	358	364	311	311	196	205	330	333	361	367	226	226	195	195	243	243	353	359	323	323
MLG1556	2	PSTv-41(1), PSTv-52(1)	MG1	MG1-4	2	13-452	2	2013	2015	125	125	276	278	213	228	149	152	364	364	311	314	196	205	333	333	361	367	226	226	195	195	243	243	353	359	323	323
MLG1557	1	PSTv-37	MG1	MG1-4	1	13-084	1	2013	2013	125	125	276	278	213	228	149	152	364	364	311	314	196	196	333	333	361	367	226	226	195	195	243	243	353	359	323	323
MLG1558	1	PSTv-52(2)	MG1	MG1-4	2	15-276	1	2015	2015	125	125	276	278	213	228	149	152	364	364	311	314	196	205	330	333	361	367	226	226	195	195	243	246	353	359	323	323
MLG1559	1	PSTv-52	MG1	MG1-4	1	12-344-NG	1	2012	2012	125	125	276	278	213	228	149	152	364	364	314	314	196	205	330	333	361	367	226	226	195	195	246	246	353	359	323	323
MLG1560	1	PSTv-52	MG1	MG1-4	1	12-211-NG	1	2012	2012	125	125	276	278	213	228	149	152	364	364	311	314	196	205	330	333	361	367	226	226	195	195	0	0	353	359	323	323
MLG1561	1	PSTv-39	MG1	MG1-4	1	16-038	1	2016	2016	125	125	276	278	213	228	149	152	364	364	311	311	196	196	330	333	361	367	226	226	195	195	243	243	353	359	0	0
MLG1562	1	PSTv-41	MG1	MG1-5	1	14-255	1	2014	2014	125	125	276	278	213	228	149	152	364	364	311	314	196	202	333	333	361	367	226	242	195	195	243	246	353	359	323	329
MLG1563	1	PSTv-37	MG1	MG1-4	1	15-55	1	2015	2015	125	125	276	278	213	228	149	152	358	364	311	314	196	205	330	330	361	367	226	242	195	195	243	243	353	359	323	323
MLG1564	1	PSTv-52	MG1	MG1-4	1	15-136	1	2015	2015	125	125	276	278	213	228	149	152	364	364	314	314	196	205	330	333	361	367	226	242	195	195	243	243	353	359	323	323
MLG1565	1	PSTv-52	MG1	MG1-4	1	12-402-NG	1	2012	2012	125	125	276	278	213	228	149	152	364	364	311	314	196	205	330	333	361	367	226	242	195	195	243	243	353	359	323	323
MLG1566	1	PSTv-37	MG1	MG1-4	1	17-290	1	2017	2017	125	125	276	278	213	228	149	152	364	364	311	314	196	205	333	333	361	367	226	242	195	195	243	243	353	359	323	323
MLG1567	1	PSTv-37	MG1	MG1-4	1	17-161	1	2017	2017	125	125	276	278	213	228	149	152	364	364	311	314	196	205	333	333	361	367	226	242	195	195	243	246	353	359	323	323
MLG1568	1	PSTv-52	MG1	MG1-4	1	13-329	1	2013	2013	125	125	276	278	213	228	149	152	364	364	314	314	196	205	333	333	367	367	226	226	195	195	243	243	353	359	323	323
MLG1569	1	PSTv-52	MG1	MG1-4	1	12-300-NG	1	2012	2012	125	125	276	278	213	228	149	152	364	364	311	314	196	205	333	333	361	367	226	226	195	195	0	0	359	359	329	329
MLG1570	1	PSTv-52	MG1	MG1-4	1	13-398	1	2013	2013	125	125	276	278	213	228	149	152	0	0	314	314	196	196	330	333	361	367	226	226	195	198	243	243	359	359	323	323
MLG1571	1	PSTv-14	MG1	MG1-4	1	11-97	1	2011	2011	125	125	276	278	213	228	149	152	358	358	311	314	196	196	333	333	367	367	226	242	195	195	243	246	359	359	323	323
MLG1572	1	PSTv-52	MG1	MG1-5	1	13-354	1	2013	2013	125	125	276	278	213	228	149	149	364	364	311	314	196	202	333	333	361	361	226	242	195	195	243	243	353	353	323	323
MLG1573	1	PSTv-52	MG1	MG1-4	1	14-138	1	2014	2014	125	125	276	278	213	228	149	149	364	364	311	314	196	196	333	333	361	367	226	242	195	195	243	246	353	353	323	323
MLG1574	1	PSTv-53	MG1	MG1-4	1	14-128	1	2014	2014	125	125	276	278	213	228	149	149	358	364	311	314	196	196	333	333	367	367	226	226	195	195	246	246	353	353	323	323
MLG1575	1	PSTv-52	MG1	MG1-4	1	15-141	1	2015	2015	125	125	276	278	213	228	149	149	364	364	311	314	196	205	330	333	361	361	226	242	195	195	243	243	353	359	323	323
MLG1576	1	PSTv-36	MG1	MG1-4	1	15-169	1	2015	2015	125	125	276	278	213	228	149	149	358	364	311	314	196	196	330	333	361	361	226	242	195	195	243	243	353	359	323	323
MLG1577	1	PSTv-52	MG1	MG1-4	1	12-400-NG	1	2012	2012	125	125	276	278	213	228	149	149	364	364	311	314	196	205	330	333	361	367	226	226	195	195	243	243	353	359	323	323
MLG1578	1	PSTv-52	MG1	MG1-4	1	16-036	1	2016	2016	125	125	276	278	213	228	149	149	364	364	311	311	196	196	330	333	361	367	226	226	195	195	243	243	353	359	323	323
MLG1579	1	PSTv-37	MG1	MG1-4	1	14-179	1	2014	2014	125	125	276	278	213	228	149	149	358	364	311	314	196	196	330	333	361	367	226	226	195	195	243	243	353	359	323	323
MLG1580	1	PSTv-198	MG1	MG1-4	1	15-150	1	2015	2015	125	125	276	278	213	228	149	149	364	364	311	314	196	205	330	333	361	367	226	226	0	0	243	243	353	359	323	323
MLG1581	1	PSTv-37	MG1	MG1-4	1	16-039	1	2016	2016	125	125	276	278	213	228	149	149	364	364	311	311	196	196	333	333	361	367	226	226	195	195	243	243	353	359	0	0
MLG1582	1	PSTv-198	MG1	MG1-4	1	15-148	1	2015	2015	125	125	276	278	213	228	149	149	364	364	314	314	0	0	330	333	361	367	226	242	195	195	243	243	353	359	323	323
MLG1583	2	PSTv-37(1), PSTv-76(1)	MG1	MG1-4	2	13-415	2	2013	2015	125	125	276	278	213	228	149	149	364	364	311	314	196	205	330	333	361	367	226	242	195	195	243	243	353	359	323	323
MLG1584	1	PSTv-37	MG1	MG1-4	1	12-223-2	1	2012	2012	125	125	276	278	213	228	149	149	364	364	311	314	196	196	330	333	361	367	226	242	195	195	243	243	353	359	323	323
MLG1585	1	PSTv-37	MG1	MG1-5	1	14-97	1	2014	2014	125	125	276	278	213	228	149	149	364	364	0	0	202	202	333	333	361	367	226	242	195	195	243	246	353	359	323	323
MLG1586	1	PSTv-14	MG1	MG1-4	1	14-213	1	2014	2014	125	125	276	278	213	228	149	149	358	364	311	311	196	196	333	333	367	367	226	226	195	195	243	243	353	359	323	323
MLG1587	1	PSTv-18	MG1	MG1-4	1	14-111	1	2014	2014	125	125	276	278	213	228	149	149	358	358	311	311	196	196	333	333	367	367	226	226	195	195	243	243	353	359	323	323
MLG1588	1	PSTv-14	MG1	MG1-4	1	17-383-1	1	2017	2017	125	125	276	278	213	228	149	149	358	364	311	314	196	205	333	333	367	367	226	242	195	195	243	243	353	359	323	323
MLG1589	1	PSTv-52	MG1	MG1-5	1	14-260	1	2014	2014	125	125	276	278	213	228	149	149	0	0	311	314	202	202	333	333	367	367	242	242	195	195	0	0	353	359	323	323
MLG1590	1	PSTv-11	MG1	MG1-4	1	11-296	1	2011	2011	125	125	276	278	213	228	149	149	364	364	314	314	196	205	330	333	0	0	226	226	198	198	243	246	353	359	323	329
MLG1591	1	PSTv-37	MG1	MG1-4	1	15-97	1	2015	2015	125	125	276	278	213	228	149	149	0	0	311	314	196	196	330	330	361	367	226	226	195	195	243	246	359	359	323	329
MLG1592	1	PSTv-37	MG1	MG1-4	1	15-256	1	2015	2015	125	125	276	278	213	228	149	149	364	364	314	314	196	196	330	333	361	367	226	226	195	195	243	243	359	359	323	323
MLG1593	1	PSTv-37	MG1	MG1-4	1	11-310	1	2011	2011	125	125	276	278	213	228	149	149	364	364	311	314	196	205	330	333	361	367	226	242	195	195	243	246	359	359	323	329
MLG1594	1	PSTv-48	MG1	MG1-4	1	14-122	1	2014	2014	125	125	276	278	213	228	149	149	358	358	311	314	196	196	333	333	367	367	226	226	195	198	243	243	359	359	323	323
MLG1595	1	PSTv-37	MG1	MG1-2	1	11-343	1	2011	2011	125	125	276	278	213	228	149	149	358	364	311	314	196	205	330	330	367	367	226	226	195	198	246	246	359	359	323	323
MLG1596	1	PSTv-52	MG1	MG1-5	1	16-291	1	2016	2016	125	125	276	278	228	228	152	152	0	0	314	314	202	202	330	333	361	367	242	242	195	195	243	246	353	353	323	323
MLG1597	1	PSTv-52	MG1	MG1-4	1	13-320	1	2013	2013	125	125	276	278	228	228	152	152	358	364	311	314	196	205	330	333	367	367	226	226	195	195	243	243	353	353	323	323
MLG1598	1	PSTv-52	MG1	MG1-5	1	14-251	1	2014	2014	125	125	276	278	228	228	152	152	0	0	311	314	202	202	333	333	361	361	226	242	195	195	243	246	353	359	323	323
MLG1599	1	PSTv-73	MG1	MG1-4	1	13-474	1	2013	2013	125	125	276	278	228	228	152	152	364	364	311	314	196	196	330	333	361	367	226	226	198	198	243	243	353	359	323	323
MLG1600	1	PSTv-198	MG1	MG1-4	1	16-181	1	2016	2016	125	125	276	278	228	228	152	152	364	364	311	314	196	196	330	330	361	367	226	226	195	195	243	243	353	359	323	323
MLG1601	2	PSTv-48(1), PSTv-52(1)	MG1	MG1-4	2	13-388	1	2013	2013	125	125	276	278	228	228	152	152	364	364	311	314	196	205	330	333	361	367	226	226	195	195	243	243	353	359	323	323
MLG1602	1	PSTv-47	MG1	MG1-4	1	13-385	1	2013	2013	125	125	276	278	228	228	152	152	364	364	311	314	196	196	330	333	361	367	226	226	195	195	243	243	353	359	323	323
MLG1603	1	PSTv-52	MG1	MG1-4	1	16-353	1	2016	2016	125	125	276	278	228	228	152	152	364	364	311	314	196	196	333	333	361	367	226	226	195	195	243	243	353	359	323	323
MLG1604	1	PSTv-37	MG1	MG1-4	1	13-336	1	2013	2013	125	125	276	278	228	228	152	152	358	364	314	314	196	196	333	333	361	367	226	226	195	195	246	246	353	359	323	323
MLG1605	1	PSTv-17	MG1	MG1-4	1	13-133	1	2013	2013	125	125	276	278	228	228	152	152	364	364	311	314	196	205	333	333	361	367	226	242	198	198	243	243	353	359	323	323
MLG1606	1	PSTv-52(3)	MG1	MG1-4	3	13-418	1	2013	2013	125	125	276	278	228	228	152	152	364	364	311	314	196	205	330	333	361	367	226	242	195	195	243	243	353	359	323	323
MLG1607	1	PSTv-52	MG1	MG1-4	1	13-436	1	2013	2013	125	125	276	278	228	228	152	152	0	0	311	314	196	205	330	333	361	367	226	242	195	195	243	243	353	359	323	323
MLG1608	1	PSTv-37	MG1	MG1-4	1	15-115	1	2015	2015	125	125	276	278	228	228	152	152	364	364	311	314	196	205	330	333	361	367	226	242	0	0	243	243	353	359	323	323
MLG1609	1	PSTv-52	MG1	MG1-4	1	13-340	1	2013	2013	125	125	276	278	228	228	152	152	364	364	311	314	196	205	330	333	367	367	226	226	195	195	243	243	353	359	323	323
MLG1610	1	PSTv-11	MG1	MG1-4	1	13-343	1	2013	2013	125	125	276	278	228	228	152	152	364	364	311	314	196	205	333	333	361	367	226	226	195	195	243	243	359	359	323	323
MLG1611	1	PSTv-11	MG1	MG1-4	1	11-15	1	2011	2011	125	125	276	278	228	228	152	152	358	358	311	314	196	196	333	333	361	367	242	242	195	195	246	246	359	359	323	323
MLG1612	1	PSTv-48	MG1	MG1-4	1	14-120	1	2014	2014	125	125	276	278	228	228	152	152	358	364	311	314	196	196	333	333	367	367	226	226	195	195	243	246	359	359	323	323
MLG1613	1	PSTv-53	MG1	MG1-4	1	14-165	1	2014	2014	125	125	276	278	228	228	152	152	358	358	311	311	196	196	333	333	367	367	226	226	195	195	246	246	359	359	323	323
MLG1614	1	PSTv-48	MG1	MG1-4	1	14-198	1	2014	2014	125	125	276	278	228	228	152	152	364	364	311	311	196	196	333	333	367	367	226	242	195	195	246	246	0	0	323	323
MLG1615	1	PSTv-75	MG1	MG1-5	1	13-029	1	2013	2013	125	125	276	278	228	228	149	152	364	364	311	311	202	202	333	333	361	367	226	226	195	195	243	243	353	353	323	329
MLG1616	1	PSTv-37	MG1	MG1-4	1	16-044	1	2016	2016	125	125	276	278	228	228	149	152	358	364	311	314	196	196	330	333	361	361	226	226	195	195	246	246	353	359	323	323
MLG1617	1	PSTv-198	MG1	MG1-3	1	16-104	1	2016	2016	125	125	276	278	228	228	149	152	364	364	314	314	196	205	330	333	361	367	226	226	195	195	243	243	353	359	329	329
MLG1618	1	PSTv-198	MG1	MG1-4	1	16-220	1	2016	2016	125	125	276	278	228	228	149	152	364	364	311	314	196	205	330	333	361	367	226	226	195	195	243	243	353	359	329	329
MLG1619	1	PSTv-18	MG1	MG1-5	1	14-104	1	2014	2014	125	125	276	278	228	228	149	152	364	364	311	314	196	202	333	333	361	367	226	226	195	195	243	243	353	359	323	329
MLG1620	1	PSTv-52	MG1	MG1-4	1	14-186	1	2014	2014	125	125	276	278	228	228	149	152	364	364	311	314	196	205	330	333	361	367	226	226	195	198	243	243	353	359	323	323
MLG1621	1	PSTv-37	MG1	MG1-5	1	13-480	1	2013	2013	125	125	276	278	228	228	149	152	364	364	311	314	202	202	330	333	361	367	226	226	195	195	243	243	353	359	323	323
MLG1622	1	PSTv-52(2)	MG1	MG1-5	2	13-478	2	2013	2014	125	125	276	278	228	228	149	152	364	364	311	314	196	202	330	333	361	367	226	226	195	195	243	243	353	359	323	323
MLG1623	5	PSTv-37(4), PSTv-41(1), PSTv-53(1), PSTv-52(9), PSTv-198(1)	MG1	MG1-4	16	12-212-NG	4	2012	2016	125	125	276	278	228	228	149	152	364	364	311	314	196	205	330	333	361	367	226	226	195	195	243	243	353	359	323	323
MLG1624	1	PSTv-52	MG1	MG1-4	1	16-352	1	2016	2016	125	125	276	278	228	228	149	152	364	364	311	314	196	196	330	333	361	367	226	226	195	195	243	243	353	359	323	323
MLG1625	1	PSTv-52	MG1	MG1-4	1	13-341	1	2013	2013	125	125	276	278	228	228	149	152	358	364	311	314	196	205	330	333	361	367	226	226	195	195	243	243	353	359	323	323
MLG1626	1	PSTv-198	MG1	MG1-4	1	16-360	1	2016	2016	125	125	276	278	228	228	149	152	358	358	311	314	196	205	330	333	361	367	226	226	195	195	243	243	353	359	323	323
MLG1627	1	PSTv-52	MG1	MG1-4	1	13-321	1	2013	2013	125	125	276	278	228	228	149	152	358	358	311	314	205	205	333	333	361	367	226	226	195	195	243	243	353	359	323	323
MLG1628	1	PSTv-198	MG1	MG1-4	1	16-244	1	2016	2016	125	125	276	278	228	228	149	152	0	0	311	314	196	196	333	333	361	367	226	226	195	195	243	243	353	359	323	323
MLG1629	1	PSTv-52	MG1	MG1-4	1	13-357	1	2013	2013	125	125	276	278	228	228	149	152	358	364	314	314	196	196	333	333	361	367	226	226	198	198	243	246	353	359	323	323
MLG1630	1	PSTv-43	MG1	MG1-4	1	14-297	1	2014	2014	125	125	276	278	228	228	149	152	358	364	311	314	196	196	333	333	361	367	226	226	195	198	243	246	353	359	323	323
MLG1631	2	PSTv-52(2), PSTv-72(1)	MG1	MG1-4	3	13-463	2	2013	2015	125	125	276	278	228	228	149	152	364	364	311	314	196	205	330	333	361	367	226	226	195	195	243	246	353	359	323	323
MLG1632	1	PSTv-32	MG1	MG1-4	1	15-294	1	2015	2015	125	125	276	278	228	228	149	152	358	364	311	314	196	205	330	333	361	367	226	226	195	195	243	246	353	359	323	323
MLG1633	1	PSTv-52	MG1	MG1-4	1	14-170	1	2014	2014	125	125	276	278	228	228	149	152	358	364	311	311	196	205	330	333	361	367	226	226	195	195	243	246	353	359	323	323
MLG1634	1	PSTv-11	MG1	MG1-4	1	13-401	1	2013	2013	125	125	276	278	228	228	149	152	364	364	311	311	196	196	333	333	361	367	226	226	195	195	243	246	353	359	323	323
MLG1635	1	PSTv-37	MG1	MG1-4	1	14-83	1	2014	2014	125	125	276	278	228	228	149	152	0	0	311	314	196	196	330	333	361	367	226	226	195	195	246	246	353	359	323	323
MLG1636	1	PSTv-37	MG1	MG1-4	1	17-230	1	2017	2017	125	125	276	278	228	228	149	152	364	364	311	314	196	205	330	333	361	367	226	242	195	195	243	243	353	359	329	329
MLG1637	1	PSTv-37	MG1	MG1-4	1	17-381-2	1	2017	2017	125	125	276	278	228	228	149	152	364	364	311	314	196	205	330	333	361	367	226	242	195	195	243	243	353	359	323	329
MLG1638	1	PSTv-37	MG1	MG1-4	1	13-122	1	2013	2013	125	125	276	278	228	228	149	152	364	364	311	314	196	205	330	333	361	367	226	242	198	198	243	243	353	359	323	323
MLG1639	1	PSTv-37	MG1	MG1-4	1	13-104	1	2013	2013	125	125	276	278	228	228	149	152	364	364	311	314	196	205	333	333	361	367	226	242	198	198	243	243	353	359	323	323
MLG1640	1	PSTv-37(3)	MG1	MG1-4	3	12-15-NG	1	2012	2012	125	125	276	278	228	228	149	152	364	364	314	314	196	205	330	333	361	367	226	242	195	195	243	243	353	359	323	323
MLG1641	2	PSTv-37(2), PSTv-52(4)	MG1	MG1-4	6	12-148-NG	3	2012	2015	125	125	276	278	228	228	149	152	364	364	311	314	196	205	330	333	361	367	226	242	195	195	243	243	353	359	323	323
MLG1642	1	PSTv-11	MG1	MG1-4	1	13-454	1	2013	2013	125	125	276	278	228	228	149	152	364	364	311	314	196	196	330	333	361	367	226	242	195	195	243	243	353	359	323	323
MLG1643	1	PSTv-52	MG1	MG1-4	1	12-309-NG	1	2012	2012	125	125	276	278	228	228	149	152	364	364	311	311	196	205	330	333	361	367	226	242	195	195	243	243	353	359	323	323
MLG1644	1	PSTv-37	MG1	MG1-4	1	17-333-3	1	2017	2017	125	125	276	278	228	228	149	152	364	364	311	314	196	205	333	333	361	367	226	242	195	195	243	243	353	359	323	323
MLG1645	1	PSTv-37	MG1	MG1-4	1	15-80	1	2015	2015	125	125	276	278	228	228	149	152	364	364	311	314	196	205	330	333	361	367	226	242	195	198	243	246	353	359	323	323
MLG1646	2	PSTv-37(1), PSTv-52(1)	MG1	MG1-4	2	15-290	1	2015	2015	125	125	276	278	228	228	149	152	364	364	311	314	196	205	330	333	361	367	226	242	195	195	243	246	353	359	323	323
MLG1647	1	PSTv-144	MG1	MG1-4	1	15-237	1	2015	2015	125	125	276	278	228	228	149	152	364	364	311	314	196	205	333	333	361	367	226	242	195	195	243	246	353	359	323	323
MLG1648	1	PSTv-52	MG1	MG1-4	1	12-219-NG	1	2012	2012	125	125	276	278	228	228	149	152	364	364	311	314	196	205	330	333	361	367	226	242	195	195	0	0	353	359	323	323
MLG1649	1	PSTv-198	MG1	MG1-4	1	16-182	1	2016	2016	125	125	276	278	228	228	149	152	364	364	311	314	196	205	330	333	361	367	242	242	195	195	243	243	353	359	323	323
MLG1650	1	PSTv-37	MG1	MG1-4	1	16-335	1	2016	2016	125	125	276	278	228	228	149	152	364	364	314	314	196	196	330	330	367	367	226	226	195	195	243	243	353	359	323	323
MLG1651	1	PSTv-37	MG1	MG1-4	1	13-045	1	2013	2013	125	125	276	278	228	228	149	152	358	364	311	314	196	205	330	333	367	367	226	242	195	195	243	243	353	359	323	323
MLG1652	1	PSTv-37	MG1	MG1-4	1	16-266	1	2016	2016	125	125	276	278	228	228	149	152	0	0	311	314	196	196	330	333	367	367	226	242	195	195	243	246	353	359	323	323
MLG1653	1	PSTv-37	MG1	MG1-4	1	14-187	1	2014	2014	125	125	276	278	228	228	149	152	364	364	311	314	196	196	330	333	361	361	226	226	195	195	243	243	359	359	323	323
MLG1654	1	PSTv-37	MG1	MG1-4	1	14-172	1	2014	2014	125	125	276	278	228	228	149	152	364	364	311	314	196	205	330	333	361	367	226	226	195	195	243	246	359	359	323	323
MLG1655	1	PSTv-47	MG1	MG1-5	1	15-363	1	2015	2015	125	125	276	278	228	228	149	152	364	364	311	311	202	202	330	333	361	367	226	226	195	195	243	246	359	359	323	323
MLG1656	1	PSTv-52	MG1	MG1-4	1	15-216	1	2015	2015	125	125	276	278	228	228	149	152	364	364	314	314	196	205	330	333	361	367	226	242	195	195	243	243	359	359	323	323
MLG1657	1	PSTv-198	MG1	MG1-4	1	15-147	1	2015	2015	125	125	276	278	228	228	149	152	364	364	314	314	196	196	330	333	361	367	226	242	195	195	243	243	359	359	323	323
MLG1658	1	PSTv-52	MG1	MG1-4	1	12-407-NG	1	2012	2012	125	125	276	278	228	228	149	152	364	364	311	314	196	205	330	333	361	367	226	242	195	195	243	243	359	359	323	323
MLG1659	1	PSTv-14	MG1	MG1-4	1	11-354	1	2011	2011	125	125	276	278	228	228	149	152	364	364	311	311	196	196	333	333	361	367	226	242	195	195	243	246	359	359	323	323
MLG1660	1	PSTv-52	MG1	MG1-4	1	13-408	1	2013	2013	125	125	276	278	228	228	149	152	364	364	311	314	196	205	333	333	367	367	226	226	195	195	243	243	359	359	323	323
MLG1661	1	PSTv-120	MG1	MG1-4	1	15-260	1	2015	2015	125	125	276	278	228	228	149	152	364	364	314	314	196	205	333	333	367	367	226	242	195	195	243	246	359	359	323	323
MLG1662	1	PSTv-76	MG3	MG3-1	1	14-177	1	2014	2014	125	125	276	278	228	228	149	152	358	364	311	311	196	196	333	333	367	367	242	242	195	195	246	246	359	359	323	323
MLG1663	1	PSTv-18	MG1	MG1-5	1	14-119	1	2014	2014	125	125	276	278	228	228	149	149	358	358	311	314	196	202	333	333	361	367	226	226	195	198	243	243	353	353	323	329
MLG1664	1	PSTv-37	MG1	MG1-4	1	14-188	1	2014	2014	125	125	276	278	228	228	149	149	364	364	311	311	196	196	333	333	361	367	226	226	195	195	243	243	353	353	323	323
MLG1665	1	PSTv-79	MG1	MG1-4	1	14-163	1	2014	2014	125	125	276	278	228	228	149	149	358	364	311	311	196	196	330	333	361	367	226	242	195	195	243	243	353	353	323	323
MLG1666	1	PSTv-4	MG1	MG1-4	1	14-171	1	2014	2014	125	125	276	278	228	228	149	149	358	358	311	314	196	196	333	333	367	367	226	242	195	195	246	246	353	353	323	323
MLG1667	1	PSTv-198	MG1	MG1-4	1	15-149	1	2015	2015	125	125	276	278	228	228	149	149	364	364	314	314	196	196	333	333	361	367	226	226	195	195	243	243	353	359	323	323
MLG1668	1	PSTv-4	MG1	MG1-4	1	13-272	1	2013	2013	125	125	276	278	228	228	149	149	364	364	311	314	196	196	333	333	361	367	226	226	195	195	243	243	353	359	323	323
MLG1669	1	PSTv-52	MG1	MG1-4	1	16-013	1	2016	2016	125	125	276	278	228	228	149	149	0	0	311	314	196	196	330	333	361	367	226	226	195	195	243	246	353	359	323	323
MLG1670	1	PSTv-37	MG1	MG1-4	1	13-184	1	2013	2013	125	125	276	278	228	228	149	149	364	364	311	314	196	205	330	333	361	367	226	242	198	198	243	243	353	359	323	323
MLG1671	1	PSTv-37	MG1	MG1-4	1	12-205-1	1	2012	2012	125	125	276	278	228	228	149	149	364	364	314	314	196	205	330	333	361	367	226	242	195	195	243	243	353	359	323	323
MLG1672	2	PSTv-37(1), PSTv-198(1)	MG1	MG1-4	2	15-145	1	2015	2015	125	125	276	278	228	228	149	149	364	364	311	314	196	205	330	333	361	367	226	242	195	195	243	243	353	359	323	323
MLG1673	1	PSTv-76	MG1	MG1-4	1	13-471	1	2013	2013	125	125	276	278	228	228	149	149	364	364	311	311	196	205	330	333	361	367	226	242	195	195	243	243	353	359	323	323
MLG1674	1	PSTv-52	MG1	MG1-4	1	15-122	1	2015	2015	125	125	276	278	228	228	149	149	364	364	0	0	196	205	330	333	361	367	226	242	195	195	243	243	353	359	323	323
MLG1675	1	PSTv-52	MG1	MG1-4	1	15-94	1	2015	2015	125	125	276	278	228	228	149	149	358	364	311	314	196	205	330	333	361	367	226	242	195	195	243	243	353	359	323	323
MLG1676	1	PSTv-52	MG1	MG1-4	1	15-120	1	2015	2015	125	125	276	278	228	228	149	149	358	364	311	311	196	196	330	333	361	367	226	242	195	195	243	243	353	359	323	323
MLG1677	1	PSTv-52(2)	MG1	MG1-4	2	15-201	1	2015	2015	125	125	276	278	228	228	149	149	364	364	311	314	196	205	333	333	361	367	226	242	195	195	243	243	353	359	323	323
MLG1678	1	PSTv-37	MG1	MG1-4	1	17-229-3	1	2017	2017	125	125	276	278	228	228	149	149	358	364	311	311	196	196	333	333	361	367	226	242	195	195	243	243	353	359	323	323
MLG1679	1	PSTv-52	MG1	MG1-4	1	15-143	1	2015	2015	125	125	276	278	228	228	149	149	364	364	311	314	196	205	330	333	361	367	226	242	0	0	243	243	353	359	323	323
MLG1680	1	PSTv-37	MG1	MG1-4	1	15-144	1	2015	2015	125	125	276	278	228	228	149	149	364	364	0	0	196	205	330	333	361	367	226	242	0	0	243	243	353	359	323	323
MLG1681	1	PSTv-47	MG1	MG1-4	1	17-198-1	1	2017	2017	125	125	276	278	228	228	149	149	358	364	311	314	196	196	330	333	367	367	226	226	195	195	243	243	353	359	323	323
MLG1682	2	PSTv-4(1), PSTv-123(1)	MG1	MG1-4	2	14-132	1	2014	2014	125	125	276	278	228	228	149	149	358	358	311	311	196	196	333	333	367	367	226	226	195	195	243	243	353	359	323	323
MLG1683	1	PSTv-2	MG1	MG1-4	1	14-137	1	2014	2014	125	125	276	278	228	228	149	149	358	358	311	314	196	196	333	333	367	367	226	226	195	195	243	246	353	359	323	323
MLG1684	1	PSTv-120	MG3	MG3-1	1	14-140	1	2014	2014	125	125	276	278	228	228	149	149	358	358	311	311	196	196	333	333	367	367	226	242	195	198	243	243	353	359	323	323
MLG1685	1	PSTv-52	MG1	MG1-4	1	15-188-NG	1	2015	2015	125	125	276	278	228	228	149	149	364	364	311	314	196	196	330	333	367	367	226	242	195	195	243	243	353	359	323	323
MLG1686	1	PSTv-37	MG1	MG1-4	1	15-151	1	2015	2015	125	125	276	278	228	228	149	149	364	364	311	311	196	196	330	333	367	367	226	242	195	195	243	243	353	359	323	323
MLG1687	1	PSTv-48	MG1	MG1-4	1	14-105	1	2014	2014	125	125	276	278	228	228	149	149	358	358	311	314	196	196	333	333	367	367	226	242	195	195	243	246	353	359	323	323
MLG1688	1	PSTv-37	MG1	MG1-2	1	12-337-3	1	2012	2012	125	125	276	278	228	228	149	149	364	364	311	314	196	205	330	333	367	367	226	242	195	195	246	246	353	359	323	323
MLG1689	1	PSTv-220	MG1	MG1-5	1	14-74	1	2014	2014	125	125	276	278	228	228	149	149	364	364	311	314	196	202	333	333	361	361	226	226	195	195	246	246	359	359	323	323
MLG1690	1	PSTv-122	MG1	MG1-4	1	14-164-ST	1	2014	2014	125	125	276	278	228	228	149	149	358	358	311	314	196	196	333	333	361	367	226	226	195	198	243	246	359	359	323	329
MLG1691	1	PSTv-11	MG1	MG1-4	1	13-386	1	2013	2013	125	125	276	278	228	228	149	149	364	364	314	314	196	196	330	333	361	367	226	226	195	198	243	246	359	359	323	323
MLG1692	1	PSTv-71	MG1	MG1-5	1	13-276	1	2013	2013	125	125	276	278	228	228	149	149	358	358	311	311	202	205	333	333	361	367	226	226	195	195	243	246	359	359	323	323
MLG1693	1	PSTv-52	MG1	MG1-4	1	14-79	1	2014	2014	125	125	276	278	228	228	149	149	0	0	311	311	196	196	333	333	361	367	226	226	195	195	243	246	359	359	323	323
MLG1694	1	PSTv-47	MG1	MG1-4	1	11-328	1	2011	2011	125	125	276	278	228	228	149	149	358	364	311	314	196	205	330	333	361	367	226	242	195	195	246	246	359	359	323	323
MLG1695	1	PSTv-11	MG3	MG3-1	1	10-295	1	2010	2010	125	125	276	278	228	228	149	149	364	358	311	311	196	196	333	333	361	367	242	242	195	195	246	246	359	359	323	323
MLG1696	1	PSTv-77	MG1	MG1-4	1	14-217-Yr44	1	2014	2014	125	125	276	278	228	228	149	149	358	364	311	311	196	196	333	333	367	367	226	226	195	195	243	243	359	359	323	323
MLG1697	1	PSTv-74(2)	MG1	MG1-4	2	14-161-Yr1	1	2014	2014	125	125	276	278	228	228	149	149	358	358	311	311	196	196	333	333	367	367	226	226	195	195	243	246	359	359	323	323
MLG1698	1	PSTv-123	MG1	MG1-4	1	14-98-Yr1	1	2014	2014	125	125	276	278	228	228	149	149	358	358	311	311	196	196	333	333	367	367	226	226	195	195	246	246	359	359	323	323
MLG1699	1	PSTv-4	MG1	MG1-4	1	17-153	1	2017	2017	125	125	276	278	228	228	149	149	364	364	311	314	196	196	333	333	367	367	226	242	195	195	243	243	359	359	323	323
MLG1700	1	PSTv-52	MG1	MG1-4	1	13-449	1	2013	2013	125	125	276	278	228	228	149	149	358	364	311	314	196	196	333	333	367	367	226	242	195	195	243	243	359	359	323	323
MLG1701	1	PSTv-14	MG3	MG3-1	1	13-026	1	2013	2013	125	125	276	278	228	228	149	149	358	358	311	311	196	196	333	333	367	367	242	242	195	198	243	243	359	359	323	323
MLG1702	1	PSTv-212	MG1	MG1-4	1	17-068	1	2017	2017	125	125	276	278	228	228	149	149	358	364	311	314	196	196	333	333	367	367	242	242	195	195	243	243	359	359	323	323
MLG1703	2	PSTv-11(2), PSTv-14(1)	MG3	MG3-1	3	10-186	3	2010	2012	125	125	276	278	228	228	149	149	358	358	311	311	196	196	333	333	367	367	242	242	195	195	246	246	359	359	323	323
MLG1704	1	PSTv-52	MG1	MG1-4	1	16-016	1	2016	2016	125	125	276	278	228	228	149	149	0	0	311	314	196	196	330	333	361	367	226	226	195	195	243	243	0	0	323	323
MLG1705	1	PSTv-52	MG1	MG1-4	1	13-296	1	2013	2013	125	125	276	278	228	228	149	149	358	358	314	314	196	205	330	330	367	367	226	226	195	195	243	246	0	0	323	329
MLG1706	1	PSTv-37	MG1	MG1-4	1	15-348	1	2015	2015	125	125	276	278	228	228	0	0	364	364	311	314	196	205	333	333	361	367	226	242	195	195	243	246	353	359	323	323
MLG1707	1	PSTv-17	MG1	MG1-4	1	13-237	1	2013	2013	125	125	276	278	228	228	0	0	358	364	311	314	196	196	330	333	0	0	226	226	195	195	243	246	359	359	323	329
MLG1708	1	PSTv-52	MG1	MG1-4	1	13-444	1	2013	2013	125	125	276	278	0	0	0	0	364	364	311	314	196	205	330	333	361	361	226	226	195	195	243	243	353	359	323	323
MLG1709	1	PSTv-52	MG1	MG1-5	1	13-458	1	2013	2013	125	125	276	278	0	0	0	0	364	364	311	314	202	202	330	333	361	367	226	226	195	195	243	243	353	359	323	323
MLG1710	1	PSTv-52	MG1	MG1-4	1	13-426	1	2013	2013	125	125	276	278	0	0	0	0	364	364	311	314	196	205	330	333	361	367	226	226	195	195	243	243	353	359	323	323
MLG1711	1	PSTv-37	MG1	MG1-4	1	13-419	1	2013	2013	125	125	276	278	0	0	0	0	364	364	311	314	196	205	330	333	361	367	226	242	195	195	243	243	353	359	323	323
MLG1712	1	PSTv-77	MG3	MG3-2	1	14-99	1	2014	2014	125	125	276	276	225	225	152	152	358	358	311	314	196	196	333	333	367	367	226	226	195	195	246	246	353	359	323	323
MLG1713	1	PSTv-120	MG3	MG3-2	1	14-215-SP	1	2014	2014	125	125	276	276	225	225	152	152	0	0	311	314	196	202	333	333	367	367	242	242	195	195	246	246	353	359	323	323
MLG1714	1	PSTv-53(2)	MG3	MG3-2	2	13-251	2	2013	2016	125	125	276	276	225	225	152	152	358	358	311	314	196	196	333	333	367	367	242	242	195	195	246	246	359	359	323	323
MLG1715	1	PSTv-53	MG3	MG3-2	1	14-128-SP	1	2014	2014	125	125	276	276	225	225	152	152	364	364	311	314	196	196	333	333	367	367	242	242	198	198	246	246	0	0	323	323
MLG1716	1	PSTv-53	MG3	MG3-2	1	14-6	1	2014	2014	125	125	276	276	225	225	149	152	358	358	311	314	196	196	333	333	367	367	242	242	195	195	246	246	353	359	323	323
MLG1717	1	PSTv-4	MG3	MG3-2	1	11-352	1	2011	2011	125	125	276	276	225	225	149	152	358	358	311	314	196	196	333	333	361	367	242	242	195	195	246	246	359	359	323	323
MLG1718	1	PSTv-46	MG3	MG3-2	1	13-250	1	2013	2013	125	125	276	276	225	225	149	152	358	358	311	311	196	196	333	333	367	367	226	242	195	195	246	246	359	359	323	323
MLG1719	1	PSTv-53	MG3	MG3-2	1	16-247	1	2016	2016	125	125	276	276	225	225	149	152	358	358	311	314	196	196	330	330	367	367	242	242	195	195	246	246	359	359	323	323
MLG1720	1	PSTv-4(2)	MG3	MG3-2	2	14-313	1	2014	2014	125	125	276	276	225	225	149	152	0	0	0	0	196	196	333	333	367	367	242	242	195	195	246	246	359	359	323	323
MLG1721	1	PSTv-11	MG3	MG3-2	1	11-10	1	2011	2011	125	125	276	276	225	225	149	149	358	358	311	314	196	196	333	333	361	361	242	242	195	195	246	246	353	353	323	323
MLG1722	1	PSTv-4	MG3	MG3-2	1	11-203	1	2011	2011	125	125	276	276	225	225	149	149	358	358	311	314	196	196	333	333	367	367	242	242	195	195	246	246	353	353	323	323
MLG1723	1	PSTv-46	MG3	MG3-2	1	11-30	1	2011	2011	125	125	276	276	225	225	149	149	358	358	0	0	196	196	333	333	367	367	242	242	195	195	246	246	353	353	323	323
MLG1724	1	PSTv-37	MG1	MG1-5	1	13-306	1	2013	2013	125	125	276	276	225	225	149	149	364	364	311	311	196	202	333	333	361	367	226	226	195	195	243	243	353	359	323	329
MLG1725	1	PSTv-46	MG1	MG1-3	1	13-250	1	2013	2013	125	125	276	276	225	225	149	149	358	364	311	314	196	196	333	333	361	367	226	226	195	195	243	243	353	359	323	329
MLG1726	1	PSTv-39	MG3	MG3-2	1	11-29	1	2011	2011	125	125	276	276	225	225	149	149	0	0	311	314	196	196	330	333	361	367	242	242	195	195	246	246	353	359	323	323
MLG1727	1	PSTv-53	MG3	MG3-2	1	16-037	1	2016	2016	125	125	276	276	225	225	149	149	358	358	311	314	205	205	333	333	367	367	226	242	195	195	243	246	353	359	323	323
MLG1728	1	PSTv-53	MG3	MG3-2	1	14-208	1	2014	2014	125	125	276	276	225	225	149	149	364	364	311	314	196	196	333	333	367	367	242	242	195	195	246	246	353	359	323	323
MLG1729	1	PSTv-53	MG3	MG3-2	1	16-140	1	2016	2016	125	125	276	276	225	225	149	149	0	0	311	314	196	196	333	333	367	367	242	242	195	195	246	246	353	359	323	323
MLG1730	1	PSTv-4(3)	MG3	MG3-2	3	11-180	2	2011	2013	125	125	276	276	225	225	149	149	358	358	311	314	196	196	333	333	361	367	242	242	195	195	246	246	359	359	323	323
MLG1731	1	PSTv-53	MG3	MG3-2	1	12-367-NG	1	2012	2012	125	125	276	276	225	225	149	149	358	358	311	314	196	196	333	333	367	367	226	242	195	195	243	246	359	359	323	323
MLG1732	1	PSTv-53	MG3	MG3-2	1	13-267	1	2013	2013	125	125	276	276	225	225	149	149	358	364	311	311	196	196	333	333	367	367	226	242	195	195	246	246	359	359	323	323
MLG1733	1	PSTv-53	MG3	MG3-2	1	14-124	1	2014	2014	125	125	276	276	225	225	149	149	358	358	311	314	205	205	333	333	367	367	226	242	195	195	246	246	359	359	323	323
MLG1734	2	PSTv-53(1), PSTv-141(1)	MG3	MG3-2	2	15-72	2	2015	2016	125	125	276	276	225	225	149	149	358	358	311	314	196	196	333	333	367	367	226	242	195	195	246	246	359	359	323	323
MLG1735	2	PSTv-4(1), PSTv-53(1)	MG3	MG3-2	2	16-156	2	2016	2017	125	125	276	276	225	225	149	149	358	358	311	314	196	196	333	333	367	367	242	242	195	195	246	246	359	359	329	329
MLG1736	1	PSTv-53	MG3	MG3-2	1	12-393-NG	1	2012	2012	125	125	276	276	225	225	149	149	358	358	311	314	196	196	333	333	367	367	242	242	195	195	0	0	359	359	329	329
MLG1737	1	PSTv-4	MG3	MG3-2	1	12-257-NG	1	2012	2012	125	125	276	276	225	225	149	149	364	364	314	314	196	196	333	333	367	367	242	242	195	195	246	246	359	359	323	323
MLG1738	3	PSTv-4(1), PSTv-53(1), PSTv-52(1)	MG3	MG3-2	3	14-314	2	2014	2016	125	125	276	276	225	225	149	149	364	364	311	314	196	196	333	333	367	367	242	242	195	195	246	246	359	359	323	323
MLG1739	1	PSTv-4	MG3	MG3-2	1	12-253-NG	1	2012	2012	125	125	276	276	225	225	149	149	358	364	314	314	196	196	333	333	367	367	242	242	195	195	246	246	359	359	323	323
MLG1740	1	PSTv-4(2)	MG3	MG3-2	2	13-268	2	2013	2014	125	125	276	276	225	225	149	149	358	364	311	314	196	196	333	333	367	367	242	242	195	195	246	246	359	359	323	323
MLG1741	2	PSTv-4(1), PSTv-53(1)	MG3	MG3-2	2	12-273-NG	2	2012	2016	125	125	276	276	225	225	149	149	358	358	314	314	196	196	333	333	367	367	242	242	195	195	246	246	359	359	323	323
MLG1742	1	PSTv-53	MG3	MG3-2	1	14-7	1	2014	2014	125	125	276	276	225	225	149	149	358	358	311	314	196	205	333	333	367	367	242	242	195	195	246	246	359	359	323	323
MLG1743	9	PSTv-11(2), PSTv-4(7), PSTv-17(1), PSTv-28(1), PSTv-53(6), PSTv-39(1), PSTv-77(1), PSTv-120(1), PSTv-212(2)	MG3	MG3-2	22	11-175	7	2011	2017	125	125	276	276	225	225	149	149	358	358	311	314	196	196	333	333	367	367	242	242	195	195	246	246	359	359	323	323
MLG1744	4	PSTv-4(1), PSTv-14(1), PSTv-3(1), PSTv-34(1)	MG3	MG3-2	4	11-334	2	2011	2012	125	125	276	276	225	225	149	149	358	358	311	311	196	196	333	333	367	367	242	242	195	195	246	246	359	359	323	323
MLG1745	2	PSTv-4(3), PSTv-53(1)	MG3	MG3-2	4	14-320	2	2014	2016	125	125	276	276	225	225	149	149	0	0	311	314	196	196	333	333	367	367	242	242	195	195	246	246	359	359	323	323
MLG1746	1	PSTv-4	MG3	MG3-2	1	11-369	1	2011	2011	125	125	276	276	225	225	149	149	358	358	311	314	196	196	333	333	0	0	242	242	195	195	246	246	359	359	323	323
MLG1747	1	PSTv-141	MG3	MG3-2	1	15-72-Yr1	1	2015	2015	125	125	276	276	225	225	149	149	358	358	311	314	196	196	333	333	367	367	226	242	195	195	246	246	0	0	323	323
MLG1748	1	PSTv-4	MG3	MG3-2	1	14-280	1	2014	2014	125	125	276	276	225	225	149	149	364	364	0	0	196	196	333	333	367	367	242	242	195	195	243	246	0	0	329	329
MLG1749	1	PSTv-13	MG3	MG3-1	1	11-238	1	2011	2011	125	125	276	276	225	231	149	149	358	358	311	311	196	196	333	333	367	367	226	242	195	195	246	246	359	359	323	323
MLG1750	1	PSTv-34	MG3	MG3-1	1	11-8	1	2011	2011	125	125	276	276	225	231	149	149	358	358	311	311	196	196	333	333	367	367	242	242	195	195	246	246	359	359	323	323
MLG1751	1	PSTv-79	MG3	MG3-3	1	13-227	1	2013	2013	125	125	276	276	231	231	152	152	358	358	311	314	196	196	333	333	367	367	226	226	195	195	246	246	359	359	323	323
MLG1752	1	PSTv-140	MG3	MG3-3	1	16-009	1	2016	2016	125	125	276	276	231	231	152	152	358	358	311	311	196	196	333	333	367	367	226	226	195	195	246	246	359	359	323	323
MLG1753	1	PSTv-79	MG3	MG3-3	1	13-227	1	2013	2013	125	125	276	276	231	231	152	152	358	358	311	311	196	196	333	333	367	367	226	242	195	195	243	246	359	359	323	323
MLG1754	1	PSTv-79	MG3	MG3-3	1	14-160	1	2014	2014	125	125	276	276	231	231	152	152	364	364	311	311	196	196	333	333	367	367	226	242	195	195	246	246	359	359	323	323
MLG1755	1	PSTv-37	MG3	MG3-3	1	17-359-2	1	2017	2017	125	125	276	276	231	231	149	152	364	364	311	314	196	196	333	333	367	367	226	242	195	195	246	246	359	359	323	323
MLG1756	1	PSTv-37	MG3	MG3-3	1	15-107	1	2015	2015	125	125	276	276	231	231	149	152	358	358	0	0	196	196	333	333	367	367	226	242	195	195	246	246	359	359	323	323
MLG1757	1	PSTv-37	MG3	MG3-3	1	17-232	1	2017	2017	125	125	276	276	231	231	149	152	358	358	311	314	196	196	333	333	367	367	242	242	195	195	246	246	359	359	323	323
MLG1758	1	PSTv-140	MG3	MG3-3	1	16-012	1	2016	2016	125	125	276	276	231	231	149	149	358	358	311	311	196	196	333	333	367	367	226	226	195	195	246	246	353	359	323	323
MLG1759	1	PSTv-4	MG3	MG3-3	1	14-71-SP	1	2014	2014	125	125	276	276	231	231	149	149	358	358	311	311	196	196	333	333	367	367	242	242	195	195	246	246	353	359	323	323
MLG1760	1	PSTv-79	MG3	MG3-3	1	14-158	1	2014	2014	125	125	276	276	231	231	149	149	364	364	311	311	196	196	333	333	361	367	226	242	195	195	243	246	359	359	323	323
MLG1761	1	PSTv-4	MG3	MG3-3	1	14-185-NG	1	2014	2014	125	125	276	276	231	231	149	149	0	0	311	311	196	196	333	333	361	367	226	242	195	195	246	246	359	359	323	323
MLG1762	1	PSTv-24	MG3	MG3-3	1	13-441	1	2013	2013	125	125	276	276	231	231	149	149	364	364	311	311	196	196	333	333	367	367	226	226	195	195	243	243	359	359	323	323
MLG1763	1	PSTv-52	MG3	MG3-3	1	12-181-NG	1	2012	2012	125	125	276	276	231	231	149	149	358	358	311	311	196	196	330	333	367	367	226	226	195	198	243	246	359	359	323	323
MLG1764	2	PSTv-44(1), PSTv-214(1)	MG3	MG3-3	2	17-001-1	1	2017	2017	125	125	276	276	231	231	149	149	358	358	311	311	196	196	333	333	367	367	226	226	195	195	243	246	359	359	323	323
MLG1765	1	PSTv-123	MG3	MG3-3	1	14-134-Yr44	1	2014	2014	125	125	276	276	231	231	149	149	358	358	311	311	205	205	333	333	367	367	226	226	195	195	246	246	359	359	323	323
MLG1766	2	PSTv-121(1), PSTv-123(1)	MG3	MG3-3	2	14-219	1	2014	2014	125	125	276	276	231	231	149	149	358	358	311	311	196	196	333	333	367	367	226	226	195	195	246	246	359	359	323	323
MLG1767	1	PSTv-79	MG3	MG3-3	1	14-38	1	2014	2014	125	125	276	276	231	231	149	149	364	364	311	311	205	205	0	0	367	367	226	242	195	195	246	246	359	359	329	329
MLG1768	1	PSTv-123	MG3	MG3-3	1	14-134	1	2014	2014	125	125	276	276	231	231	149	149	364	364	311	311	196	196	333	333	367	367	226	242	195	195	246	246	359	359	323	329
MLG1769	1	PSTv-44	MG3	MG3-3	1	15-202	1	2015	2015	125	125	276	276	231	231	149	149	358	358	314	314	196	196	333	333	367	367	226	242	195	195	246	246	359	359	323	329
MLG1770	1	PSTv-121	MG3	MG3-3	1	14-201	1	2014	2014	125	125	276	276	231	231	149	149	358	358	311	311	196	196	333	333	367	367	226	242	195	195	246	246	359	359	323	329
MLG1771	1	PSTv-4	MG3	MG3-3	1	12-389-NG	1	2012	2012	125	125	276	276	231	231	149	149	364	364	314	314	196	196	333	333	367	367	226	242	195	195	243	243	359	359	323	323
MLG1772	1	PSTv-321	MG3	MG3-3	1	17-146-1	1	2017	2017	125	125	276	276	231	231	149	149	358	358	311	311	196	196	333	333	367	367	226	242	195	195	243	246	359	359	323	323
MLG1773	1	PSTv-18	MG3	MG3-3	1	15-197	1	2015	2015	125	125	276	276	231	231	149	149	364	364	311	311	196	196	330	330	367	367	226	242	195	195	246	246	359	359	323	323
MLG1774	1	PSTv-44	MG3	MG3-3	1	11-54	1	2011	2011	125	125	276	276	231	231	149	149	358	358	311	314	196	196	330	330	367	367	226	242	195	195	246	246	359	359	323	323
MLG1775	2	PSTv-14(1), PSTv-42(1)	MG3	MG3-3	2	11-264	1	2011	2011	125	125	276	276	231	231	149	149	358	358	311	311	196	196	330	330	367	367	226	242	195	195	246	246	359	359	323	323
MLG1776	2	PSTv-4(1), PSTv-43(1)	MG3	MG3-3	2	12-254-NG	1	2012	2012	125	125	276	276	231	231	149	149	364	364	314	314	196	196	333	333	367	367	226	242	195	195	246	246	359	359	323	323
MLG1777	1	PSTv-140(3)	MG3	MG3-3	3	15-70-Yr1	1	2015	2015	125	125	276	276	231	231	149	149	364	364	311	314	196	196	333	333	367	367	226	242	195	195	246	246	359	359	323	323
MLG1778	1	PSTv-44	MG3	MG3-3	1	15-107-Tye	1	2015	2015	125	125	276	276	231	231	149	149	358	364	311	311	196	196	333	333	367	367	226	242	195	195	246	246	359	359	323	323
MLG1779	2	PSTv-79(1), PSTv-76(1)	MG3	MG3-3	2	14-262	2	2014	2015	125	125	276	276	231	231	149	149	358	358	311	314	196	196	333	333	367	367	226	242	195	195	246	246	359	359	323	323
MLG1780	6	PSTv-8(1), PSTv-46(1), PSTv-43(3), PSTv-42(1), PSTv-53(1), PSTv-40(1)	MG3	MG3-3	8	11-61	3	2011	2016	125	125	276	276	231	231	149	149	358	358	311	311	196	196	333	333	367	367	226	242	195	195	246	246	359	359	323	323
MLG1781	1	PSTv-122	MG3	MG3-3	1	14-286-NG	1	2014	2014	125	125	276	276	231	231	149	149	0	0	311	311	196	196	333	333	367	367	226	242	195	195	246	246	359	359	323	323
MLG1782	1	PSTv-140	MG3	MG3-3	1	15-70-Yr1	1	2015	2015	125	125	276	276	231	231	149	149	358	358	0	0	196	196	333	333	367	367	226	242	0	0	246	246	359	359	323	323
MLG1783	1	PSTv-52	MG3	MG3-3	1	17-169	1	2017	2017	125	125	276	276	231	231	149	149	358	358	311	311	196	196	333	333	367	367	226	242	195	195	246	246	359	359	0	0
MLG1784	1	PSTv-37	MG3	MG3-3	1	17-318-1	1	2017	2017	125	125	276	276	231	231	149	149	358	358	311	314	196	196	333	333	367	367	242	242	195	195	243	243	359	359	323	323
MLG1785	1	PSTv-11	MG3	MG3-3	1	12-33	1	2012	2012	125	125	276	276	231	231	149	149	358	358	311	311	196	196	333	333	367	367	242	242	195	195	246	246	359	359	323	323
MLG1786	1	PSTv-52	MG3	MG3-3	1	15-139	1	2015	2015	125	125	276	276	231	231	0	0	364	364	0	0	196	205	330	333	361	367	226	226	195	195	243	243	359	359	323	323
MLG1787	1	PSTv-47	MG1	MG1-3	1	17-302-1	1	2017	2017	125	125	276	276	213	225	152	152	364	364	314	314	196	205	330	333	361	367	226	242	195	195	243	243	353	359	323	323
MLG1788	1	PSTv-14	MG1	MG1-3	1	17-383-2	1	2017	2017	125	125	276	276	213	225	149	152	364	364	311	314	196	196	333	333	361	367	226	242	195	195	0	0	353	359	323	323
MLG1789	1	PSTv-53	MG3	MG3-1	1	15-204	1	2015	2015	125	125	276	276	213	225	149	149	358	358	311	314	196	196	333	333	367	367	242	242	195	195	246	246	353	359	323	323
MLG1790	1	PSTv-121	MG3	MG3-2	1	14-206-SP	1	2014	2014	125	125	276	276	213	225	149	149	358	358	311	314	196	196	333	333	361	367	242	242	195	195	246	246	359	359	323	323
MLG1791	1	PSTv-53	MG3	MG3-1	1	15-308	1	2015	2015	125	125	276	276	213	225	149	149	358	364	311	314	196	196	333	333	367	367	226	242	195	195	246	246	359	359	323	323
MLG1792	1	PSTv-79	MG3	MG3-1	1	14-209	1	2014	2014	125	125	276	276	213	225	149	149	0	0	311	311	196	196	333	333	367	367	226	242	195	195	246	246	359	359	323	323
MLG1793	1	PSTv-140	MG1	MG1-4	1	15-69-Yr1	1	2015	2015	125	125	276	276	213	231	149	149	364	364	311	311	196	196	333	333	361	367	226	242	195	195	243	246	359	359	323	323
MLG1794	1	PSTv-140	MG3	MG3-1	1	15-70	1	2015	2015	125	125	276	276	213	231	149	149	358	358	311	314	196	196	333	333	367	367	226	242	195	195	246	246	359	359	323	329
MLG1795	1	PSTv-4	MG3	MG3-1	1	16-231	1	2016	2016	125	125	276	276	213	231	149	149	358	358	311	314	196	196	333	333	367	367	226	242	195	195	243	246	359	359	323	323
MLG1796	1	PSTv-140	MG3	MG3-1	1	15-73	1	2015	2015	125	125	276	276	213	231	149	149	358	364	311	314	196	196	333	333	367	367	226	242	195	195	246	246	359	359	323	323
MLG1797	1	PSTv-4	MG3	MG3-1	1	14-148-NG	1	2014	2014	125	125	276	276	213	231	149	149	0	0	311	314	196	196	333	333	367	367	242	242	195	195	246	246	359	359	323	323
MLG1798	1	PSTv-140	MG3	MG3-1	1	16-006	1	2016	2016	125	125	276	276	213	231	149	149	0	0	311	311	196	196	333	333	367	367	226	226	195	195	246	246	0	0	323	323
MLG1799	1	PSTv-48	MG1	MG1-4	1	13-394	1	2013	2013	125	125	276	276	213	213	152	152	358	364	314	314	0	0	333	333	361	367	226	226	195	195	246	246	353	359	323	329
MLG1800	1	PSTv-52	MG1	MG1-4	1	13-479	1	2013	2013	125	125	276	276	213	213	152	152	364	364	311	314	196	205	330	333	361	367	226	226	195	195	243	243	353	359	323	323
MLG1801	1	PSTv-37	MG1	MG1-4	1	16-302	1	2016	2016	125	125	276	276	213	213	152	152	364	364	311	314	196	196	330	333	367	367	226	226	195	198	243	246	353	359	323	323
MLG1802	1	PSTv-37	MG1	MG1-4	1	14-301	1	2014	2014	125	125	276	276	213	213	149	152	358	364	314	314	0	0	330	333	367	367	226	226	195	198	243	246	353	353	323	323
MLG1803	1	PSTv-37	MG1	MG1-4	1	16-192	1	2016	2016	125	125	276	276	213	213	149	152	364	364	311	314	196	205	330	333	361	367	226	226	195	195	243	243	353	359	323	323
MLG1804	1	PSTv-37	MG1	MG1-4	1	14-173	1	2014	2014	125	125	276	276	213	213	149	152	358	364	311	314	196	205	330	333	361	367	226	226	195	195	243	243	353	359	323	323
MLG1805	1	PSTv-11	MG1	MG1-4	1	13-438	1	2013	2013	125	125	276	276	213	213	149	152	358	364	311	314	196	205	333	333	361	367	226	226	195	195	243	243	353	359	323	323
MLG1806	1	NT	MG1	MG1-4	1	17-111	1	2017	2017	125	125	276	276	213	213	149	152	358	364	314	314	196	205	330	333	361	367	226	226	195	195	243	246	353	359	323	323
MLG1807	1	PSTv-72	MG1	MG1-4	1	13-465	1	2013	2013	125	125	276	276	213	213	149	152	364	364	311	311	196	205	330	333	361	367	226	226	195	195	246	246	353	359	323	323
MLG1808	1	PSTv-37	MG1	MG1-4	1	17-003-2	1	2017	2017	125	125	276	276	213	213	149	152	364	364	311	314	196	205	330	333	361	367	226	242	195	195	243	246	353	359	323	323
MLG1809	1	PSTv-40	MG1	MG1-4	1	10-97	1	2010	2010	125	125	276	276	213	213	149	152	358	358	311	311	196	205	330	333	361	367	226	242	195	195	243	246	353	359	323	323
MLG1810	1	PSTv-14	MG1	MG1-4	1	11-282	1	2011	2011	125	125	276	276	213	213	149	152	358	364	311	314	196	205	330	333	367	367	226	242	195	195	243	246	353	359	323	323
MLG1811	1	PSTv-49	MG1	MG1-4	1	11-358	1	2011	2011	125	125	276	276	213	213	149	152	358	364	311	314	196	196	330	333	367	367	226	242	195	195	243	246	359	359	323	323
MLG1812	1	NT	MG1	MG1-4	1	15-142	1	2015	2015	125	125	276	276	213	213	149	152	0	0	0	0	196	196	0	0	361	367	226	226	0	0	243	243	0	0	329	329
MLG1813	1	PSTv-52	MG1	MG1-4	1	13-411	1	2013	2013	125	125	276	276	213	213	149	149	0	0	0	0	196	205	333	333	361	361	226	226	195	198	246	246	353	359	323	329
MLG1814	1	PSTv-53	MG1	MG1-5	1	12-299-NG	1	2012	2012	125	125	276	276	213	213	149	149	358	358	314	314	196	202	333	333	361	367	226	226	195	198	243	243	353	359	323	329
MLG1815	1	PSTv-18	MG1	MG1-5	1	13-224	1	2013	2013	125	125	276	276	213	213	149	149	358	358	311	314	196	202	333	333	361	367	226	226	195	198	243	243	353	359	323	329
MLG1816	1	PSTv-52	MG1	MG1-4	1	16-032	1	2016	2016	125	125	276	276	213	213	149	149	364	364	314	314	196	196	333	333	361	367	226	226	195	195	243	243	353	359	323	329
MLG1817	1	PSTv-18	MG1	MG1-4	1	13-008	1	2013	2013	125	125	276	276	213	213	149	149	358	364	314	314	205	205	330	333	361	367	226	226	195	198	243	243	353	359	323	323
MLG1818	1	PSTv-52	MG1	MG1-4	1	13-308	1	2013	2013	125	125	276	276	213	213	149	149	364	364	311	314	196	196	333	333	361	367	226	226	195	195	243	243	353	359	323	323
MLG1819	1	PSTv-18	MG1	MG1-5	1	15-116-NG-ST	1	2015	2015	125	125	276	276	213	213	149	149	358	358	311	311	196	202	333	333	361	367	226	242	198	198	243	243	353	359	323	329
MLG1820	1	PSTv-75	MG1	MG1-4	1	15-207	1	2015	2015	125	125	276	276	213	213	149	149	364	364	311	311	196	196	333	333	361	367	226	242	195	195	243	243	353	359	323	329
MLG1821	1	PSTv-322	MG1	MG1-5	1	17-057	1	2017	2017	125	125	276	276	213	213	149	149	364	364	311	314	196	202	333	333	361	367	226	242	195	198	243	243	353	359	323	323
MLG1822	1	PSTv-52	MG1	MG1-4	1	17-149	1	2017	2017	125	125	276	276	213	213	149	149	364	364	311	311	196	196	333	333	361	367	226	242	195	195	243	243	353	359	323	323
MLG1823	1	PSTv-12	MG1	MG1-4	1	10-213	1	2010	2010	125	125	276	276	213	213	149	149	358	364	311	311	196	196	333	333	361	367	226	242	195	195	243	246	353	359	323	323
MLG1824	1	PSTv-140	MG3	MG3-1	1	16-011	1	2016	2016	125	125	276	276	213	213	149	149	0	0	311	311	196	196	333	333	367	367	226	226	195	195	246	246	353	359	323	323
MLG1825	1	PSTv-79	MG1	MG1-5	1	14-209-SP	1	2014	2014	125	125	276	276	213	213	149	149	358	364	311	314	196	202	333	333	0	0	242	242	195	195	246	246	353	359	323	329
MLG1826	1	PSTv-4	MG1	MG1-5	1	14-148-ST	1	2014	2014	125	125	276	276	213	213	149	149	0	0	311	314	196	202	333	333	361	367	226	226	195	195	246	246	359	359	323	323
MLG1827	1	PSTv-14(3)	MG1	MG1-4	3	10-69	1	2010	2010	125	125	276	276	213	213	149	149	358	364	311	311	196	196	333	333	361	367	226	242	195	195	243	246	359	359	323	323
MLG1828	1	PSTv-40	MG1	MG1-4	1	11-3	1	2011	2011	125	125	276	276	213	213	149	149	364	364	311	314	0	0	333	333	361	367	242	242	195	195	246	246	359	359	323	323
MLG1829	1	PSTv-53	MG1	MG1-4	1	16-007	1	2016	2016	125	125	276	276	213	213	149	149	0	0	311	314	196	196	333	333	361	367	242	242	195	195	246	246	359	359	323	323
MLG1830	1	PSTv-28	MG3	MG3-1	1	12-221-2	1	2012	2012	125	125	276	276	213	213	149	149	358	364	311	314	196	196	333	333	367	367	226	242	195	195	243	243	359	359	323	323
MLG1831	1	PSTv-121	MG3	MG3-1	1	14-206	1	2014	2014	125	125	276	276	213	213	149	149	358	358	311	311	196	196	333	333	367	367	226	242	195	195	246	246	359	359	323	323
MLG1832	1	PSTv-4	MG3	MG3-1	1	14-151	1	2014	2014	125	125	276	276	213	213	149	149	358	358	0	0	196	196	333	333	367	367	226	242	195	195	246	246	359	359	323	323
MLG1833	1	PSTv-53	MG3	MG3-1	1	15-217	1	2015	2015	125	125	276	276	213	213	149	149	358	358	311	314	196	196	333	333	367	367	242	242	195	198	246	246	359	359	323	323
MLG1834	2	PSTv-11(1), PSTv-120(1)	MG3	MG3-1	2	12-44-1	2	2012	2014	125	125	276	276	213	213	149	149	358	358	311	314	196	196	333	333	367	367	242	242	195	195	246	246	359	359	323	323
MLG1835	2	PSTv-11(1), PSTv-71(1)	MG3	MG3-1	2	10-189	2	2010	2014	125	125	276	276	213	213	149	149	358	358	311	311	196	196	333	333	367	367	242	242	195	195	246	246	359	359	323	323
MLG1836	1	PSTv-11	MG3	MG3-1	1	14-96	1	2014	2014	125	125	276	276	213	213	149	149	0	0	311	311	196	196	333	333	367	367	242	242	195	195	246	246	359	359	323	323
MLG1837	1	PSTv-14	MG3	MG3-1	1	14-212	1	2014	2014	125	125	276	276	213	213	149	149	0	0	311	311	196	196	333	333	0	0	242	242	195	195	243	246	359	359	323	323
MLG1838	1	PSTv-18	MG1	MG1-4	1	15-83-NG-ST	1	2015	2015	125	125	276	276	213	213	149	149	364	364	314	314	196	196	333	333	361	367	226	242	195	198	243	243	0	0	323	329
MLG1839	1	PSTv-77	MG3	MG3-2	1	13-253	1	2013	2013	125	125	276	276	225	228	149	152	358	358	311	314	196	196	333	333	361	367	242	242	195	195	246	246	359	359	323	323
MLG1840	1	PSTv-51	MG3	MG3-2	1	11-360	1	2011	2011	125	125	276	276	225	228	149	149	358	358	311	314	196	196	333	333	361	361	242	242	195	195	246	246	359	359	323	323
MLG1841	1	PSTv-53	MG3	MG3-1	1	13-229	1	2013	2013	125	125	276	276	225	228	149	149	358	358	311	314	196	196	333	333	361	367	226	226	195	195	246	246	359	359	323	323
MLG1842	1	PSTv-37	MG3	MG3-1	1	13-036	1	2013	2013	125	125	276	276	225	228	149	149	358	364	311	314	196	196	333	333	367	367	226	242	195	195	243	243	359	359	323	323
MLG1843	1	PSTv-14	MG3	MG3-1	1	13-024	1	2013	2013	125	125	276	276	225	228	149	149	358	364	311	311	196	196	333	333	367	367	242	242	195	195	243	243	359	359	323	323
MLG1844	1	PSTv-11	MG3	MG3-1	1	11-16	1	2011	2011	125	125	276	276	225	228	149	149	358	358	311	311	196	196	333	333	367	367	242	242	195	195	246	246	359	359	323	323
MLG1845	1	PSTv-14	MG3	MG3-1	1	13-241	1	2013	2013	125	125	276	276	225	228	149	149	358	358	314	314	196	196	333	333	367	367	226	226	195	195	243	246	0	0	329	329
MLG1846	1	PSTv-4	MG1	MG1-5	1	16-389	1	2016	2016	125	125	276	276	228	231	152	152	0	0	311	314	196	202	333	333	367	367	242	242	195	195	243	246	353	359	323	323
MLG1847	1	PSTv-14	MG1	MG1-4	1	12-35	1	2012	2012	125	125	276	276	228	231	149	152	364	364	311	311	196	196	333	333	361	367	242	242	195	195	243	246	359	359	323	323
MLG1848	1	PSTv-71	MG3	MG3-1	1	12-421-NG	1	2012	2012	125	125	276	276	228	231	149	152	358	358	311	311	196	196	333	333	367	367	226	242	195	195	243	246	359	359	323	323
MLG1849	1	PSTv-42	MG3	MG3-1	1	11-233	1	2011	2011	125	125	276	276	228	231	149	149	358	358	311	311	196	196	333	333	361	367	226	242	195	195	246	246	353	353	323	323
MLG1850	1	PSTv-43	MG1	MG1-4	1	12-374-NG	1	2012	2012	125	125	276	276	228	231	149	149	364	364	314	314	196	196	333	333	367	367	226	242	195	195	246	246	359	359	323	323
MLG1851	2	PSTv-11(1), PSTv-121(1)	MG3	MG3-1	2	11-214	2	2011	2014	125	125	276	276	228	231	149	149	358	358	311	311	196	196	333	333	367	367	226	242	195	195	246	246	359	359	323	323
MLG1852	1	PSTv-11	MG1	MG1-4	1	13-370	1	2013	2013	125	125	276	276	213	228	152	152	358	364	311	311	196	196	330	333	361	367	226	226	195	195	243	243	353	353	323	323
MLG1853	1	PSTv-37	MG1	MG1-4	1	16-211	1	2016	2016	125	125	276	276	213	228	152	152	364	364	311	314	196	196	333	333	367	367	226	242	195	195	243	243	359	359	323	323
MLG1854	1	PSTv-52	MG1	MG1-4	1	13-206	1	2013	2013	125	125	276	276	213	228	149	152	358	358	311	311	196	196	333	333	367	367	226	226	195	195	243	243	353	353	323	323
MLG1855	1	PSTv-52	MG1	MG1-4	1	13-317	1	2013	2013	125	125	276	276	213	228	149	152	364	364	311	314	196	205	330	333	361	361	226	226	195	195	243	243	353	359	323	323
MLG1856	1	PSTv-52	MG1	MG1-4	1	13-046	1	2013	2013	125	125	276	276	213	228	149	152	0	0	311	311	196	205	330	333	361	367	226	226	195	195	243	246	353	359	323	323
MLG1857	1	PSTv-52	MG1	MG1-4	1	15-129	1	2015	2015	125	125	276	276	213	228	149	152	364	364	311	314	196	205	330	333	361	367	226	242	195	195	243	243	353	359	323	323
MLG1859	1	PSTv-52	MG1	MG1-5	1	16-299	1	2016	2016	125	125	276	276	213	228	149	152	0	0	311	314	202	202	333	333	367	367	226	242	195	195	243	243	353	359	323	323
MLG1860	1	PSTv-17	MG1	MG1-4	1	13-133	1	2013	2013	125	125	276	276	213	228	149	152	358	358	311	311	205	205	333	333	361	367	226	226	195	195	246	246	359	359	323	323
MLG1861	1	PSTv-14	MG1	MG1-4	1	11-301	1	2011	2011	125	125	276	276	213	228	149	152	358	364	311	314	196	196	330	333	361	367	226	242	195	195	243	246	359	359	323	323
MLG1862	2	PSTv-17(1), PSTv-34(1)	MG1	MG1-4	2	11-345	1	2011	2011	125	125	276	276	213	228	149	152	358	364	311	314	196	196	333	333	361	367	226	242	195	195	243	246	359	359	323	323
MLG1863	1	PSTv-49	MG1	MG1-4	1	11-348	1	2011	2011	125	125	276	276	213	228	149	152	358	364	311	314	196	196	333	333	361	367	226	242	195	195	246	246	359	359	323	323
MLG1864	1	PSTv-37	MG1	MG1-4	1	17-377-2	1	2017	2017	125	125	276	276	213	228	149	152	358	358	311	311	196	196	333	333	367	367	226	226	195	195	243	243	359	359	323	323
MLG1865	1	PSTv-14	MG1	MG1-4	1	11-303	1	2011	2011	125	125	276	276	213	228	149	152	358	364	311	314	196	196	330	333	367	367	226	242	195	195	243	246	359	359	323	323
MLG1866	1	PSTv-14	MG1	MG1-4	1	11-271	1	2011	2011	125	125	276	276	213	228	149	152	358	364	311	311	196	196	330	333	367	367	226	242	195	195	243	246	359	359	323	323
MLG1867	1	PSTv-4	MG3	MG3-1	1	11-179	1	2011	2011	125	125	276	276	213	228	149	152	358	358	311	314	196	196	333	333	367	367	242	242	195	195	246	246	359	359	323	329
MLG1868	1	NT	MG3	MG3-1	1	11-240	1	2011	2011	125	125	276	276	213	228	149	152	358	358	311	314	196	196	333	333	367	367	242	242	195	195	246	246	359	359	323	323
MLG1869	1	PSTv-14	MG3	MG3-1	1	11-289	1	2011	2011	125	125	276	276	213	228	149	152	358	358	311	311	196	196	333	333	367	367	242	242	195	195	246	246	359	359	323	323
MLG1870	1	PSTv-17	MG1	MG1-4	1	13-240	1	2013	2013	125	125	276	276	213	228	149	152	358	364	311	311	196	196	333	333	367	367	226	226	195	195	243	246	0	0	323	323
MLG1871	1	PSTv-4	MG3	MG3-1	1	14-268	1	2014	2014	125	125	276	276	213	228	149	149	0	0	311	314	196	196	333	333	361	361	242	242	195	195	0	0	353	353	323	323
MLG1872	1	PSTv-37	MG1	MG1-4	1	17-017	1	2017	2017	125	125	276	276	213	228	149	149	364	364	311	314	0	0	330	333	361	367	226	226	195	195	243	246	353	359	323	323
MLG1873	1	PSTv-76	MG1	MG1-5	1	13-037	1	2013	2013	125	125	276	276	213	228	149	149	358	358	311	311	196	202	333	333	361	367	226	226	195	195	243	246	353	359	323	323
MLG1874	1	PSTv-41	MG3	MG3-1	1	15-258	1	2015	2015	125	125	276	276	213	228	149	149	358	358	311	311	196	205	333	333	361	367	226	242	195	195	243	243	353	359	323	323
MLG1875	1	PSTv-52	MG1	MG1-4	1	13-407	1	2013	2013	125	125	276	276	213	228	149	149	358	358	314	314	196	196	333	333	367	367	226	226	195	195	243	243	353	359	323	323
MLG1876	1	PSTv-77	MG3	MG3-1	1	14-217-Yr44	1	2014	2014	125	125	276	276	213	228	149	149	358	358	311	311	196	196	333	333	367	367	226	242	195	195	243	243	353	359	323	323
MLG1877	1	PSTv-120	MG3	MG3-1	1	14-284	1	2014	2014	125	125	276	276	213	228	149	149	358	364	311	314	196	196	333	333	361	361	242	242	195	195	246	246	359	359	323	323
MLG1878	1	PSTv-18	MG1	MG1-5	1	14-162	1	2014	2014	125	125	276	276	213	228	149	149	0	0	311	314	196	202	333	333	361	367	226	226	195	198	243	243	359	359	323	329
MLG1879	1	PSTv-48	MG1	MG1-4	1	13-394	1	2013	2013	125	125	276	276	213	228	149	149	358	364	311	314	196	196	333	333	361	367	226	226	195	195	243	243	359	359	323	323
MLG1880	1	PSTv-11	MG1	MG1-4	1	11-364	1	2011	2011	125	125	276	276	213	228	149	149	358	358	311	314	196	196	333	333	361	367	226	242	195	195	243	246	359	359	323	323
MLG1881	1	PSTv-11	MG1	MG1-4	1	11-326	1	2011	2011	125	125	276	276	213	228	149	149	0	0	314	314	196	196	333	333	361	367	226	242	195	195	243	246	359	359	323	323
MLG1882	1	PSTv-18	MG3	MG3-1	1	11-281-NG	1	2011	2011	125	125	276	276	213	228	149	149	358	364	311	311	196	205	330	333	361	367	242	242	195	195	243	243	359	359	323	323
MLG1883	1	PSTv-14	MG3	MG3-1	1	10-258	1	2010	2010	125	125	276	276	213	228	149	149	358	364	311	311	196	196	333	333	361	367	242	242	195	195	246	246	359	359	323	323
MLG1884	1	PSTv-53	MG1	MG1-4	1	12-366-NG	1	2012	2012	125	125	276	276	213	228	149	149	358	364	314	314	196	196	333	333	367	367	226	226	195	198	243	243	359	359	323	323
MLG1885	1	PSTv-43	MG1	MG1-4	1	13-393	1	2013	2013	125	125	276	276	213	228	149	149	358	358	311	311	196	196	333	333	367	367	226	226	195	195	243	243	359	359	323	323
MLG1886	1	PSTv-48	MG3	MG3-1	1	14-184	1	2014	2014	125	125	276	276	213	228	149	149	358	364	311	311	196	196	333	333	367	367	226	242	195	195	246	246	359	359	329	329
MLG1887	1	PSTv-11	MG3	MG3-1	1	13-295	1	2013	2013	125	125	276	276	213	228	149	149	358	358	311	311	196	196	333	333	367	367	226	242	195	195	246	246	359	359	323	329
MLG1888	1	PSTv-79	MG1	MG1-5	1	14-200	1	2014	2014	125	125	276	276	213	228	149	149	0	0	311	311	196	202	333	333	367	367	226	242	195	195	246	246	359	359	323	329
MLG1889	1	PSTv-14	MG3	MG3-1	1	13-034	1	2013	2013	125	125	276	276	213	228	149	149	358	364	311	311	196	196	333	333	367	367	226	242	195	195	243	243	359	359	323	323
MLG1890	1	PSTv-201	MG3	MG3-1	1	17-059	1	2017	2017	125	125	276	276	213	228	149	149	358	358	311	314	196	196	333	333	367	367	226	242	195	195	243	243	359	359	323	323
MLG1891	1	PSTv-14	MG3	MG3-1	1	13-032	1	2013	2013	125	125	276	276	213	228	149	149	358	364	311	311	205	205	333	333	367	367	226	242	195	195	243	246	359	359	323	323
MLG1892	1	PSTv-11	MG3	MG3-1	1	14-210	1	2014	2014	125	125	276	276	213	228	149	149	358	364	311	311	196	205	333	333	367	367	226	242	195	195	243	246	359	359	323	323
MLG1893	3	PSTv-11(1), PSTv-37(1), PSTv-15(1)	MG3	MG3-1	3	11-278	3	2011	2013	125	125	276	276	213	228	149	149	358	364	311	311	196	196	333	333	367	367	226	242	195	195	243	246	359	359	323	323
MLG1894	1	PSTv-11	MG1	MG1-5	1	13-274	1	2013	2013	125	125	276	276	213	228	149	149	358	358	311	314	196	202	330	333	367	367	226	242	195	195	246	246	359	359	323	323
MLG1895	1	PSTv-4	MG1	MG1-4	1	12-384-NG	1	2012	2012	125	125	276	276	213	228	149	149	364	364	314	314	196	196	333	333	367	367	226	242	195	195	246	246	359	359	323	323
MLG1896	1	PSTv-120	MG3	MG3-1	1	14-112-SP	1	2014	2014	125	125	276	276	213	228	149	149	358	364	311	314	196	196	333	333	367	367	226	242	195	195	246	246	359	359	323	323
MLG1897	4	PSTv-11(1), PSTv-51(1), PSTv-77(1), PSTv-121(1)	MG3	MG3-1	4	11-292	2	2011	2014	125	125	276	276	213	228	149	149	358	358	311	311	196	196	333	333	367	367	226	242	195	195	246	246	359	359	323	323
MLG1898	1	PSTv-37	MG3	MG3-1	1	14-62	1	2014	2014	125	125	276	276	213	228	149	149	0	0	311	311	196	196	333	333	367	367	226	242	195	195	246	246	359	359	323	323
MLG1899	1	PSTv-14	MG3	MG3-1	1	13-027	1	2013	2013	125	125	276	276	213	228	149	149	358	364	311	311	196	196	333	333	367	367	226	242	195	195	0	0	359	359	323	323
MLG1900	1	PSTv-11	MG3	MG3-1	1	11-225	1	2011	2011	125	125	276	276	213	228	149	149	364	364	311	314	196	196	333	333	367	367	242	242	195	195	243	246	359	359	323	323
MLG1901	1	PSTv-71	MG3	MG3-1	1	13-301	1	2013	2013	125	125	276	276	213	228	149	149	358	364	311	311	196	196	333	333	367	367	242	242	195	195	243	246	359	359	323	323
MLG1902	1	PSTv-39	MG3	MG3-1	1	11-2	1	2011	2011	125	125	276	276	213	228	149	149	358	358	311	311	196	196	333	333	367	367	242	242	195	195	243	246	359	359	323	323
MLG1903	1	PSTv-11	MG3	MG3-1	1	11-389	1	2011	2011	125	125	276	276	213	228	149	149	358	358	311	311	196	196	333	333	367	367	242	242	195	198	246	246	359	359	323	323
MLG1904	1	PSTv-4	MG3	MG3-1	1	14-324	1	2014	2014	125	125	276	276	213	228	149	149	364	364	311	314	196	196	333	333	367	367	242	242	195	195	246	246	359	359	323	323
MLG1905	1	PSTv-21	MG3	MG3-1	1	11-383	1	2011	2011	125	125	276	276	213	228	149	149	364	364	311	311	196	196	333	333	367	367	242	242	195	195	246	246	359	359	323	323
MLG1906	1	PSTv-52	MG3	MG3-1	1	13-366	1	2013	2013	125	125	276	276	213	228	149	149	358	358	314	314	196	196	333	333	367	367	242	242	195	195	246	246	359	359	323	323
MLG1907	5	PSTv-11(2), PSTv-37(1), PSTv-40(1), PSTv-47(1), PSTv-49(1)	MG3	MG3-1	6	11-6	1	2011	2011	125	125	276	276	213	228	149	149	358	358	311	311	196	196	333	333	367	367	242	242	195	195	246	246	359	359	323	323
MLG1908	1	PSTv-37	MG1	MG1-5	1	15-151-SP	1	2014	2014	125	125	276	276	213	228	149	149	0	0	311	314	196	202	333	333	367	367	242	242	195	195	246	246	359	359	323	323
MLG1909	1	PSTv-15	MG3	MG3-1	1	14-53	1	2014	2014	125	125	276	276	213	228	149	149	0	0	311	314	196	196	333	333	367	367	242	242	195	195	246	246	359	359	323	323
MLG1910	1	PSTv-4	MG3	MG3-1	1	14-327	1	2014	2014	125	125	276	276	213	228	149	149	0	0	311	314	196	196	333	333	367	367	242	242	195	195	246	246	359	359	0	0
MLG1911	1	PSTv-37	MG1	MG1-4	1	13-042	1	2013	2013	125	125	276	276	213	228	149	149	364	364	311	314	196	205	330	333	0	0	226	226	195	195	243	243	359	359	323	323
MLG1912	1	PSTv-7	MG1	MG1-4	1	14-293	1	2014	2014	125	125	276	276	213	228	149	149	364	364	311	314	196	196	333	333	0	0	226	242	195	195	243	246	359	359	323	323
MLG1913	1	PSTv-4	MG1	MG1-5	1	14-319	1	2014	2014	125	125	276	276	213	228	149	149	0	0	311	314	202	202	333	333	0	0	242	242	195	195	243	246	359	359	323	323
MLG1914	1	PSTv-4	MG3	MG3-1	1	14-322	1	2014	2014	125	125	276	276	213	228	149	149	0	0	314	314	196	196	333	333	0	0	242	242	195	195	246	246	359	359	323	323
MLG1915	1	PSTv-109	MG1	MG1-4	1	17-099	1	2017	2017	125	125	276	276	213	228	149	149	364	364	0	0	196	196	330	333	0	0	226	226	195	198	243	246	0	0	0	0
MLG1916	1	PSTv-52	MG1	MG1-4	1	13-432	1	2013	2013	125	125	276	276	228	228	152	152	358	358	311	314	196	196	333	333	361	367	226	226	195	198	243	243	353	359	323	329
MLG1917	1	PSTv-52	MG1	MG1-4	1	13-318	1	2013	2013	125	125	276	276	228	228	152	152	364	364	311	314	196	196	333	333	361	367	226	226	195	195	243	243	353	359	323	323
MLG1918	1	PSTv-75	MG1	MG1-4	1	13-204	1	2013	2013	125	125	276	276	228	228	152	152	364	364	311	311	196	196	333	333	361	367	226	226	195	195	243	243	353	359	323	323
MLG1919	1	PSTv-11	MG3	MG3-1	1	11-1	1	2011	2011	125	125	276	276	228	228	152	152	358	358	311	311	196	196	330	333	361	367	242	242	195	195	246	246	353	359	329	329
MLG1920	1	PSTv-53	MG3	MG3-1	1	16-142	1	2016	2016	125	125	276	276	228	228	152	152	0	0	311	314	196	196	333	333	367	367	242	242	195	195	246	246	353	359	323	323
MLG1921	1	PSTv-52	MG1	MG1-4	1	13-323	1	2013	2013	125	125	276	276	228	228	152	152	358	358	311	311	196	196	333	333	361	361	226	226	195	195	246	246	359	359	323	323
MLG1922	1	PSTv-18	MG1	MG1-4	1	16-245	1	2016	2016	125	125	276	276	228	228	152	152	364	364	311	314	196	196	330	333	367	367	226	226	195	195	243	243	359	359	323	323
MLG1923	1	PSTv-44	MG1	MG1-4	1	13-110	1	2013	2013	125	125	276	276	228	228	152	152	358	358	311	311	196	196	333	333	367	367	226	226	195	195	246	246	359	359	323	323
MLG1924	1	PSTv-37	MG3	MG3-1	1	17-318-2	1	2017	2017	125	125	276	276	228	228	152	152	364	364	311	311	196	196	333	333	367	367	242	242	195	195	246	246	359	359	329	329
MLG1925	1	PSTv-71	MG3	MG3-1	1	13-226	1	2013	2013	125	125	276	276	228	228	152	152	358	358	311	314	196	196	330	330	367	367	242	242	195	195	246	246	359	359	323	323
MLG1926	1	PSTv-40	MG3	MG3-1	1	11-4	1	2011	2011	125	125	276	276	228	228	152	152	358	364	311	311	196	196	333	333	367	367	242	242	195	195	246	246	359	359	323	323
MLG1927	1	PSTv-52	MG1	MG1-4	1	13-280	1	2013	2013	125	125	276	276	228	228	149	152	364	364	311	311	196	205	333	333	361	367	226	226	195	198	243	246	353	353	329	329
MLG1928	1	PSTv-40	MG1	MG1-4	1	16-325	1	2016	2016	125	125	276	276	228	228	149	152	364	364	311	314	196	205	330	333	361	367	226	226	195	195	243	243	353	353	323	323
MLG1929	1	PSTv-14	MG3	MG3-1	1	12-58	1	2012	2012	125	125	276	276	228	228	149	152	358	358	311	311	196	196	333	333	367	367	242	242	195	195	246	246	353	353	323	323
MLG1930	1	PSTv-37	MG1	MG1-4	1	17-018	1	2017	2017	125	125	276	276	228	228	149	152	364	364	311	314	196	205	330	333	361	361	226	226	195	195	243	243	353	359	323	323
MLG1931	1	PSTv-18	MG1	MG1-5	1	13-212	1	2013	2013	125	125	276	276	228	228	149	152	358	358	311	314	196	202	333	333	361	367	226	226	198	198	243	243	353	359	323	329
MLG1932	1	PSTv-52	MG1	MG1-4	1	12-348-NG	1	2012	2012	125	125	276	276	228	228	149	152	364	364	311	314	196	205	330	333	361	367	226	226	195	195	243	246	353	359	323	329
MLG1933	1	PSTv-198	MG1	MG1-4	1	16-310	1	2016	2016	125	125	276	276	228	228	149	152	364	364	311	314	196	205	330	333	361	367	226	226	195	195	243	243	353	359	323	323
MLG1934	1	PSTv-47	MG1	MG1-4	1	13-083	1	2013	2013	125	125	276	276	228	228	149	152	358	364	311	314	205	205	333	333	361	367	226	226	195	195	243	243	353	359	323	323
MLG1935	1	PSTv-52	MG1	MG1-4	1	13-475	1	2013	2013	125	125	276	276	228	228	149	152	358	358	311	314	196	196	333	333	361	367	226	226	195	195	243	246	353	359	323	323
MLG1936	1	PSTv-37	MG1	MG1-4	1	13-043	1	2013	2013	125	125	276	276	228	228	149	152	364	364	311	314	196	196	330	333	361	367	226	242	195	198	243	243	353	359	323	323
MLG1937	1	PSTv-52	MG3	MG3-1	1	13-337	1	2013	2013	125	125	276	276	228	228	149	152	358	364	311	314	196	196	333	333	361	367	242	242	195	195	243	246	353	359	323	323
MLG1938	1	PSTv-52	MG1	MG1-3	1	15-101	1	2015	2015	125	125	276	276	228	228	149	152	364	364	311	314	196	205	330	333	367	367	226	226	195	195	246	246	353	359	323	329
MLG1939	1	PSTv-4	MG1	MG1-4	1	13-268	1	2013	2013	125	125	276	276	228	228	149	152	358	364	311	314	196	196	330	333	367	367	226	226	195	195	243	243	353	359	323	323
MLG1940	1	PSTv-8(2)	MG1	MG1-4	2	10-187	1	2010	2010	125	125	276	276	228	228	149	152	358	358	311	311	196	196	333	333	361	367	226	242	195	195	246	246	359	359	323	323
MLG1941	1	PSTv-17	MG1	MG1-5	1	11-331	1	2011	2011	125	125	276	276	228	228	149	152	358	358	311	311	196	202	330	330	361	367	242	242	195	198	246	246	359	359	323	323
MLG1942	1	PSTv-11	MG3	MG3-1	1	11-350	1	2011	2011	125	125	276	276	228	228	149	152	358	358	311	314	196	196	333	333	361	367	242	242	195	198	246	246	359	359	323	323
MLG1943	3	PSTv-11(1), PSTv-14(1), PSTv-50(1)	MG3	MG3-1	3	11-183	1	2011	2011	125	125	276	276	228	228	149	152	358	358	311	311	196	196	333	333	361	367	242	242	195	195	246	246	359	359	323	323
MLG1944	1	PSTv-76	MG3	MG3-1	1	13-245	1	2013	2013	125	125	276	276	228	228	149	152	358	358	311	311	196	196	333	333	367	367	226	226	195	195	243	246	359	359	323	329
MLG1945	1	PSTv-44	MG1	MG1-4	1	13-110	1	2013	2013	125	125	276	276	228	228	149	152	358	358	311	314	196	196	333	333	367	367	226	226	195	195	243	243	359	359	323	323
MLG1946	1	PSTv-28	MG3	MG3-1	1	13-249	1	2013	2013	125	125	276	276	228	228	149	152	358	358	311	314	196	196	330	333	367	367	226	242	195	195	246	246	359	359	323	323
MLG1947	1	PSTv-14	MG3	MG3-1	1	13-293	1	2013	2013	125	125	276	276	228	228	149	152	358	358	311	311	196	196	333	333	367	367	226	242	195	195	246	246	359	359	323	323
MLG1948	1	PSTv-11	MG3	MG3-1	1	11-201	1	2011	2011	125	125	276	276	228	228	149	152	358	358	311	311	196	196	333	333	367	367	242	242	195	195	243	246	359	359	323	323
MLG1949	1	PSTv-71	MG3	MG3-1	1	13-303	1	2013	2013	125	125	276	276	228	228	149	152	358	358	311	311	196	196	330	333	367	367	242	242	195	195	246	246	359	359	323	323
MLG1950	1	PSTv-53	MG3	MG3-1	1	12-37	1	2012	2012	125	125	276	276	228	228	149	152	358	364	311	311	196	196	333	333	367	367	242	242	195	195	246	246	359	359	323	323
MLG1951	2	PSTv-53(1), PSTv-52(1)	MG3	MG3-1	2	13-455	2	2013	2016	125	125	276	276	228	228	149	152	358	358	311	314	196	196	333	333	367	367	242	242	195	195	246	246	359	359	323	323
MLG1952	2	PSTv-11(1), PSTv-14(2)	MG3	MG3-1	3	11-337	2	2011	2012	125	125	276	276	228	228	149	152	358	358	311	311	196	196	333	333	367	367	242	242	195	195	246	246	359	359	323	323
MLG1953	1	PSTv-14	MG1	MG1-4	1	13-022	1	2013	2013	125	125	276	276	228	228	149	152	358	364	311	311	196	196	333	333	361	361	226	226	195	195	246	246	0	0	323	323
MLG1954	1	PSTv-14	MG3	MG3-1	1	11-263	1	2011	2011	125	125	276	276	228	228	149	149	358	358	311	311	196	196	330	333	361	361	242	242	195	195	246	246	353	353	323	323
MLG1955	1	PSTv-11	MG3	MG3-1	1	11-19	1	2011	2011	125	125	276	276	228	228	149	149	358	358	311	311	196	196	333	333	361	361	242	242	195	195	246	246	353	353	323	323
MLG1956	1	PSTv-75	MG1	MG1-4	1	16-033	1	2016	2016	125	125	276	276	228	228	149	149	364	364	311	311	196	196	333	333	361	367	226	226	195	195	243	243	353	353	323	329
MLG1957	1	PSTv-18	MG1	MG1-4	1	16-242	1	2016	2016	125	125	276	276	228	228	149	149	364	364	311	314	196	196	333	333	361	361	226	226	195	195	243	246	353	359	323	329
MLG1958	1	PSTv-52	MG1	MG1-4	1	16-172	1	2016	2016	125	125	276	276	228	228	149	149	364	364	314	314	196	196	333	333	361	367	226	226	195	195	243	243	353	359	329	329
MLG1959	1	PSTv-73	MG1	MG1-5	1	13-116	1	2013	2013	125	125	276	276	228	228	149	149	364	364	311	314	196	202	333	333	361	367	226	226	195	198	243	243	353	359	323	329
MLG1960	1	PSTv-37	MG1	MG1-4	1	17-212	1	2017	2017	125	125	276	276	228	228	149	149	364	364	311	314	196	196	330	333	361	367	226	226	195	195	243	243	353	359	323	323
MLG1961	1	PSTv-52	MG1	MG1-4	1	13-451	1	2013	2013	125	125	276	276	228	228	149	149	364	364	311	311	196	196	333	333	361	367	226	226	195	195	243	246	353	359	323	323
MLG1962	1	PSTv-37	MG1	MG1-4	1	13-085	1	2013	2013	125	125	276	276	228	228	149	149	358	358	311	311	196	196	333	333	361	367	226	226	195	195	243	246	353	359	323	323
MLG1963	1	PSTv-52	MG1	MG1-5	1	12-388-NG	1	2012	2012	125	125	276	276	228	228	149	149	364	364	311	314	196	202	333	333	361	367	226	226	195	198	246	246	353	359	0	0
MLG1964	1	PSTv-18	MG1	MG1-5	1	15-140	1	2015	2015	125	125	276	276	228	228	149	149	358	358	311	314	196	202	333	333	361	367	226	242	195	198	243	243	353	359	323	329
MLG1965	1	PSTv-18	MG1	MG1-5	1	15-102-NG-ST	1	2015	2015	125	125	276	276	228	228	149	149	0	0	311	314	196	202	333	333	361	367	226	242	195	195	243	243	353	359	323	329
MLG1966	1	PSTv-119	MG1	MG1-4	1	15-266-Yr7	1	2015	2015	125	125	276	276	228	228	149	149	358	364	311	311	196	196	333	333	361	367	226	242	195	195	243	246	353	359	323	329
MLG1967	1	NT	MG1	MG1-5	1	17-190-1	1	2017	2017	125	125	276	276	228	228	149	149	358	358	311	314	196	202	333	333	361	367	226	242	195	198	243	243	353	359	323	323
MLG1968	1	PSTv-37	MG1	MG1-5	1	14-80	1	2014	2014	125	125	276	276	228	228	149	149	364	364	311	311	202	202	333	333	361	367	226	242	195	195	0	0	353	359	323	323
MLG1969	1	PSTv-4	MG3	MG3-1	1	11-256	1	2011	2011	125	125	276	276	228	228	149	149	358	364	311	314	196	196	333	333	361	367	242	242	195	195	246	246	353	359	323	323
MLG1970	1	PSTv-14(2)	MG3	MG3-1	2	10-279	1	2010	2010	125	125	276	276	228	228	149	149	358	364	311	311	196	196	333	333	361	367	242	242	195	195	246	246	353	359	323	323
MLG1971	1	PSTv-11(4)	MG3	MG3-1	4	10-292	2	2010	2011	125	125	276	276	228	228	149	149	358	358	311	311	196	196	333	333	361	367	242	242	195	195	246	246	353	359	323	323
MLG1972	2	PSTv-48(1), PSTv-79(1)	MG3	MG3-1	2	14-123	1	2014	2014	125	125	276	276	228	228	149	149	358	358	311	311	196	196	333	333	367	367	226	226	195	195	246	246	353	359	323	323
MLG1973	1	PSTv-79	MG3	MG3-1	1	14-110	1	2014	2014	125	125	276	276	228	228	149	149	0	0	311	311	196	196	333	333	367	367	226	242	195	195	0	0	353	359	323	323
MLG1974	1	PSTv-14	MG3	MG3-1	1	13-075	1	2013	2013	125	125	276	276	228	228	149	149	364	364	311	311	196	196	333	333	367	367	242	242	195	195	243	243	353	359	323	323
MLG1975	1	PSTv-14	MG3	MG3-1	1	14-214	1	2014	2014	125	125	276	276	228	228	149	149	358	364	311	311	196	196	333	333	367	367	242	242	195	195	246	246	353	359	323	323
MLG1976	1	PSTv-143	MG3	MG3-1	1	15-110-Tye	1	2015	2015	125	125	276	276	228	228	149	149	358	358	311	314	196	196	333	333	367	367	242	242	195	195	246	246	353	359	323	323
MLG1977	3	PSTv-11(1), PSTv-71(1), PSTv-79(1)	MG3	MG3-1	3	10-301-2	3	2010	2014	125	125	276	276	228	228	149	149	358	358	311	311	196	196	333	333	367	367	242	242	195	195	246	246	353	359	323	323
MLG1978	1	PSTv-71	MG3	MG3-1	1	16-150	1	2016	2016	125	125	276	276	228	228	149	149	0	0	311	311	196	196	333	333	367	367	242	242	195	195	246	246	353	359	323	323
MLG1979	1	PSTv-11	MG3	MG3-1	1	11-297	1	2011	2011	125	125	276	276	228	228	149	149	358	358	311	311	196	196	333	333	361	361	242	242	195	195	246	246	359	359	323	323
MLG1980	1	PSTv-71	MG1	MG1-4	1	13-244	1	2013	2013	125	125	276	276	228	228	149	149	364	364	311	314	196	196	333	333	361	367	226	226	195	195	243	246	359	359	323	323
MLG1981	1	PSTv-37	MG1	MG1-4	1	16-197	1	2016	2016	125	125	276	276	228	228	149	149	364	364	311	314	196	196	330	333	361	367	226	242	195	195	243	246	359	359	323	323
MLG1982	1	PSTv-11	MG1	MG1-4	1	11-187	1	2011	2011	125	125	276	276	228	228	149	149	358	358	311	314	196	196	330	333	361	367	226	242	195	195	243	246	359	359	323	323
MLG1983	1	PSTv-14(2)	MG1	MG1-4	2	10-273	1	2010	2010	125	125	276	276	228	228	149	149	364	364	311	311	196	196	333	333	361	367	226	242	195	195	246	246	359	359	323	323
MLG1984	1	PSTv-43	MG1	MG1-4	1	11-327	1	2011	2011	125	125	276	276	228	228	149	149	358	358	311	311	196	196	333	333	361	367	226	242	195	195	246	246	359	359	323	323
MLG1985	1	PSTv-52	MG1	MG1-2	1	14-48	1	2014	2014	125	125	276	276	228	228	149	149	364	364	311	314	205	205	333	333	361	367	242	242	198	198	243	246	359	359	329	329
MLG1986	1	PSTv-11	MG3	MG3-1	1	11-208	1	2011	2011	125	125	276	276	228	228	149	149	358	358	311	311	196	196	333	333	361	367	242	242	195	195	243	246	359	359	323	323
MLG1987	1	PSTv-17	MG1	MG1-2	1	10-331	1	2010	2010	125	125	276	276	228	228	149	149	358	358	311	311	196	196	333	333	361	367	242	242	198	198	246	246	359	359	323	323
MLG1988	2	PSTv-11(4), PSTv-14(2)	MG3	MG3-1	6	10-280	1	2010	2010	125	125	276	276	228	228	149	149	358	364	311	311	196	196	333	333	361	367	242	242	195	195	246	246	359	359	323	323
MLG1989	5	PSTv-11(12), PSTv-14(2), PSTv-4(1), PSTv-17(1), PSTv-49(1)	MG3	MG3-1	17	10-281	3	2010	2014	125	125	276	276	228	228	149	149	358	358	311	311	196	196	333	333	361	367	242	242	195	195	246	246	359	359	323	323
MLG1990	1	PSTv-17	MG3	MG3-1	1	13-239	1	2013	2013	125	125	276	276	228	228	149	149	358	358	311	314	196	196	333	333	367	367	226	226	195	195	243	246	359	359	323	323
MLG1991	1	PSTv-123	MG3	MG3-1	1	14-98	1	2014	2014	125	125	276	276	228	228	149	149	358	358	311	311	196	196	333	333	367	367	226	226	195	195	243	246	359	359	323	323
MLG1992	1	PSTv-52	MG3	MG3-1	1	14-253	1	2014	2014	125	125	276	276	228	228	149	149	358	358	311	311	196	196	333	333	367	367	226	226	195	198	246	246	359	359	323	323
MLG1993	1	PSTv-44	MG3	MG3-1	1	13-110	1	2013	2013	125	125	276	276	228	228	149	149	358	358	311	314	196	196	333	333	367	367	226	226	195	195	246	246	359	359	323	323
MLG1994	2	PSTv-79(2), PSTv-122(2)	MG3	MG3-1	4	14-164-Yr17	1	2014	2014	125	125	276	276	228	228	149	149	358	358	311	311	196	196	333	333	367	367	226	226	195	195	246	246	359	359	323	323
MLG1995	1	PSTv-120	MG3	MG3-1	1	17-205-1	1	2017	2017	125	125	276	276	228	228	149	149	358	358	311	311	196	196	333	333	367	367	226	242	195	195	243	243	359	359	329	329
MLG1996	1	PSTv-47	MG3	MG3-1	1	17-266	1	2017	2017	125	125	276	276	228	228	149	149	358	358	311	311	196	196	333	333	367	367	226	242	195	195	246	246	359	359	329	329
MLG1997	1	NT	MG3	MG3-1	1	12-232-2	1	2012	2012	125	125	276	276	228	228	149	149	358	358	311	314	196	196	333	333	367	367	226	242	195	195	243	243	359	359	323	329
MLG1998	1	PSTv-53	MG3	MG3-1	1	13-247	1	2013	2013	125	125	276	276	228	228	149	149	358	364	311	314	196	196	333	333	367	367	226	242	195	195	243	243	359	359	323	323
MLG1999	1	PSTv-14	MG3	MG3-1	1	13-041	1	2013	2013	125	125	276	276	228	228	149	149	358	364	311	311	205	205	333	333	367	367	226	242	195	195	243	243	359	359	323	323
MLG2000	1	PSTv-14	MG3	MG3-1	1	17-299	1	2017	2017	125	125	276	276	228	228	149	149	358	358	311	314	196	196	333	333	367	367	226	242	195	195	243	243	359	359	323	323
MLG2001	1	PSTv-11	MG3	MG3-1	1	13-437	1	2013	2013	125	125	276	276	228	228	149	149	358	358	311	311	196	196	333	333	367	367	226	242	195	195	243	243	359	359	323	323
MLG2002	1	PSTv-37	MG1	MG1-4	1	12-380-NG	1	2012	2012	125	125	276	276	228	228	149	149	364	364	314	314	196	196	333	333	367	367	226	242	195	195	243	246	359	359	323	323
MLG2003	2	PSTv-53(1), PSTv-52(1)	MG3	MG3-1	2	12-261-NG	1	2012	2012	125	125	276	276	228	228	149	149	358	358	311	311	196	196	333	333	367	367	226	242	195	195	243	246	359	359	323	323
MLG2004	1	PSTv-17	MG3	MG3-1	1	13-031	1	2013	2013	125	125	276	276	228	228	149	149	358	358	311	311	196	196	330	330	367	367	226	242	195	195	246	246	359	359	323	323
MLG2005	2	PSTv-4(1), PSTv-120(1)	MG3	MG3-1	2	13-422	2	2013	2015	125	125	276	276	228	228	149	149	358	358	311	314	196	196	333	333	367	367	226	242	195	195	246	246	359	359	323	323
MLG2006	8	PSTv-11(1), PSTv-8(1), PSTv-14(1), PSTv-36(1), PSTv-44(1), PSTv-73(1), PSTv-77(1), PSTv-120(1)	MG3	MG3-1	8	10-345	4	2010	2017	125	125	276	276	228	228	149	149	358	358	311	311	196	196	333	333	367	367	226	242	195	195	246	246	359	359	323	323
MLG2007	1	PSTv-141	MG3	MG3-1	1	15-72-Yr1	1	2015	2015	125	125	276	276	228	228	149	149	0	0	311	314	196	196	333	333	367	367	226	242	195	195	246	246	359	359	323	323
MLG2008	1	PSTv-71	MG3	MG3-1	1	14-44	1	2014	2014	125	125	276	276	228	228	149	149	0	0	311	311	196	196	333	333	367	367	242	242	195	195	246	246	359	359	329	329
MLG2009	1	PSTv-46	MG3	MG3-1	1	12-373-NG	1	2012	2012	125	125	276	276	228	228	149	149	358	358	314	314	196	196	333	333	367	367	242	242	195	195	243	243	359	359	323	323
MLG2010	2	PSTv-11(1), PSTv-4(1)	MG3	MG3-1	2	11-368	2	2011	2013	125	125	276	276	228	228	149	149	358	358	311	311	196	196	333	333	367	367	242	242	195	195	243	243	359	359	323	323
MLG2011	1	PSTv-11	MG3	MG3-1	1	13-020	1	2013	2013	125	125	276	276	228	228	149	149	358	364	311	311	196	196	330	333	367	367	242	242	195	195	243	246	359	359	323	323
MLG2012	1	PSTv-14	MG3	MG3-1	1	13-076	1	2013	2013	125	125	276	276	228	228	149	149	364	364	311	311	196	196	333	333	367	367	242	242	195	195	243	246	359	359	323	323
MLG2013	1	PSTv-120	MG3	MG3-1	1	17-150	1	2017	2017	125	125	276	276	228	228	149	149	358	358	311	314	196	196	333	333	367	367	242	242	195	195	243	246	359	359	323	323
MLG2014	1	PSTv-11	MG3	MG3-1	1	17-060	1	2017	2017	125	125	276	276	228	228	149	149	358	358	311	311	196	205	333	333	367	367	242	242	195	195	243	246	359	359	323	323
MLG2015	2	PSTv-14(3), PSTv-17(1)	MG3	MG3-1	4	13-025	2	2013	2015	125	125	276	276	228	228	149	149	358	358	311	311	196	196	333	333	367	367	242	242	195	195	243	246	359	359	323	323
MLG2016	1	PSTv-49	MG1	MG1-2	1	15-306	1	2015	2015	125	125	276	276	228	228	149	149	358	358	311	311	196	196	333	333	367	367	242	242	198	198	246	246	359	359	323	323
MLG2017	1	PSTv-53	MG3	MG3-1	1	15-300	1	2015	2015	125	125	276	276	228	228	149	149	358	358	311	314	196	196	330	333	367	367	242	242	195	198	246	246	359	359	323	323
MLG2018	3	PSTv-11(13), PSTv-14(1), PSTv-37(1)	MG3	MG3-1	15	11-72	1	2011	2011	125	125	276	276	228	228	149	149	358	358	311	311	196	196	330	330	367	367	242	242	195	195	246	246	359	359	323	323
MLG2019	2	PSTv-4(1),PSTv-52(1)	MG3	MG3-1	2	13-283	2	2013	2014	125	125	276	276	228	228	149	149	364	364	311	314	196	196	333	333	367	367	242	242	195	195	246	246	359	359	323	323
MLG2020	1	PSTv-15	MG3	MG3-1	1	16-139	1	2016	2016	125	125	276	276	228	228	149	149	364	364	311	311	196	196	333	333	367	367	242	242	195	195	246	246	359	359	323	323
MLG2021	4	PSTv-11(1), PSTv-14(3), PSTv-13(1), PSTv-52(1)	MG3	MG3-1	6	10-230	3	2010	2014	125	125	276	276	228	228	149	149	358	364	311	311	196	196	333	333	367	367	242	242	195	195	246	246	359	359	323	323
MLG2022	1	PSTv-17	MG3	MG3-1	1	13-424	1	2013	2013	125	125	276	276	228	228	149	149	358	358	314	314	196	196	333	333	367	367	242	242	195	195	246	246	359	359	323	323
MLG2023	5	PSTv-11(1), PSTv-4(6), PSTv-53(2), PSTv-120(2), PSTv-15(1)	MG3	MG3-1	12	11-198	6	2011	2017	125	125	276	276	228	228	149	149	358	358	311	314	196	196	333	333	367	367	242	242	195	195	246	246	359	359	323	323
MLG2024	1	PSTv-14	MG3	MG3-1	1	13-077	1	2013	2013	125	125	276	276	228	228	149	149	358	358	311	311	205	205	333	333	367	367	242	242	195	195	246	246	359	359	323	323
MLG2025	1	PSTv-14	MG3	MG3-1	1	11-242	1	2011	2011	125	125	276	276	228	228	149	149	358	358	311	311	196	205	333	333	367	367	242	242	195	195	246	246	359	359	323	323
MLG2026	9	PSTv-11(74), PSTv-14(23), PSTv-4(2), PSTv-17(3), PSTv-37(1), PSTv-39(1), PSTv-40(1), PSTv-49(2), PSTv-175(1)	MG3	MG3-1	108	10-161	6	2010	2016	125	125	276	276	228	228	149	149	358	358	311	311	196	196	333	333	367	367	242	242	195	195	246	246	359	359	323	323
MLG2027	1	PSTv-53	MG3	MG3-1	1	15-167	1	2015	2015	125	125	276	276	228	228	149	149	358	358	0	0	196	196	333	333	367	367	242	242	195	195	246	246	359	359	323	323
MLG2028	2	PSTv-53(1), PSTv-77(1)	MG3	MG3-1	2	14-99	2	2014	2016	125	125	276	276	228	228	149	149	0	0	311	314	196	196	333	333	367	367	242	242	195	195	246	246	359	359	323	323
MLG2029	1	PSTv-11	MG3	MG3-1	1	13-039	1	2013	2013	125	125	276	276	228	228	149	149	0	0	311	311	205	205	333	333	367	367	242	242	195	195	246	246	359	359	323	323
MLG2030	2	PSTv-17(1), PSTv-71(1)	MG3	MG3-1	2	14-116	1	2014	2014	125	125	276	276	228	228	149	149	0	0	311	311	196	196	333	333	367	367	242	242	195	195	246	246	359	359	323	323
MLG2031	1	PSTv-4	MG3	MG3-1	1	15-146	1	2015	2015	125	125	276	276	228	228	149	149	0	0	311	311	196	196	333	333	367	367	242	242	195	195	0	0	359	359	323	323
MLG2032	1	PSTv-17	MG1	MG1-4	1	14-57	1	2014	2014	125	125	276	276	228	228	149	149	0	0	311	311	196	196	333	333	0	0	226	242	195	195	246	246	359	359	323	329
MLG2033	1	PSTv-14	MG3	MG3-1	1	13-074	1	2013	2013	125	125	276	276	228	228	149	149	358	364	311	311	196	196	333	333	0	0	242	242	195	195	246	246	359	359	323	323
MLG2034	1	PSTv-17	MG3	MG3-1	1	11-336	1	2011	2011	125	125	276	276	228	228	149	149	358	358	311	311	196	196	333	333	0	0	242	242	195	195	246	246	359	359	323	323
MLG2035	1	PSTv-119	MG1	MG1-4	1	15-266	1	2015	2015	125	125	276	276	228	228	149	149	358	364	311	311	196	196	333	333	361	367	226	226	195	195	243	243	0	0	323	329
MLG2036	1	NT	MG1	MG1-4	1	15-211-NG	1	2015	2015	125	125	276	276	228	228	149	149	364	364	314	314	196	196	333	333	361	367	242	242	195	198	243	243	0	0	323	329
MLG2037	1	PSTv-11	MG3	MG3-1	1	11-320	1	2011	2011	125	125	276	276	228	228	149	149	358	358	311	311	196	196	333	333	361	367	242	242	195	195	246	246	0	0	323	323
MLG2038	1	PSTv-11	MG3	MG3-1	1	11-155	1	2011	2011	125	125	276	276	0	0	149	149	358	358	311	311	196	196	333	333	367	367	242	242	195	195	246	246	359	359	323	323
MLG2039	1	PSTv-78	MG1	MG1-4	1	13-305	1	2013	2013	125	125	276	276	0	0	0	0	364	364	311	311	196	196	333	333	361	367	226	242	198	198	243	243	353	359	323	329
MLG2040	1	PSTv-52	MG1	MG1-4	1	13-431	1	2013	2013	125	125	276	276	0	0	0	0	358	364	311	314	196	196	333	333	367	367	226	226	195	195	243	246	359	359	323	323
MLG2041	1	PSTv-53	MG3	MG3-2	1	15-203	1	2015	2015	125	125	0	0	225	225	149	149	358	358	311	314	196	196	333	333	367	367	242	242	195	195	246	246	359	359	323	323
MLG2042	1	PSTv-52	MG1	MG1-4	1	13-364	1	2013	2013	125	125	0	0	225	231	152	152	364	364	311	314	196	196	333	333	361	361	226	226	195	198	243	243	359	359	323	323
MLG2043	1	PSTv-140	MG1	MG1-5	1	16-010	1	2016	2016	125	125	0	0	231	231	152	152	358	358	311	311	202	202	333	333	367	367	226	226	195	195	246	246	0	0	323	323
MLG2044	1	PSTv-79	MG3	MG3-3	1	14-155	1	2014	2014	125	125	0	0	231	231	149	152	358	358	311	311	196	196	333	333	367	367	226	242	195	195	246	246	353	359	323	323
MLG2045	1	PSTv-43	MG3	MG3-3	1	11-94	1	2011	2011	125	125	0	0	231	231	149	149	358	358	311	311	196	196	333	333	367	367	226	242	195	195	246	246	359	359	323	323
MLG2046	1	PSTv-37	MG1	MG1-4	1	16-132	1	2016	2016	125	125	0	0	213	213	152	152	0	0	311	314	196	196	333	333	361	367	226	242	198	198	243	243	353	359	323	329
MLG2047	1	PSTv-52(2)	MG1	MG1-4	2	13-383	1	2013	2013	125	125	0	0	213	228	149	152	364	364	311	314	196	205	330	333	361	367	226	226	195	195	243	243	353	359	323	323
MLG2048	1	PSTv-4	MG1	MG1-4	1	12-385-NG	1	2012	2012	125	125	0	0	213	228	149	149	358	358	314	314	196	196	333	333	367	367	226	242	195	198	243	243	359	359	323	323
MLG2049	1	PSTv-4	MG3	MG3-1	1	14-316	1	2014	2014	125	125	0	0	213	228	149	149	358	358	311	314	196	196	333	333	367	367	242	242	195	195	246	246	359	359	323	323
MLG2050	1	PSTv-52	MG1	MG1-3	1	13-468	1	2013	2013	125	125	0	0	228	228	149	152	0	0	314	314	196	205	330	333	361	367	226	226	195	195	243	243	353	359	323	323
MLG2051	1	PSTv-52	MG1	MG1-5	1	13-440	1	2013	2013	125	125	0	0	228	228	149	152	358	358	311	314	202	202	333	333	361	367	226	226	195	195	246	246	353	359	323	323
MLG2052	1	PSTv-73	MG1	MG1-4	1	13-162	1	2013	2013	125	125	0	0	228	228	149	152	358	364	311	314	196	205	333	333	367	367	226	226	195	195	243	246	353	359	323	323
MLG2053	1	PSTv-37	MG1	MG1-4	1	14-189	1	2014	2014	125	125	0	0	228	228	149	149	358	364	311	314	196	196	330	333	367	367	226	226	195	195	243	246	353	359	323	323
MLG2054	1	PSTv-11	MG1	MG1-2	1	11-265	1	2011	2011	125	125	0	0	228	228	149	149	358	364	311	314	196	205	333	333	361	367	242	242	198	198	246	246	359	359	323	323
MLG2055	2	PSTv-11(2), PSTv-14(2)	MG3	MG3-1	4	11-197	1	2011	2011	125	125	0	0	228	228	149	149	358	358	311	311	196	196	333	333	367	367	242	242	195	195	246	246	359	359	323	323
MLG2056	1	PSTv-46	MG3	MG3-1	1	11-182	1	2011	2011	125	125	0	0	228	228	149	149	364	364	311	311	196	196	333	333	367	367	242	242	195	195	246	246	0	0	323	323
MLG2057	1	PSTv-79	MG3	MG3-1	1	15-317	1	2015	2015	125	125	0	0	228	228	149	149	358	358	311	311	196	196	330	330	367	367	0	0	195	195	243	246	0	0	323	323
MLG2058	1	PSTv-37	MG1	MG1-4	1	16-418	1	2016	2016	0	0	276	278	213	213	149	149	0	0	311	314	196	196	330	333	361	367	226	226	195	195	243	243	0	0	323	323
MLG2059	1	PSTv-36	MG1	MG1-3	1	16-051	1	2016	2016	0	0	276	278	228	228	152	152	0	0	311	314	196	196	330	333	361	367	226	226	195	195	243	243	0	0	323	323
MLG2060	1	PSTv-73	MG1	MG1-3	1	13-428	1	2013	2013	0	0	276	278	228	228	149	152	364	364	314	314	196	205	330	333	361	367	226	226	195	195	243	243	353	359	323	323
MLG2061	1	PSTv-52	MG1	MG1-3	1	12-358-NG	1	2012	2012	0	0	276	278	228	228	149	152	364	364	314	314	196	205	330	333	361	367	226	226	195	195	243	243	359	359	323	323
MLG2062	1	PSTv-76	MG1	MG1-4	1	15-303	1	2015	2015	0	0	276	278	228	228	149	149	358	364	311	314	196	196	333	333	367	367	226	226	195	195	243	246	359	359	323	323
MLG2063	1	PSTv-53	MG3	MG3-2	1	16-138	1	2016	2016	0	0	276	276	225	225	149	152	364	364	311	314	196	196	333	333	367	367	242	242	195	195	243	243	353	353	323	323
MLG2064	1	PSTv-140	MG1	MG1-4	1	14-152	1	2014	2014	0	0	276	276	213	228	149	149	0	0	314	314	196	196	333	333	367	367	226	242	195	195	246	246	359	359	0	0
MLG2065	1	PSTv-52	MG1	MG1-4	1	12-397-NG	1	2012	2012	0	0	276	276	228	228	149	152	0	0	314	314	196	205	333	333	361	367	226	226	198	198	246	246	353	359	323	323
MLG2066	1	NT	MG1	MG1-5	1	12-87-NG	1	2012	2012	0	0	276	276	228	228	149	149	364	364	314	314	196	202	330	333	361	367	226	242	0	0	0	0	359	359	323	323
MLG2067	1	PSTv-47	MG1	MG1-4	1	16-77	1	2016	2016	0	0	276	276	228	228	149	149	364	364	311	314	196	196	333	333	361	367	226	242	195	195	243	246	0	0	323	323
MLG2068	1	PSTv-14	MG1	MG1-4	1	12-38	1	2012	2012	0	0	0	0	228	228	0	0	358	364	311	311	196	196	333	333	361	361	226	226	195	195	246	246	353	359	323	323
a Multi-locus genotype based on 14 SSR loci used in 2010-2017 populations was determined using 'mlg.vector' fuction within the poppr package in program R 4.0.3.
b NT, Not tested.
c Molecular Group was determined based on 12 SSR loci (except the bold Pstp004 and Pstp0033) by 'hclust' function within stats package in program R 4.0.3.
d Sub-Molecular Group was determined based on 12 SSR loci (except the bold Pstp004 and Pstp033) by 'hclust' function within stats package in program R 4.0.3.
e The four SSR loci ( PstP004 and PstP0033) and ( PstP001 and PstP005) used differently in 1968-2009 and 2010-2017 populations.
