# Supplementary material for: Population Diversity, Dynamics, and Differentiation of Wheat Stripe Rust Pathogen Puccinia striiformis f. sp. tritici From 2010 to 2017 and Comparison With 1968 to 2009 in the United States
Source: Front Microbiol. 2021 Jul 22;12:696835. doi: 10.3389/fmicb.2021.696835 (PMC8339480; doi:10.3389/fmicb.2021.696835)
Supplement: Supplementary Table 4 — The Multi-locus genotypes (MLG) shared by different epidemiological regions of Puccinia Striiformis f. sp. tritici in United States. [file Table_4.XLSX]

## Sheet: MLGs in two or more regions
Supplementary Table S4. The Multi-locus genotypes (MLG) shared by different epidemiological regions of Puccinia Striiformis f.sp. tritici in United States.
		No. of isolates
	No.of isolates	West							East
MLG		R1	R2	R3	R4	R5	R6		R7	R8	R9	R10	R11	R12
MLG2026a	108	51	8	15	2	16	14		0	0	2	0	0	0
MLG500	81	9	3	2	0	0	20		29	2	5	0	7	4
MLG1055	27	9	0	1	0	1	2		6	0	3	3	1	1
MLG671	26	1	3	0	0	0	12		3	3	0	0	3	1
MLG1099	24	7	0	1	0	6	5		4	0	0	0	1	0
MLG1743	22	12	0	2	1	2	3		0	0	0	1	0	1
MLG1989	17	6	0	7	0	1	1		0	0	2	0	0	0
MLG1623	16	5	0	1	0	1	0		2	1	3	0	2	1
MLG2018	15	6	1	2	0	0	5		1	0	0	0	0	0
MLG1082	13	2	2	0	0	0	4		3	1	0	0	1	0
MLG1550	13	7	1	1	0	0	0		0	2	0	0	2	0
MLG27	12	1	0	0	0	0	2		8	0	0	0	0	1
MLG650	12	0	0	1	0	0	7		0	3	0	0	1	0
MLG2023	12	9	0	0	0	0	3		0	0	0	0	0	0
MLG989	11	4	0	1	0	2	2		1	0	1	0	0	0
MLG1106	11	1	0	0	0	5	4		1	0	0	0	0	0
MLG909	10	5	2	0	0	2	0		0	1	0	0	0	0
MLG670b	9	0	0	1	0	0	4		4	0	0	0	0	0
MLG499c	8	0	0	0	0	0	0		4	0	1	1	1	1
MLG883	8	3	0	0	1	0	0		1	0	1	1	0	1
MLG914	8	1	0	1	0	2	2		1	0	0	0	0	0
MLG981	8	1	0	1	2	0	0		2	0	0	0	1	1
MLG1066	8	4	1	1	1	0	0		0	0	0	0	0	1
MLG1334	8	1	1	0	0	0	1		5	0	0	0	0	0
MLG2006	8	6	0	0	0	1	0		0	0	1	0	0	0
MLG896	7	5	0	0	0	0	0		1	0	0	0	1	0
MLG969	7	4	0	0	1	1	0		1	0	0	0	0	0
MLG1450d	6	4	0	0	0	2	0		0	0	0	0	0	0
MLG2021	6	5	0	1	0	0	0		0	0	0	0	0	0
MLG1093	6	5	0	0	0	0	0		1	0	0	0	0	0
MLG1345	6	4	1	0	0	0	0		0	0	1	0	0	0
MLG1492	6	1	0	1	0	0	0		0	0	1	0	1	2
MLG1641	6	3	0	0	0	0	0		1	0	2	0	0	0
MLG1907	6	1	0	2	0	0	2		0	0	0	0	1	0
MLG1358	6	0	0	0	4	0	0		0	1	0	0	0	1
MLG1080	5	2	0	0	0	0	0		2	0	0	0	1	0
MLG1137	5	3	0	0	0	0	0		0	0	0	2	0	0
MLG1149	5	1	0	0	0	0	1		0	1	0	0	2	0
MLG1394	5	0	0	0	0	0	0		0	0	0	0	0	0
MLG831	4	3	0	1	0	0	0		0	0	0	0	0	0
MLG1745	4	1	0	0	0	0	3		0	0	0	0	0	0
MLG1897	4	3	0	1	0	0	0		0	0	0	0	0	0
MLG2055	4	3	0	0	0	0	0		0	0	0	0	0	0
MLG2015	4	1	0	0	0	3	0		0	0	0	0	0	0
MLG756	4	0	0	0	0	0	0		3	1	0	0	0	0
MLG496	4	0	0	0	0	0	0		0	1	2	0	1	0
MLG976	4	1	1	0	0	0	0		0	1	0	0	1	0
MLG980	4	2	0	0	0	0	2		0	0	0	0	0	0
MLG1023	4	1	1	0	0	0	1		0	0	0	0	0	1
MLG1151	4	2	0	1	0	0	0		0	0	0	0	0	1
MLG1744	4	2	0	0	0	0	1		0	1	0	0	0	0
MLG1971	4	3	0	0	0	0	0		0	0	1	0	0	0
MLG987	4	0	0	0	0	1	1		1	0	0	1	0	0
MLG1173	4	0	0	0	0	1	1		2	0	0	0	0	0
MLG1730	3	2	0	1	0	0	0		0	0	0	0	0	0
MLG1943	3	1	0	1	0	1	0		0	0	0	0	0	0
MLG1977	3	2	0	0	0	1	0		0	0	0	0	0	0
MLG1266	3	0	1	0	0	2	0		0	0	0	0	0	0
MLG1952	3	0	1	0	0	2	0		0	0	0	0	0	0
MLG1893	3	0	0	1	0	1	1		0	0	0	0	0	0
MLG1056	3	0	0	0	0	0	0		2	0	0	1	0	0
MLG1640	3	0	0	0	0	0	0		2	0	0	0	1	0
MLG859	3	1	1	0	0	0	0		0	0	0	1	0	0
MLG888	3	1	0	0	0	0	0		1	0	0	0	1	0
MLG897	3	2	0	0	0	0	0		0	1	0	0	0	0
MLG984	3	1	0	0	0	0	0		1	0	0	0	1	0
MLG1063	3	1	0	0	0	0	1		1	0	0	0	0	0
MLG1091	3	1	0	0	0	0	1		0	0	0	0	0	0
MLG1124	3	2	0	0	0	0	0		0	0	0	0	1	0
MLG1393	3	2	0	0	0	0	0		0	1	0	0	0	0
MLG1445	3	2	0	0	0	0	0		0	1	0	0	0	0
MLG1606	3	2	0	0	0	0	0		1	0	0	0	0	0
MLG1631	3	1	0	1	0	0	0		0	0	0	1	0	0
MLG1703	3	1	0	0	0	0	2		0	0	0	0	0	0
MLG1738	3	1	0	0	0	0	1		0	0	0	1	0	0
MLG1503	3	0	0	1	0	1	0		0	0	1	0	0	0
MLG676	3	0	0	0	0	0	1		1	0	0	0	0	1
MLG795	2	1	0	1	0	0	0		0	0	0	0	0	0
MLG889	2	1	0	0	0	0	1		0	0	0	0	0	0
MLG911	2	1	0	1	0	0	0		0	0	0	0	0	0
MLG918	2	1	0	0	0	0	1		0	0	0	0	0	0
MLG1060	2	1	0	0	0	0	1		0	0	0	0	0	0
MLG1068	2	1	0	1	0	0	0		0	0	0	0	0	0
MLG1084	2	1	1	0	0	0	0		0	0	0	0	0	0
MLG1117	2	1	1	0	0	0	0		0	0	0	0	0	0
MLG1364	2	1	0	1	0	0	0		0	0	0	0	0	0
MLG1601	2	1	0	1	0	0	0		0	0	0	0	0	0
MLG1834	2	1	0	0	0	1	0		0	0	0	0	0	0
MLG1835	2	1	0	0	0	1	0		0	0	0	0	0	0
MLG1851	2	1	1	0	0	0	1		0	0	0	0	0	0
MLG2010	2	1	0	0	0	0	1		0	0	0	0	0	0
MLG2030	2	1	0	0	0	0	0		0	0	0	0	0	0
MLG2047	2	1	0	1	0	0	0		0	0	0	0	0	0
MLG882	2	0	1	0	1	0	0		0	0	0	0	0	0
MLG825	2	0	0	1	0	1	0		0	0	0	0	0	0
MLG1556	2	0	0	1	0	1	0		0	0	0	0	0	0
MLG861	2	0	0	0	0	0	0		1	0	0	0	1	0
MLG899	2	0	0	0	0	0	0		1	0	0	0	0	1
MLG979	2	0	0	0	0	0	0		1	0	1	0	0	0
MLG734	2	0	0	0	0	0	0		0	1	0	0	0	1
MLG797	2	1	0	0	0	0	0		0	0	1	0	0	0
MLG1049	2	1	0	0	0	0	0		1	0	0	0	0	0
MLG1062	2	1	0	0	0	0	0		0	0	0	0	0	1
MLG1067	2	1	0	0	0	0	0		0	0	0	0	1	0
MLG1074	2	1	0	0	0	0	0		1	0	0	0	0	0
MLG1268	2	1	0	0	0	0	0		0	0	0	0	0	1
MLG1274	2	1	0	0	0	0	0		1	0	0	0	0	0
MLG1494	2	1	0	0	0	0	0		0	0	1	0	0	0
MLG1513	2	1	0	0	0	0	0		0	0	0	0	0	1
MLG1552	2	1	0	0	0	0	0		0	0	0	1	0	0
MLG1583	2	1	0	0	0	0	0		1	0	0	0	0	0
MLG1677	2	1	0	0	0	0	0		1	0	0	0	0	0
MLG1734	2	1	0	0	0	0	0		0	0	0	1	0	0
MLG1951	2	1	0	0	0	0	0		0	1	0	0	0	0
MLG1509	2	0	1	0	0	0	0		0	0	0	0	1	0
MLG1480	2	0	0	1	0	0	0		0	0	0	0	0	1
MLG1483	2	0	0	1	0	0	0		0	0	0	1	0	0
MLG1862	2	0	0	1	0	0	0		1	0	0	0	0	0
MLG641	2	0	0	0	1	0	0		0	0	1	0	0	0
MLG1197	2	0	0	0	0	1	0		0	0	0	0	1	0
MLG1558	2	0	0	0	0	1	0		0	1	0	0	0	0
MLG1085	2	0	0	0	0	0	1		1	0	0	0	0	0
MLG1088	2	0	0	0	0	0	1		1	0	0	1	0	0
MLG1515	2	0	0	0	0	0	1		0	0	0	0	0	0
MLG1672	2	0	0	0	0	0	1		1	0	0	0	0	0
MLG1740	2	0	0	0	0	0	1		0	0	0	1	0	0
MLG2019	2	0	0	0	0	0	1		0	0	0	0	0	1
a The 18 largest MLGs with isolates number equal or greater than 10 (font in orange color)
b MLGs only distributed in both west and east regions (font in black color).
c MLGs only distributed in east regions (font in green color).
d MLGs only distributed in west regions (font in red color).

## Sheet: MLGs in only one region
Supplementary Table_S4. The Multi-locus genotypes (MLG) shared by more than one isolates in a single epidemiological region of Puccinia Striiformis f.sp. tritici in United States.
MLG	No. of isolates	Distribution
MLG651	2	R1
MLG654	2	R1
MLG759	2	R1
MLG818	2	R1
MLG824	2	R1
MLG827	2	R1
MLG833	2	R1
MLG834	2	R1
MLG879	2	R1
MLG1059	2	R1
MLG1073	2	R1
MLG1083	3	R1
MLG1086	2	R1
MLG1087	5	R1
MLG1097	2	R1
MLG1164	2	R1
MLG1272	2	R1
MLG1304	2	R1
MLG1312	2	R1
MLG1341	2	R1
MLG1369	2	R1
MLG1372	2	R1
MLG1397	7	R1
MLG1622	2	R1
MLG1646	2	R1
MLG1682	2	R1
MLG1697	2	R1
MLG1714	2	R1
MLG1735	2	R1
MLG1741	2	R1
MLG1764	2	R1
MLG1766	2	R1
MLG1775	2	R1
MLG1776	2	R1
MLG1777	3	R1
MLG1779	2	R1
MLG1780	8	R1
MLG1940	2	R1
MLG1970	2	R1
MLG1972	2	R1
MLG1983	2	R1
MLG1988	6	R1
MLG1994	4	R1
MLG2003	2	R1
MLG2005	2	R1
MLG2028	2	R1
MLG726	2	R2
MLG1346	2	R2
MLG1348	3	R5
MLG1355	12	R5
MLG1526	3	R5
MLG717	2	R6
MLG729	3	R6
MLG730	2	R6
MLG737	5	R6
MLG747	2	R6
MLG1336	6	R6
MLG1337	8	R6
MLG1720	2	R6
MLG1827	3	R6
MLG722	2	R7
MLG862	2	R7
MLG1194	2	R7
MLG1362	3	R7
