# Supplementary material for: Population Diversity, Dynamics, and Differentiation of Wheat Stripe Rust Pathogen Puccinia striiformis f. sp. tritici From 2010 to 2017 and Comparison With 1968 to 2009 in the United States
Source: Front Microbiol. 2021 Jul 22;12:696835. doi: 10.3389/fmicb.2021.696835 (PMC8339480; doi:10.3389/fmicb.2021.696835)
Supplement: Supplementary Table 5 — Alleles at the 12 SSR loci with the typical isolate of each MLG in each molecular group. [file Table_5.XLSX]

## Sheet: Sheet1
Supplementary Table S5. Alleles at the 12 SSR loci with the typical isolate of each MLG in each molecular group.
			Pstp002	RJ8N	RJ21	CPS13	Pstp029	CPS04	CPS02	RJ20	CPS08	RJ18	Pstp006	Pstp003
MG	MLG	Isolate	A=367 B=361	A=333 B=330	A=196 B=205/202	A=149 B=152	A=195 B=198	A=276 B=278/273	A=125 B=127/129	A=311 B=314	A=228 B=213/225/231	A=364 B=358	A=243 B=246	A=226 B=242
MG1-1	MLG1362	10-41	H	A	A	H	H	H	H	H	H	H	H	H
MG1-1	MLG518	2009-167	H	A	A	H	H	H	B	H	H	H	H	H
MG1-1	MLG738	10-192	H	H	H	H	H	B	B	H	H	H	H	H
MG1-1	MLG525	1972-010-04	H	A	A	A	A	H	B	H	H	H	B	H
MG1-1	MLG751	16-113	H	B	H	A	A	H	B	H	H	A	B	A
MG1-1	MLG1359	13-100	H	H	H	H	A	H	H	H	H	A	A	A
MG1-1	MLG495	2001-018	H	A	H	A	B	B	B	H	H	H	A	H
MG1-1	MLG758	17-342	H	H	H	H	A	A	B	H	H	A	A	H
MG1-1	MLG517	1968-015-1	H	A	B	H	A	H	B	B	H	B	H	H
MG1-1	MLG521	1987-135-1	H	A	A	H	A	H	B	B	H	A	H	A
MG1-1	MLG526	1992-002-18	H	A	H	A	A	H	B	B	H	H	H	A
MG1-1	MLG527	1972-016	H	A	A	A	A	H	B	B	H	H	H	H
MG1-1	MLG530	1971-024-2	A	A	A	A	H	H	B	B	H	A	H	A
MG1-1	MLG529	1968-005-2	H	A	A	A	A	H	B	B	H	A	H	A
MG1-1	MLG531	1971-010-2	A	A	A	A	A	H	B	B	H	A	H	A
MG1-1	MLG492	2002-121	H	A	H	H	A	B	B	B	H	H	H	H
MG1-1	MLG493	1985-005-8	H	H	A	H	A	B	B	B	H	H	H	H
MG1-1	MLG578	2002-147	A	B	H	H	H	A	B	B	H	B	H	H
MG1-1	MLG597	1973-022-2	H	A	B	A	A	A	B	B	H	H	H	H
MG1-1	MLG1364	10-354-NG	H	A	A	A	A	H	H	B	H	H	B	B
MG1-1	MLG520	1985-042	H	A	A	H	A	H	B	B	H	H	B	B
MG1-1	MLG528	1985-090-2	A	A	A	A	A	H	B	B	H	H	B	B
MG1-1	MLG598	1971-029	A	A	H	A	A	A	B	A	H	A	H	A
MG1-1	MLG523	2007-222-5	A	A	A	A	B	H	B	A	H	B	B	B
MG1-1	MLG595	2009-137	H	A	H	A	B	A	B	A	H	H	B	H
MG1-1	MLG594	2004-073	H	A	H	A	B	A	B	A	H	H	B	H
MG1-1	MLG524	2000-122	H	A	H	A	B	H	B	A	H	H	A	H
MG1-1	MLG494	2002-150	H	H	H	A	B	B	B	A	H	H	A	H
MG1-1	MLG533	1975-063	H	H	H	H	H	H	B	H	B	H	H	H
MG1-1	MLG535	1983-004	H	A	H	H	H	H	B	H	B	H	H	H
MG1-1	MLG536	1975-115-2	H	H	A	H	H	H	B	H	B	H	H	H
MG1-1	MLG534	1975-060	A	H	H	H	H	H	B	H	B	H	H	H
MG1-1	MLG544	1985-127	H	A	H	A	H	H	B	H	B	H	H	H
MG1-1	MLG552	1968-003-4	H	A	H	A	A	H	B	H	B	A	H	A
MG1-1	MLG553	1988-009-2	H	A	H	A	A	H	B	H	B	A	H	A
MG1-1	MLG554	1968-013	H	A	A	A	A	H	B	H	B	A	H	A
MG1-1	MLG555	1999-018	H	A	A	A	A	H	B	H	B	A	H	A
MG1-1	MLG556	1975-114-2	A	A	A	A	A	H	B	H	B	A	H	A
MG1-1	MLG1332	10-235	H	H	A	H	H	B	H	H	B	H	H	A
MG1-1	MLG499	1973-002	H	H	H	H	H	B	B	H	B	H	H	H
MG1-1	MLG499	10-79	H	H	H	H	H	B	B	H	B	H	H	H
MG1-1	MLG730	10-204	H	A	H	H	H	B	B	H	B	H	H	H
MG1-1	MLG726	10-321	H	H	A	H	H	B	B	H	B	H	H	H
MG1-1	MLG504	1974-016	H	H	H	H	H	B	B	H	B	A	H	H
MG1-1	MLG755	10-200	H	H	H	H	H	A	B	H	B	H	H	A
MG1-1	MLG608	2002-026	H	A	H	A	B	A	B	H	B	H	H	H
MG1-1	MLG613	1968-034-2	A	A	H	A	A	A	B	H	B	A	H	A
MG1-1	MLG614	2001-252	A	A	A	A	A	A	B	H	B	A	H	H
MG1-1	MLG488	1998-090	A	H	H	H	H	A	H	H	B	H	B	H
MG1-1	MLG607	2009-010	H	A	H	A	B	A	B	H	B	H	B	H
MG1-1	MLG610	2004-092	A	A	A	A	B	A	B	H	B	H	B	B
MG1-1	MLG609	2002-148	A	A	A	A	B	A	B	H	B	H	B	B
MG1-1	MLG744	16-026	H	H	H	H	A	H	B	H	B	A	A	A
MG1-1	MLG543	1987-129	H	A	H	A	B	H	B	H	B	H	A	H
MG1-1	MLG551	1971-024-1	H	A	H	A	B	H	B	H	B	A	A	H
MG1-1	MLG716	17-216	H	H	H	H	A	B	B	H	B	A	A	A
MG1-1	MLG507	1968-003-5	H	A	H	A	B	B	B	H	B	H	A	H
MG1-1	MLG1384	17-235	H	H	H	A	H	A	H	H	B	A	A	A
MG1-1	MLG606	1968-014-1	H	H	H	H	B	A	B	H	B	A	A	H
MG1-1	MLG1347	11-41	H	H	H	H	A	H	H	B	B	H	H	H
MG1-1	MLG1345	10-294	H	H	H	H	A	H	H	B	B	H	H	H
MG1-1	MLG1348	10-80	A	A	H	H	A	H	H	B	B	A	H	A
MG1-1	MLG1351	10-147	H	A	B	A	A	H	H	B	B	H	H	H
MG1-1	MLG1352	10-148	H	A	A	A	A	H	H	B	B	H	H	H
MG1-1	MLG1353	10-166	H	A	B	A	A	H	H	B	B	B	H	H
MG1-1	MLG1355	10-9	A	A	A	A	A	H	H	B	B	A	H	A
MG1-1	MLG537	1985-001	A	A	H	H	A	H	B	B	B	H	H	A
MG1-1	MLG538	1971-004-1	A	A	A	H	A	H	B	B	B	H	H	A
MG1-1	MLG742	10-172	B	A	A	H	H	H	B	B	B	B	H	H
MG1-1	MLG539	1991-003	A	A	A	H	A	H	B	B	B	A	H	A
MG1-1	MLG540	1968-005-3	A	A	A	H	A	H	B	B	B	A	H	A
MG1-1	MLG545	1968-003-2	H	A	B	A	A	H	B	B	B	H	H	H
MG1-1	MLG548	2009-013	H	A	A	A	A	H	B	B	B	H	H	H
MG1-1	MLG547	1968-003-3	H	A	A	A	A	H	B	B	B	H	H	H
MG1-1	MLG546	1987-033	A	A	H	A	A	H	B	B	B	H	H	A
MG1-1	MLG549	1987-119	A	A	A	A	A	H	B	B	B	H	H	A
MG1-1	MLG550	1968-005-1	A	A	A	A	A	H	B	B	B	H	H	A
MG1-1	MLG557	1973-001	H	A	H	A	A	H	B	B	B	A	H	A
MG1-1	MLG558	1971-051-1	H	A	A	A	A	H	B	B	B	A	H	A
MG1-1	MLG559	1968-003-1	A	A	A	A	A	H	B	B	B	A	H	H
MG1-1	MLG560	1983-002	A	A	A	A	A	H	B	B	B	A	H	A
MG1-1	MLG1526	10-82	A	A	A	A	A	H	A	B	B	A	H	A
MG1-1	MLG1334	10-383	H	H	H	H	H	B	H	B	B	H	H	H
MG1-1	MLG1335	10-262	H	H	A	H	H	B	H	B	B	H	H	H
MG1-1	MLG1336	10-66	A	H	H	H	H	B	H	B	B	H	H	H
MG1-1	MLG1340	10-60	H	H	H	H	A	B	H	B	B	H	H	H
MG1-1	MLG1337	10-61	A	H	H	H	A	B	H	B	B	H	H	H
MG1-1	MLG1331	10-65	A	H	H	H	A	B	H	B	B	H	H	H
MG1-1	MLG1339	10-75	A	A	H	H	A	B	H	B	B	H	H	H
MG1-1	MLG1333	10-263	H	H	H	H	H	B	H	B	B	A	H	H
MG1-1	MLG500	2004-036	H	H	H	H	H	B	B	B	B	H	H	H
MG1-1	MLG500	10-301a	H	H	H	H	H	B	B	B	B	H	H	H
MG1-1	MLG729	10-93	H	A	H	H	H	B	B	B	B	H	H	H
MG1-1	MLG733	10-131	H	H	H	H	H	B	B	B	B	H	H	B
MG1-1	MLG722	10-126	H	H	B	H	H	B	B	B	B	H	H	H
MG1-1	MLG27	10-302	H	H	A	H	H	B	B	B	B	H	H	H
MG1-1	MLG501	2007-124	A	H	H	H	H	B	B	B	B	H	H	H
MG1-1	MLG130	10-39	A	H	H	H	H	B	B	B	B	H	H	H
MG1-1	MLG503	1972-009-1	H	A	A	H	B	B	B	B	B	H	H	H
MG1-1	MLG734	10-251	A	B	H	H	B	B	B	B	B	H	H	H
MG1-1	MLG715	10-99	H	H	H	H	A	B	B	B	B	H	H	H
MG1-1	MLG496	2009-022	H	H	H	H	H	B	B	B	B	B	H	H
MG1-1	MLG496	10-248	H	H	H	H	H	B	B	B	B	B	H	H
MG1-1	MLG728	10-58	H	H	A	H	H	B	B	B	B	B	H	H
MG1-1	MLG720	10-245	H	H	H	H	H	B	B	B	B	A	H	H
MG1-1	MLG721	10-8	H	H	A	H	H	B	B	B	B	A	H	H
MG1-1	MLG508	1971-034-3	H	A	H	A	H	B	B	B	B	H	H	H
MG1-1	MLG737	10-205	H	H	A	A	H	B	B	B	B	H	H	H
MG1-1	MLG510	2004-031	H	A	A	A	B	B	B	B	B	H	H	H
MG1-1	MLG509	1978-132-29	H	A	A	A	B	B	B	B	B	H	H	H
MG1-1	MLG505	1972-031-2	H	A	B	A	A	B	B	B	B	B	H	H
MG1-1	MLG1416	10-84	H	H	A	H	H	B	A	B	B	H	H	H
MG1-1	MLG1380	10-92	A	A	H	H	A	A	H	B	B	H	H	H
MG1-1	MLG1381	10-316-NG	H	A	B	A	A	A	H	B	B	H	H	H
MG1-1	MLG756	10-86	H	H	A	H	H	A	B	B	B	H	H	H
MG1-1	MLG611	1971-026	H	A	B	A	A	A	B	B	B	H	H	H
MG1-1	MLG1357	10-185	H	A	A	A	A	H	H	B	B	H	B	H
MG1-1	MLG1358	10-219	H	A	A	A	A	H	H	B	B	H	B	B
MG1-1	MLG747	10-105	H	H	H	H	A	H	B	B	B	H	B	H
MG1-1	MLG732	10-137	H	H	H	H	H	B	B	B	B	H	B	H
MG1-1	MLG714	10-130	H	A	H	B	H	B	B	B	B	B	B	H
MG1-1	MLG736	10-249	H	A	H	A	A	B	B	B	B	B	B	H
MG1-1	MLG605	2001-003	H	H	H	H	H	A	B	B	B	H	B	B
MG1-1	MLG757	10-85	A	H	A	H	H	A	B	B	B	H	B	H
MG1-1	MLG743	13-472	H	A	H	H	A	H	B	B	B	H	A	A
MG1-1	MLG745	13-455	H	H	H	H	A	H	B	B	B	B	A	A
MG1-1	MLG748	12-143-NG	H	H	H	H	A	H	B	B	B	B	A	0
MG1-1	MLG746	12-271-NG	H	H	A	H	A	H	B	B	B	B	A	H
MG1-1	MLG750	15-131-Yr44	H	H	A	A	H	H	B	B	B	H	A	H
MG1-1	MLG561	1971-079	A	A	A	A	A	H	B	B	B	A	A	A
MG1-1	MLG717	10-106	H	H	H	H	H	B	B	B	B	H	A	H
MG1-1	MLG718	10-256	H	H	A	H	H	B	B	B	B	H	A	H
MG1-1	MLG754	10-138	A	H	H	H	A	A	B	B	B	H	A	A
MG1-1	MLG1356	10-11	A	A	A	A	A	H	H	A	B	H	H	A
MG1-1	MLG542	1971-051-2	A	A	A	A	A	H	B	A	B	H	H	A
MG1-1	MLG731	10-98	H	A	H	H	H	B	B	A	B	H	H	H
MG1-1	MLG498	1974-018	A	H	A	H	H	B	B	A	B	H	H	H
MG1-1	MLG1382	10-19	A	A	H	A	A	A	H	A	B	A	H	A
MG1-1	MLG1383	10-21	A	A	A	A	A	A	H	A	B	A	H	A
MG1-1	MLG600	2007-024	H	A	A	H	H	A	B	A	B	H	H	H
MG1-1	MLG612	1972-022	A	A	H	A	A	A	B	A	B	A	H	A
MG1-1	MLG749	16-210	H	B	H	H	A	H	B	A	B	A	A	H
MG1-1	MLG541	1972-014-1	H	A	H	A	B	H	B	A	B	H	A	H
MG1-1	MLG719	10-260	H	H	H	H	H	B	B	A	B	H	A	H
MG1-1	MLG497	2009-209	H	H	H	H	B	B	B	A	B	H	A	H
MG1-1	MLG506	1970-002-2	H	A	H	A	B	B	B	A	B	H	A	H
MG1-1	MLG753	17-221	H	H	H	H	A	H	B	H	A	A	H	A
MG1-1	MLG760	15-310-NG	H	A	H	A	H	A	B	H	A	B	H	H
MG1-1	MLG522	2008-314	A	B	B	H	A	A	H	H	A	A	B	B
MG1-1	MLG1365	13-414	H	H	H	A	A	H	H	H	A	A	A	A
MG1-1	MLG752	17-381-1	H	H	H	H	A	H	B	H	A	A	A	B
MG1-1	MLG762	17-110	0	B	B	A	A	A	B	H	A	0	0	A
MG1-1	MLG1369	10-226	H	A	A	A	A	H	H	B	A	H	B	H
MG1-1	MLG1371	10-352	H	A	A	A	A	H	H	B	A	H	B	B
MG1-1	MLG1372	10-299	H	A	A	A	A	H	H	B	A	B	B	B
MG1-1	MLG1370	10-277	H	A	A	A	A	H	H	B	A	A	B	B
MG1-1	MLG491	2006-105	A	A	A	A	H	B	B	B	A	H	B	H
MG1-1	MLG1449	10-269	A	A	A	A	A	B	A	B	A	H	B	B
MG1-1	MLG1440	10-297	H	A	A	A	A	B	A	B	A	B	B	H
MG1-1	MLG1444	10-162	H	A	A	A	A	B	A	B	A	A	B	H
MG1-1	MLG1448	12-326-NG	A	A	A	A	A	B	A	B	A	A	B	H
MG1-1	MLG502	2003-003	A	B	A	B	B	H	H	A	A	B	A	H
MG1-1	MLG763	15-205	H	A	A	0	A	A	B	A	A	A	A	H
MG1-1	MLG536	10-320	H	H	A	H	H	H	B	H	B	H	H	H
MG1-2	MLG115	2003-066	H	H	H	H	H	B	B	B	B	H	H	H
MG1-2	MLG109	2008-303	H	H	H	H	H	A	H	B	H	H	H	B
MG1-2	MLG482	2007-183	H	H	H	H	H	A	H	B	H	H	H	B
MG1-2	MLG112	2004-006-18	H	B	H	H	H	A	A	H	H	H	B	B
MG1-2	MLG454	1985-008	H	H	B	H	H	H	H	B	H	H	H	B
MG1-2	MLG4	2000-051	H	H	B	H	H	H	A	H	A	A	B	B
MG1-2	MLG586	1983-008	H	H	B	H	H	A	B	B	H	H	H	B
MG1-2	MLG36	2002-192	H	H	B	H	H	A	A	H	A	A	H	B
MG1-2	MLG38	2003-128	H	H	B	H	H	A	A	B	H	H	B	B
MG1-2	MLG29	2002-161	H	H	B	H	H	A	A	B	A	H	B	B
MG1-2	MLG5	2005-045	H	B	B	H	H	H	A	B	A	A	B	B
MG1-2	MLG16	2003-136	H	B	B	H	H	A	B	B	H	H	H	B
MG1-2	MLG27	2003-074	H	H	A	H	H	B	B	B	B	H	H	H
MG1-2	MLG28	2003-199	B	B	B	H	H	A	H	B	A	A	B	B
MG1-2	MLG579	1999-141	B	B	B	H	H	A	B	H	H	H	H	B
MG1-2	MLG459	2002-130	A	H	H	H	H	A	H	B	A	A	B	B
MG1-2	MLG593	1999-024	A	H	H	H	H	A	B	B	H	H	B	B
MG1-2	MLG367	2002-001	A	H	B	H	H	H	H	H	A	A	B	B
MG1-2	MLG516	1992-014	A	H	B	H	H	H	B	B	H	B	B	B
MG1-2	MLG574	2002-207	A	H	B	H	H	A	B	H	H	B	H	B
MG1-2	MLG590	2002-205	A	H	B	H	H	A	B	B	H	H	B	B
MG1-2	MLG603	1997-031	A	H	B	H	H	A	B	B	B	H	H	B
MG1-2	MLG39	2002-159	A	H	B	H	H	A	A	H	A	A	B	B
MG1-2	MLG37	2001-028-016	A	H	B	H	H	A	A	H	A	A	B	B
MG1-2	MLG532	2001-005	A	B	B	H	H	H	B	H	B	B	H	B
MG1-2	MLG519	1998-081	A	B	B	H	H	H	B	B	H	H	B	B
MG1-2	MLG457	2001-142	A	B	B	H	H	A	H	B	A	H	H	B
MG1-2	MLG583	2001-019	A	B	B	H	H	A	B	B	H	H	B	B
MG1-2	MLG47	2009-008	A	B	B	H	H	A	A	B	A	A	H	B
MG1-2	MLG45	2000-045	A	B	B	H	H	A	A	B	A	A	B	B
MG1-2	MLG117	13-245	H	H	H	H	B	A	A	H	H	A	B	H
MG1-2	MLG117	2002-173	H	H	H	H	B	A	A	H	H	A	B	H
MG1-2	MLG22	2006-051	H	B	B	H	B	H	A	H	H	A	B	B
MG1-2	MLG116	2009-166	A	B	H	H	B	A	A	H	H	A	B	B
MG1-2	MLG481	1997-083	A	H	B	H	B	A	H	B	H	H	H	B
MG1-2	MLG490	2006-011-12	A	H	B	H	B	A	H	B	B	H	B	B
MG1-2	MLG581	2000-063	A	H	B	H	B	A	B	H	H	H	H	B
MG1-2	MLG587	2007-222	A	H	B	H	B	A	B	B	H	H	H	B
MG1-2	MLG121	2003-161-10	A	H	B	H	B	A	B	B	H	H	B	B
MG1-2	MLG479	2007-068	A	B	B	H	B	A	H	B	H	H	B	B
MG1-2	MLG573	2006-027	A	B	B	H	B	A	B	H	H	B	B	B
MG1-2	MLG584	1997-026	A	B	B	H	B	A	B	B	H	H	H	B
MG1-2	MLG452	2005-106	H	B	H	H	A	H	H	H	H	H	B	B
MG1-2	MLG40	2003-061	H	B	H	H	A	H	A	H	A	A	B	B
MG1-2	MLG591	1999-016	H	B	H	H	A	A	B	B	H	H	H	B
MG1-2	MLG604	1998-072	H	B	H	H	A	A	B	B	B	H	B	B
MG1-2	MLG41	2007-022	H	B	H	H	A	A	A	H	A	A	B	B
MG1-2	MLG480	1970-004-1	H	H	B	H	A	A	H	B	H	H	H	B
MG1-2	MLG34	2004-311	H	H	B	H	A	A	A	H	A	A	B	B
MG1-2	MLG1	2005-291	H	B	B	H	A	H	A	H	A	A	B	B
MG1-2	MLG580	1970-007	H	B	B	H	A	A	B	H	H	H	H	B
MG1-2	MLG601	1997-093	H	B	B	H	A	A	B	B	B	H	H	H
MG1-2	MLG31	2009-170	H	B	B	H	A	A	A	H	A	A	H	B
MG1-2	MLG14	2003-042	H	B	B	H	A	A	A	H	A	A	B	B
MG1-2	MLG30	2005-216	H	B	B	H	A	A	A	H	A	A	B	B
MG1-2	MLG50	2004-106-16	B	B	H	H	A	A	A	B	A	A	B	B
MG1-2	MLG602	2006-029	B	H	B	H	A	A	B	B	B	H	B	B
MG1-2	MLG489	1997-024	B	B	B	H	A	A	H	B	B	H	B	B
MG1-2	MLG572	1968-007-1	B	B	B	H	A	A	B	H	H	B	B	B
MG1-2	MLG113	2003-025	A	H	H	H	A	A	A	H	H	A	B	B
MG1-2	MLG42	2007-007	A	H	H	H	A	A	A	H	A	A	B	B
MG1-2	MLG368	2001-028-06	A	B	H	H	A	H	H	H	A	A	B	B
MG1-2	MLG455	1999-040-012	A	B	H	H	A	H	H	B	H	H	B	B
MG1-2	MLG477	1999-005	A	B	H	H	A	A	H	H	H	H	B	B
MG1-2	MLG592	2000-109	A	B	H	H	A	A	B	B	H	H	H	B
MG1-2	MLG451	1968-031-1	A	H	B	H	A	H	H	H	H	H	H	B
MG1-2	MLG588	1999-004	A	H	B	H	A	A	B	B	H	H	B	B
MG1-2	MLG577	2002-203	A	H	B	H	A	A	B	B	H	B	H	H
MG1-2	MLG49	2002-010-17	A	H	B	H	A	A	A	B	A	A	B	B
MG1-2	MLG515	2005-024	A	B	B	H	A	H	B	B	H	B	H	B
MG1-2	MLG2	2002-251-3	A	B	B	H	A	H	A	H	A	A	B	B
MG1-2	MLG3	2000-033	A	B	B	H	A	H	A	H	A	A	B	B
MG1-2	MLG585	1971-010-1	A	B	B	H	A	A	B	B	H	H	B	H
MG1-2	MLG576	1997-037	A	B	B	H	A	A	B	B	H	B	H	B
MG1-2	MLG575	1998-077	A	B	B	H	A	A	B	B	H	B	B	B
MG1-2	MLG114	2005-215	A	B	B	H	A	A	A	H	H	A	B	B
MG1-2	MLG33	2009-007	A	B	B	H	A	A	A	H	A	A	H	B
MG1-2	MLG32	2002-177	A	B	B	H	A	A	A	H	A	A	B	B
MG1-2	MLG70	2003-035	A	B	B	H	A	A	A	H	A	A	B	B
MG1-2	MLG46	2004-168	A	B	B	H	A	A	A	B	A	A	B	B
MG1-2	MLG59	2008-302	A	H	A	H	A	A	H	B	H	H	B	B
MG1-2	MLG484	2007-178	A	H	A	H	A	A	H	B	H	H	B	B
MG1-2	MLG483	1997-114	A	B	A	H	A	A	H	B	H	H	B	B
MG1-2	MLG470	1968-006-1	H	H	B	B	H	A	H	B	H	H	H	B
MG1-2	MLG566	2007-232	H	H	B	B	H	A	B	H	H	B	H	B
MG1-2	MLG511	1997-098	H	B	B	B	H	H	B	H	H	H	B	B
MG1-2	MLG569	2009-005	B	B	H	B	H	A	B	H	H	H	H	B
MG1-2	MLG464	2003-024	A	H	B	B	H	H	B	B	H	H	B	B
MG1-2	MLG471	1985-002	A	H	B	B	H	A	H	B	H	H	B	B
MG1-2	MLG512	2000-003	A	B	B	B	H	H	B	B	H	H	H	B
MG1-2	MLG567	2009-214	A	B	B	B	H	A	B	H	H	H	B	B
MG1-2	MLG565	1973-004-2	A	B	B	B	H	A	B	H	H	B	H	B
MG1-2	MLG456	2009-063	H	B	B	B	B	H	H	B	B	H	B	B
MG1-2	MLG599	2002-183	A	B	H	B	B	A	B	B	B	H	B	B
MG1-2	MLG472	2006-025	A	H	B	B	B	A	H	B	H	H	B	B
MG1-2	MLG35	2003-145-9	A	H	A	B	B	H	H	H	A	B	A	H
MG1-2	MLG589	2003-030	H	B	H	B	A	H	H	A	A	B	A	H
MG1-2	MLG469	2006-016	H	H	B	B	A	A	H	B	H	H	B	B
MG1-2	MLG571	1997-057	H	B	B	B	A	A	B	B	H	H	H	B
MG1-2	MLG131	2003-006	H	B	A	B	A	H	H	A	H	B	A	H
MG1-2	MLG570	1968-031-3	B	B	A	B	A	A	B	H	H	H	B	B
MG1-2	MLG119	2008-007	A	B	H	B	A	H	H	A	A	H	A	H
MG1-2	MLG513	2002-129	A	B	H	B	A	H	B	B	H	H	B	B
MG1-2	MLG474	2007-094	A	B	H	B	A	A	H	B	H	H	B	B
MG1-2	MLG568	1991-017	A	B	B	B	A	A	B	H	H	H	B	B
MG1-2	MLG15	2004-154	H	H	H	A	H	H	A	H	A	A	B	B
MG1-2	MLG126	2006-163	H	H	H	A	H	A	A	H	H	A	B	B
MG1-2	MLG12	2009-145-4	H	H	B	A	H	H	A	H	A	A	H	B
MG1-2	MLG465	2001-001	H	H	B	A	H	A	H	H	A	A	B	B
MG1-2	MLG78	2005-260	H	H	B	A	H	A	A	H	A	A	B	B
MG1-2	MLG76	2005-131	H	H	B	A	H	A	A	H	A	A	B	B
MG1-2	MLG129	2001-010	H	H	B	A	H	A	A	B	H	A	B	B
MG1-2	MLG62	2003-011	H	H	B	A	H	A	A	B	A	H	B	B
MG1-2	MLG9	2009-145	H	B	B	A	H	H	A	H	A	A	B	B
MG1-2	MLG66	2001-033	H	B	B	A	H	A	A	H	A	A	B	B
MG1-2	MLG96	2005-177	B	B	B	A	H	A	A	B	A	A	H	B
MG1-2	MLG95	2006-170	A	H	H	A	H	A	A	H	A	A	B	B
MG1-2	MLG44	2003-088	A	H	H	A	H	A	A	B	H	A	B	H
MG1-2	MLG1595	11-343	A	B	H	A	H	H	A	H	H	H	B	A
MG1-2	MLG21	2009-195	A	B	H	A	H	H	A	B	A	A	B	H
MG1-2	MLG65	2000-001-3	A	B	H	A	H	A	A	B	A	H	B	B
MG1-2	MLG13	2003-017	A	H	B	A	H	H	A	H	A	H	B	B
MG1-2	MLG7	2001-022	A	H	B	A	H	H	A	H	A	H	B	B
MG1-2	MLG370	2003-125	A	H	B	A	H	H	A	H	A	A	B	B
MG1-2	MLG467	2000-018	A	H	B	A	H	A	H	H	A	A	B	B
MG1-2	MLG461	2009-018	A	H	B	A	H	A	H	B	A	H	B	B
MG1-2	MLG123	2005-251	A	H	B	A	H	A	A	H	H	A	B	B
MG1-2	MLG82	2002-053	A	H	B	A	H	A	A	H	A	A	B	B
MG1-2	MLG85	2001-009	A	H	B	A	H	A	A	H	A	A	B	B
MG1-2	MLG106	2009-144	A	H	B	A	H	A	A	B	A	A	H	B
MG1-2	MLG11	2005-231	A	B	B	A	H	H	A	H	A	A	B	B
MG1-2	MLG23	2007-147-15	A	B	B	A	H	H	A	B	H	H	H	B
MG1-2	MLG19	2001-050	A	B	B	A	H	H	A	B	A	A	B	B
MG1-2	MLG55	2001-036	A	B	B	A	H	A	A	H	A	H	B	B
MG1-2	MLG20	2003-195	A	B	B	A	H	A	A	H	A	A	B	B
MG1-2	MLG74	2001-004	A	B	B	A	H	A	A	H	A	A	B	B
MG1-2	MLG94	2004-306	H	H	H	A	B	A	A	H	A	A	B	B
MG1-2	MLG88	2003-041	H	A	H	A	B	B	B	A	B	H	A	H
MG1-2	MLG68	2003-039	H	A	H	A	B	B	B	A	A	H	A	H
MG1-2	MLG2054	11-265	H	A	H	A	B	0	A	H	A	H	B	B
MG1-2	MLG1985	14-48	H	A	B	A	B	A	A	H	A	A	H	B
MG1-2	MLG1987	10-331	H	A	A	A	B	A	A	A	A	B	B	B
MG1-2	MLG466	2007-237	A	H	B	A	B	A	H	H	A	A	B	B
MG1-2	MLG124	2002-020	A	H	B	A	B	A	A	H	H	A	B	B
MG1-2	MLG81	2007-115-18	A	H	B	A	B	A	A	H	A	A	H	B
MG1-2	MLG86	2004-191	A	H	B	A	B	A	A	H	A	A	B	H
MG1-2	MLG87	2000-077	A	H	B	A	B	A	A	H	A	A	B	H
MG1-2	MLG80	2007-019	A	H	B	A	B	A	A	H	A	A	B	B
MG1-2	MLG84	2009-210	A	H	B	A	B	A	A	H	A	A	B	B
MG1-2	MLG64	2000-008	A	H	B	A	B	A	A	B	A	H	B	B
MG1-2	MLG102	2007-065	A	H	B	A	B	A	A	B	A	A	H	B
MG1-2	MLG57	2003-127	A	B	B	A	B	A	H	H	A	A	B	B
MG1-2	MLG73	2002-028	A	B	B	A	B	A	A	H	A	A	H	B
MG1-2	MLG72	2004-222	A	B	B	A	B	A	A	H	A	A	B	B
MG1-2	MLG101	2007-133	A	B	B	A	B	A	A	B	A	A	B	H
MG1-2	MLG2016	15-306	A	A	A	A	B	A	A	A	A	B	B	B
MG1-2	MLG110	2002-265-16	H	H	H	A	A	A	A	B	A	A	B	B
MG1-2	MLG125	2009-152	H	B	H	A	A	A	A	H	H	A	B	B
MG1-2	MLG61	2009-079	H	B	H	A	A	A	A	H	A	H	B	B
MG1-2	MLG89	2005-138	H	B	H	A	A	A	A	H	A	A	B	B
MG1-2	MLG105	2003-217	H	B	H	A	A	A	A	H	A	A	B	B
MG1-2	MLG118	2003-102	H	H	B	A	A	A	H	B	A	H	B	B
MG1-2	MLG77	2002-319	H	H	B	A	A	A	A	H	A	A	H	B
MG1-2	MLG460	2003-009	H	H	B	A	A	A	A	H	A	A	B	B
MG1-2	MLG458	2003-036	H	B	B	A	A	H	A	H	A	H	B	B
MG1-2	MLG8	2006-001	H	B	B	A	A	H	A	H	A	A	B	B
MG1-2	MLG18	2007-211	H	B	B	A	A	H	A	B	A	A	B	B
MG1-2	MLG485	2006-012-18	H	B	B	A	A	A	H	H	H	H	B	B
MG1-2	MLG486	2002-007	H	B	B	A	A	A	H	H	H	A	B	H
MG1-2	MLG120	2006-009-13	H	B	B	A	A	A	A	H	H	A	H	B
MG1-2	MLG51	2000-100	H	B	B	A	A	A	A	H	A	H	B	B
MG1-2	MLG52	2002-246	H	B	B	A	A	A	A	H	A	H	B	B
MG1-2	MLG107	2003-206	H	B	B	A	A	A	A	H	A	A	H	B
MG1-2	MLG69	2004-097	H	B	B	A	A	A	A	H	A	A	B	H
MG1-2	MLG67	2004-195	H	B	B	A	A	A	A	H	A	A	B	B
MG1-2	MLG63	2000-002-7	H	B	B	A	A	A	A	B	A	H	B	H
MG1-2	MLG98	2000-076	H	B	B	A	A	A	A	B	A	A	B	B
MG1-2	MLG97	2004-157	H	B	B	A	A	A	A	B	A	A	B	B
MG1-2	MLG487	2005-174	B	H	B	A	A	A	H	H	H	A	B	B
MG1-2	MLG48	2003-109	B	B	B	A	A	A	A	B	A	H	B	B
MG1-2	MLG17	2006-069	A	H	H	A	A	H	A	H	A	A	H	B
MG1-2	MLG1688	12-337-3	A	H	H	A	A	H	A	H	A	A	B	H
MG1-2	MLG127	2006-064	A	H	H	A	A	A	A	H	H	A	B	B
MG1-2	MLG25	2002-030-10	A	B	H	A	A	H	A	H	H	A	B	H
MG1-2	MLG92	2009-009	A	B	H	A	A	A	A	H	A	A	B	B
MG1-2	MLG93	2007-027	A	B	H	A	A	A	A	H	A	A	B	B
MG1-2	MLG91	2005-166	A	B	H	A	A	A	A	H	A	A	B	B
MG1-2	MLG108	2000-051-8	A	B	H	A	A	A	A	B	A	A	B	B
MG1-2	MLG369	2006-003	A	H	B	A	A	H	H	H	A	H	H	B
MG1-2	MLG122	2000-001	A	H	B	A	A	A	A	H	H	A	B	B
MG1-2	MLG60	2005-178	A	H	B	A	A	A	A	H	A	H	B	H
MG1-2	MLG83	2001-032	A	H	B	A	A	A	A	H	A	A	B	B
MG1-2	MLG79	2005-218	A	H	B	A	A	A	A	H	A	A	B	B
MG1-2	MLG130	2007-219	A	H	B	A	A	A	A	B	H	A	B	B
MG1-2	MLG104	2007-018	A	H	B	A	A	A	A	B	A	A	B	B
MG1-2	MLG90	2003-054	A	H	B	A	A	A	A	B	A	A	B	B
MG1-2	MLG103	2007-172	A	H	B	A	A	A	A	B	A	A	B	B
MG1-2	MLG24	2000-048-8	A	B	B	A	A	H	A	H	H	A	B	B
MG1-2	MLG6	2004-053	A	B	B	A	A	H	A	H	A	H	B	B
MG1-2	MLG10	2000-180-16	A	B	B	A	A	H	A	H	A	A	B	B
MG1-2	MLG26	2007-005	A	B	B	A	A	H	A	B	H	A	B	B
MG1-2	MLG463	2007-169	A	B	B	A	A	A	H	H	A	A	H	B
MG1-2	MLG462	2000-040	A	B	B	A	A	A	H	H	A	A	B	B
MG1-2	MLG53	2004-170	A	B	B	A	A	A	A	H	A	H	B	B
MG1-2	MLG54	2004-086	A	B	B	A	A	A	A	H	A	H	B	B
MG1-2	MLG56	2004-124	A	B	B	A	A	A	A	H	A	H	B	B
MG1-2	MLG71	2002-208	A	B	B	A	A	A	A	H	A	A	H	B
MG1-2	MLG75	2004-066	A	B	B	A	A	A	A	H	A	A	B	H
MG1-2	MLG58	2003-067	A	B	B	A	A	A	A	H	A	A	B	B
MG1-2	MLG582	2003-028	A	B	B	A	A	A	A	H	A	A	B	B
MG1-2	MLG128	2002-104	A	B	B	A	A	A	A	B	H	A	H	B
MG1-2	MLG99	2000-037	A	B	B	A	A	A	A	B	A	A	B	B
MG1-2	MLG100	2002-060	A	B	B	A	A	A	A	B	A	A	B	B
MG1-2	MLG711	16-74	0	H	A	A	A	A	H	B	A	A	0	B
MG1-3	MLG906	11-384	H	H	H	H	H	H	H	H	B	A	H	H
MG1-3	MLG669	11-379	H	H	H	H	H	H	H	B	B	H	H	H
MG1-3	MLG1048	15-92	H	H	A	H	H	H	H	H	A	H	A	A
MG1-3	MLG1065	15-27	H	H	A	H	H	H	H	H	A	0	H	A
MG1-3	MLG664	14-90	H	H	A	H	H	H	H	B	B	H	A	A
MG1-3	MLG927	16-158	H	A	A	H	H	H	H	H	B	0	B	A
MG1-3	MLG880	13-051	H	H	B	H	B	H	H	A	B	A	A	A
MG1-3	MLG992	15-351-NG	H	H	H	H	A	H	H	H	H	H	H	H
MG1-3	MLG1009	14-55	H	H	H	H	A	H	H	H	H	H	H	H
MG1-3	MLG841	15-294-Yr9	H	H	H	H	A	H	H	H	H	H	H	A
MG1-3	MLG977	16-281	H	H	H	H	A	H	H	H	H	B	H	A
MG1-3	MLG964	15-287	H	H	H	H	A	H	H	H	H	B	H	A
MG1-3	MLG985	12-19-NG	H	H	H	H	A	H	H	H	H	B	A	H
MG1-3	MLG979	14-41	H	H	H	H	A	H	H	H	H	A	H	H
MG1-3	MLG989	11-200	H	H	H	H	A	H	H	H	H	A	H	H
MG1-3	MLG943	17-098	H	H	H	H	A	H	H	H	H	A	H	H
MG1-3	MLG997	14-43	H	H	H	H	A	H	H	H	H	A	H	B
MG1-3	MLG851	15-320	H	H	H	H	A	H	H	H	H	A	H	A
MG1-3	MLG976	15-196	H	H	H	H	A	H	H	H	H	A	H	A
MG1-3	MLG978	17-312	H	H	H	H	A	H	H	H	H	A	A	H
MG1-3	MLG683	15-52	H	H	H	H	A	H	H	H	H	A	A	H
MG1-3	MLG852	13-082	H	H	H	H	A	H	H	H	H	A	A	H
MG1-3	MLG981	12-203	H	H	H	H	A	H	H	H	H	A	A	H
MG1-3	MLG996	17-313	H	H	H	H	A	H	H	H	H	A	A	H
MG1-3	MLG969	14-203	H	H	H	H	A	H	H	H	H	A	A	A
MG1-3	MLG853	14-70	H	H	H	H	A	H	H	H	H	0	H	H
MG1-3	MLG994	14-85	H	H	H	H	A	H	H	H	H	0	H	H
MG1-3	MLG987	15-59	H	H	H	H	A	H	H	H	H	0	A	H
MG1-3	MLG672	11-244	H	H	H	H	A	H	H	H	B	H	H	H
MG1-3	MLG890	15-257	H	H	H	H	A	H	H	H	B	H	H	A
MG1-3	MLG878	16-112	H	H	H	H	A	H	H	H	B	B	B	A
MG1-3	MLG900	15-331	H	H	H	H	A	H	H	H	B	B	A	H
MG1-3	MLG894	14-100	H	H	H	H	A	H	H	H	B	A	H	H
MG1-3	MLG840	15-268	H	H	H	H	A	H	H	H	B	A	H	H
MG1-3	MLG909	11-75	H	H	H	H	A	H	H	H	B	A	H	H
MG1-3	MLG918	14-113	H	H	H	H	A	H	H	H	B	A	H	H
MG1-3	MLG923	14-254-Tr1	H	H	H	H	A	H	H	H	B	A	H	H
MG1-3	MLG928	14-133	H	H	H	H	A	H	H	H	B	A	H	H
MG1-3	MLG838	15-329	H	H	H	H	A	H	H	H	B	A	H	A
MG1-3	MLG888	13-089	H	H	H	H	A	H	H	H	B	A	H	A
MG1-3	MLG892	13-464	H	H	H	H	A	H	H	H	B	A	B	A
MG1-3	MLG839	12-3	H	H	H	H	A	H	H	H	B	A	A	H
MG1-3	MLG896	12-204-1	H	H	H	H	A	H	H	H	B	A	A	H
MG1-3	MLG893	16-112	H	H	H	H	A	H	H	H	B	A	A	A
MG1-3	MLG883	13-060	H	H	H	H	A	H	H	H	B	A	A	A
MG1-3	MLG914	14-265	H	H	H	H	A	H	H	H	B	0	H	H
MG1-3	MLG901	15-68	H	H	H	H	A	H	H	H	B	0	A	H
MG1-3	MLG1075	14-16	H	H	H	H	A	H	H	H	A	H	H	H
MG1-3	MLG1102	14-13	H	H	H	H	A	H	H	H	A	H	H	H
MG1-3	MLG1067	14-273	H	H	H	H	A	H	H	H	A	H	H	A
MG1-3	MLG1085	13-087	H	H	H	H	A	H	H	H	A	H	A	H
MG1-3	MLG1059	13-057	H	H	H	H	A	H	H	H	A	H	A	A
MG1-3	MLG1104	14-139	H	H	H	H	A	H	H	H	A	B	H	H
MG1-3	MLG1088	12-74-NG	H	H	H	H	A	H	H	H	A	B	A	H
MG1-3	MLG1061	13-285	H	H	H	H	A	H	H	H	A	B	A	A
MG1-3	MLG1050	13-014	H	H	H	H	A	H	H	H	A	B	0	A
MG1-3	MLG1077	15-65	H	H	H	H	A	H	H	H	A	A	H	H
MG1-3	MLG1074	14-130	H	H	H	H	A	H	H	H	A	A	H	H
MG1-3	MLG1099	12-26	H	H	H	H	A	H	H	H	A	A	H	H
MG1-3	MLG1116	14-302	H	H	H	H	A	H	H	H	A	A	H	H
MG1-3	MLG1045	14-46	H	H	H	H	A	H	H	H	A	A	H	H
MG1-3	MLG1128	16-261	H	H	H	H	A	H	H	H	A	A	H	H
MG1-3	MLG1066	15-304	H	H	H	H	A	H	H	H	A	A	H	A
MG1-3	MLG1082	12-223-3	H	H	H	H	A	H	H	H	A	A	A	H
MG1-3	MLG1049	13-222	H	H	H	H	A	H	H	H	A	A	A	A
MG1-3	MLG1055	12-002-1	H	H	H	H	A	H	H	H	A	A	A	A
MG1-3	MLG1124	16-214	H	H	H	H	A	H	H	H	A	A	A	A
MG1-3	MLG1114	16-115	H	H	H	H	A	H	H	H	A	A	0	H
MG1-3	MLG1106	14-312	H	H	H	H	A	H	H	H	A	0	H	H
MG1-3	MLG1117	14-305	H	H	H	H	A	H	H	H	A	0	H	H
MG1-3	MLG1070	16-002	H	H	H	H	A	H	H	H	A	0	H	A
MG1-3	MLG1130	16-159	H	H	H	H	A	H	H	H	A	0	H	A
MG1-3	MLG1112	14-32	H	H	H	H	A	H	H	H	A	0	B	H
MG1-3	MLG1071	16-161	H	H	H	H	A	H	H	H	A	0	B	A
MG1-3	MLG1091	12-295-NG	H	H	H	H	A	H	H	H	A	0	A	H
MG1-3	MLG1062	15-43	H	H	H	H	A	H	H	H	A	0	A	A
MG1-3	MLG1173	14-9	H	H	H	H	A	H	H	H	0	A	H	H
MG1-3	MLG1174	14-3	H	H	H	H	A	H	H	H	0	0	H	H
MG1-3	MLG983	12-14-NG	H	H	H	H	A	H	H	B	H	H	A	H
MG1-3	MLG993	12-13-NG	H	H	H	H	A	H	H	B	H	B	H	H
MG1-3	MLG984	12-387-NG	H	H	H	H	A	H	H	B	H	B	A	H
MG1-3	MLG980	12-314-NG	H	H	H	H	A	H	H	B	H	A	A	H
MG1-3	MLG968	16-108	H	H	H	H	A	H	H	B	H	A	A	A
MG1-3	MLG1007	16-349	H	H	H	H	A	H	H	B	H	A	A	A
MG1-3	MLG986	12-16-NG	H	H	H	H	A	H	H	B	H	0	A	H
MG1-3	MLG671	11-302	H	H	H	H	A	H	H	B	B	H	H	H
MG1-3	MLG911	11-315	H	H	H	H	A	H	H	B	B	H	H	H
MG1-3	MLG677	11-249	H	H	H	H	A	H	H	B	B	H	H	H
MG1-3	MLG889	15-195	H	H	H	H	A	H	H	B	B	H	H	A
MG1-3	MLG667	12-205-3	H	H	H	H	A	H	H	B	B	H	A	H
MG1-3	MLG665	16-331	H	H	H	H	A	H	H	B	B	H	A	A
MG1-3	MLG912	12-293-NG	H	H	H	H	A	H	H	B	B	B	H	H
MG1-3	MLG920	12-75-NG	H	H	H	H	A	H	H	B	B	B	B	0
MG1-3	MLG668	12-346-NG	H	H	H	H	A	H	H	B	B	B	A	H
MG1-3	MLG899	12-8-NG	H	H	H	H	A	H	H	B	B	B	A	H
MG1-3	MLG675	12-22-NG	H	H	H	H	A	H	H	B	B	B	A	0
MG1-3	MLG908	12-307-NG	H	H	H	H	A	H	H	B	B	A	H	H
MG1-3	MLG666	12-6-NG	H	H	H	H	A	H	H	B	B	A	A	H
MG1-3	MLG1103	12-24-NG	H	H	H	H	A	H	H	B	A	B	H	H
MG1-3	MLG1087	12-266-NG	H	H	H	H	A	H	H	B	A	B	A	H
MG1-3	MLG1098	12-420-NG	H	H	H	H	A	H	H	B	A	A	H	H
MG1-3	MLG1111	12-296-NG	H	H	H	H	A	H	H	B	A	A	B	H
MG1-3	MLG1080	12-265-NG	H	H	H	H	A	H	H	B	A	A	A	H
MG1-3	MLG1126	12-175-NG	H	H	H	H	A	H	H	B	A	A	A	H
MG1-3	MLG1052	16-222	H	H	H	H	A	H	H	B	A	A	A	A
MG1-3	MLG1118	12-163-NG	H	H	H	H	A	H	H	B	A	A	A	0
MG1-3	MLG1131	12-90-NG	H	H	H	H	A	H	H	B	A	A	A	0
MG1-3	MLG991	15-263	H	H	H	H	A	H	H	A	H	A	H	H
MG1-3	MLG970	16-282	H	H	H	H	A	H	H	A	H	A	A	A
MG1-3	MLG1084	13-006	H	H	H	H	A	H	H	A	A	A	A	H
MG1-3	MLG1057	13-242	H	H	H	H	A	H	H	A	A	A	A	A
MG1-3	MLG1125	17-135-1	H	H	H	H	A	H	H	A	A	A	A	A
MG1-3	MLG982	14-94	H	H	H	H	A	H	H	0	H	A	A	H
MG1-3	MLG673	14-178	H	H	H	H	A	H	H	0	B	H	H	H
MG1-3	MLG916	12-17-NG	H	H	H	H	A	H	H	0	B	H	B	H
MG1-3	MLG910	15-297	H	H	H	H	A	H	H	0	B	A	H	H
MG1-3	MLG898	17-371	H	H	H	H	A	H	H	0	B	A	A	H
MG1-3	MLG1101	14-228	H	H	H	H	A	H	H	0	A	A	H	H
MG1-3	MLG1107	14-78	H	H	H	H	A	H	H	0	A	0	H	H
MG1-3	MLG630	15-279	H	H	H	H	A	H	B	H	H	A	H	H
MG1-3	MLG625	12-418-NG	H	H	H	H	A	H	B	H	B	A	A	H
MG1-3	MLG626	12-294-NG	H	H	H	H	A	H	B	H	B	A	0	H
MG1-3	MLG631	16-029	H	H	H	H	A	H	B	H	A	A	A	A
MG1-3	MLG632	12-352-NG	H	H	H	H	A	H	B	H	A	0	0	H
MG1-3	MLG633	12-154-NG	H	H	H	H	A	H	B	A	A	A	A	H
MG1-3	MLG1462	15-336	H	H	H	H	A	H	A	H	B	A	H	A
MG1-3	MLG1617	16-104	H	H	H	H	A	H	A	B	A	A	A	A
MG1-3	MLG2060	13-428	H	H	H	H	A	H	0	B	A	A	A	A
MG1-3	MLG2061	12-358-NG	H	H	H	H	A	H	0	B	A	A	A	A
MG1-3	MLG771	15-76	H	H	H	H	A	B	H	H	H	0	A	H
MG1-3	MLG773	15-37	H	H	H	H	A	B	H	H	B	A	A	H
MG1-3	MLG658	17-116	H	H	H	H	A	B	H	H	A	A	H	H
MG1-3	MLG793	17-289-1	H	H	H	H	A	B	H	H	A	A	B	H
MG1-3	MLG795	13-273	H	H	H	H	A	B	H	H	A	A	A	H
MG1-3	MLG791	17-323	H	H	H	H	A	B	H	H	A	A	A	A
MG1-3	MLG783	12-297-NG	H	H	H	H	A	B	H	B	H	A	A	H
MG1-3	MLG650	11-346	H	H	H	H	A	B	H	B	B	H	H	H
MG1-3	MLG774	11-241	H	H	H	H	A	B	H	B	B	H	H	H
MG1-3	MLG651	11-375	H	H	H	H	A	B	H	B	B	H	B	H
MG1-3	MLG649	17-100	H	H	H	H	A	B	H	B	B	H	A	H
MG1-3	MLG792	17-228	H	H	H	H	A	B	H	B	A	B	H	A
MG1-3	MLG798	12-155-NG	H	H	H	H	A	B	H	B	A	B	A	0
MG1-3	MLG794	12-88-NG	H	H	H	H	A	B	H	B	A	A	A	H
MG1-3	MLG796	12-86-NG	H	H	H	H	A	B	H	B	A	0	A	H
MG1-3	MLG782	16-313	H	H	H	H	A	B	H	A	H	A	H	A
MG1-3	MLG615	17-225	H	H	H	H	A	B	B	H	B	A	A	H
MG1-3	MLG1407	17-026-2	H	H	H	H	A	B	A	A	H	A	H	H
MG1-3	MLG1243	12-310-NG	H	H	H	H	A	A	H	H	H	B	A	H
MG1-3	MLG1188	17-213	H	H	H	H	A	A	H	H	H	A	A	H
MG1-3	MLG1275	12-311-NG	H	H	H	H	A	A	H	H	A	B	A	H
MG1-3	MLG1276	17-007-2	H	H	H	H	A	A	H	H	A	A	H	H
MG1-3	MLG1268	16-184	H	H	H	H	A	A	H	H	A	A	H	A
MG1-3	MLG1273	17-229-2	H	H	H	H	A	A	H	H	A	A	A	H
MG1-3	MLG1266	16-173	H	H	H	H	A	A	H	H	A	A	A	A
MG1-3	MLG1242	12-159-NG	H	H	H	H	A	A	H	B	H	A	A	H
MG1-3	MLG700	11-110	H	H	H	H	A	A	H	B	B	H	H	H
MG1-3	MLG699	14-309	H	H	H	H	A	A	H	B	B	B	H	H
MG1-3	MLG701	12-347-NG	H	H	H	H	A	A	H	B	B	A	B	H
MG1-3	MLG1274	12-252-NG	H	H	H	H	A	A	H	B	A	B	A	H
MG1-3	MLG1272	12-318-NG	H	H	H	H	A	A	H	B	A	A	A	H
MG1-3	MLG1277	12-312-NG	H	H	H	H	A	A	H	B	A	A	A	0
MG1-3	MLG644	17-076	H	H	H	H	A	A	B	H	A	A	H	A
MG1-3	MLG638	12-122-NG	H	H	H	H	A	A	B	B	B	B	A	H
MG1-3	MLG1324	16-160	H	H	H	H	A	0	H	H	A	B	B	A
MG1-3	MLG712	11-174	H	H	H	H	A	0	H	B	B	H	H	H
MG1-3	MLG2050	13-468	H	H	H	H	A	0	A	B	A	0	A	A
MG1-3	MLG963	16-260	H	B	H	H	A	H	H	H	H	A	H	A
MG1-3	MLG907	11-190	H	B	H	H	A	H	H	H	B	A	H	H
MG1-3	MLG1097	11-202	H	B	H	H	A	H	H	H	A	A	H	H
MG1-3	MLG1079	17-116	H	B	H	H	A	H	H	H	A	A	A	H
MG1-3	MLG1123	13-245	H	B	H	H	A	H	H	H	A	A	A	A
MG1-3	MLG670	11-160	H	B	H	H	A	H	H	B	B	H	H	H
MG1-3	MLG919	13-079	H	B	H	H	A	H	H	B	B	0	B	0
MG1-3	MLG1196	13-412	H	B	H	H	A	A	H	H	B	B	H	A
MG1-3	MLG1265	16-030	H	B	H	H	A	A	H	H	A	A	A	A
MG1-3	MLG1199	14-62	H	B	H	H	A	A	H	0	B	0	H	A
MG1-3	MLG973	17-164	H	A	H	H	A	H	H	H	H	B	A	A
MG1-3	MLG988	17-262	H	A	H	H	A	H	H	H	H	A	A	H
MG1-3	MLG904	17-065-2	H	A	H	H	A	H	H	H	B	H	A	H
MG1-3	MLG905	17-134	H	A	H	H	A	H	H	H	B	B	A	H
MG1-3	MLG903	13-054	H	A	H	H	A	H	H	H	B	A	A	H
MG1-3	MLG924	17-005	H	A	H	H	A	H	H	H	B	A	A	H
MG1-3	MLG915	14-254	H	A	H	H	A	H	H	H	B	0	H	H
MG1-3	MLG1109	14-289	H	A	H	H	A	H	H	H	A	H	H	H
MG1-3	MLG1108	15-249	H	A	H	H	A	H	H	H	A	A	H	H
MG1-3	MLG688	16-78	H	A	H	H	A	H	H	H	A	A	H	H
MG1-3	MLG1113	17-128	H	A	H	H	A	H	H	H	A	A	B	H
MG1-3	MLG1076	17-242	H	A	H	H	A	H	H	H	A	A	A	H
MG1-3	MLG1073	17-148	H	A	H	H	A	H	H	H	A	A	A	H
MG1-3	MLG1093	13-009	H	A	H	H	A	H	H	H	A	A	A	H
MG1-3	MLG1063	13-050	H	A	H	H	A	H	H	H	A	A	A	A
MG1-3	MLG674	11-21	H	A	H	H	A	H	H	B	B	H	H	H
MG1-3	MLG1110	14-221	H	A	H	H	A	H	H	B	A	0	H	H
MG1-3	MLG859	13-246	H	A	H	H	A	H	H	A	A	A	B	A
MG1-3	MLG797	17-133-2	H	A	H	H	A	B	H	H	A	A	A	H
MG1-3	MLG1279	13-290	H	A	H	H	A	A	H	H	A	A	B	A
MG1-3	MLG1271	17-151	H	A	H	H	A	A	H	H	A	0	B	H
MG1-3	MLG1044	17-004	H	0	H	H	A	H	H	H	A	A	A	A
MG1-3	MLG882	16-312	H	H	B	H	A	H	H	H	B	A	A	A
MG1-3	MLG1081	17-229-1	H	H	B	H	A	H	H	H	A	A	A	H
MG1-3	MLG1053	16-306	H	H	B	H	A	H	H	H	A	A	A	A
MG1-3	MLG974	13-091	H	H	B	H	A	H	H	B	H	A	H	A
MG1-3	MLG885	13-069	H	H	B	H	A	H	H	A	B	A	A	A
MG1-3	MLG1549	16-350	H	H	B	H	A	H	A	B	H	A	A	A
MG1-3	MLG972	14-197	H	A	B	H	A	H	H	H	H	H	A	A
MG1-3	MLG990	15-153	H	H	A	H	A	H	H	H	H	A	H	H
MG1-3	MLG1008	14-252	H	H	A	H	A	H	H	H	H	A	A	A
MG1-3	MLG913	15-171	H	H	A	H	A	H	H	H	B	B	H	H
MG1-3	MLG897	13-058	H	H	A	H	A	H	H	H	B	A	A	H
MG1-3	MLG873	16-045	H	H	A	H	A	H	H	H	B	A	A	H
MG1-3	MLG884	16-049	H	H	A	H	A	H	H	H	B	A	A	A
MG1-3	MLG891	16-301	H	H	A	H	A	H	H	H	B	0	H	A
MG1-3	MLG902	15-31	H	H	A	H	A	H	H	H	B	0	A	H
MG1-3	MLG1068	14-194	H	H	A	H	A	H	H	H	A	H	H	A
MG1-3	MLG1086	15-187-NG	H	H	A	H	A	H	H	H	A	H	A	H
MG1-3	MLG1060	13-070	H	H	A	H	A	H	H	H	A	H	A	A
MG1-3	MLG1069	16-022	H	H	A	H	A	H	H	H	A	B	H	A
MG1-3	MLG1089	17-052-1	H	H	A	H	A	H	H	H	A	B	A	H
MG1-3	MLG1129	16-126	H	H	A	H	A	H	H	H	A	B	A	A
MG1-3	MLG1100	15-81	H	H	A	H	A	H	H	H	A	A	H	H
MG1-3	MLG1083	15-185-NG	H	H	A	H	A	H	H	H	A	A	A	H
MG1-3	MLG1056	13-262	H	H	A	H	A	H	H	H	A	A	A	A
MG1-3	MLG1115	14-257	H	H	A	H	A	H	H	H	A	A	0	H
MG1-3	MLG1092	15-60	H	H	A	H	A	H	H	H	A	0	A	H
MG1-3	MLG684	14-89	H	H	A	H	A	H	H	B	H	H	A	A
MG1-3	MLG975	16-232	H	H	A	H	A	H	H	B	H	A	H	A
MG1-3	MLG1058	16-109	H	H	A	H	A	H	H	A	A	A	A	A
MG1-3	MLG1078	14-282	H	H	A	H	A	H	H	0	A	0	H	H
MG1-3	MLG657	13-439	H	H	A	H	A	B	H	H	A	A	A	H
MG1-3	MLG622	17-052-2	H	H	A	H	A	B	B	H	A	A	H	A
MG1-3	MLG1270	17-070	H	H	A	H	A	A	H	H	A	B	A	H
MG1-3	MLG643	15-71	H	H	A	H	A	A	B	H	H	A	H	A
MG1-3	MLG895	17-072	H	B	A	H	A	H	H	H	B	A	A	H
MG1-3	MLG962	16-174	H	B	A	H	A	H	H	A	H	A	A	A
MG1-3	MLG879	17-357-1	H	B	A	H	A	H	H	A	B	A	H	A
MG1-3	MLG1177	15-98	H	B	A	H	A	A	H	H	B	0	H	A
MG1-3	MLG971	13-390	H	A	A	H	A	H	H	H	H	A	A	A
MG1-3	MLG926	13-028	H	A	A	H	A	H	H	H	B	H	B	H
MG1-3	MLG887	16-326	H	A	A	H	A	H	H	H	B	A	A	A
MG1-3	MLG1064	17-163	H	A	A	H	A	H	H	H	A	H	A	A
MG1-3	MLG1176	13-203	H	A	A	H	A	A	H	B	B	A	A	A
MG1-3	MLG1788	17-383-2	H	A	A	H	A	A	A	H	H	A	0	H
MG1-3	MLG944	17-069-2	B	H	H	H	A	H	H	H	H	A	H	H
MG1-3	MLG790	17-196	B	H	H	H	A	B	H	H	A	A	H	H
MG1-3	MLG877	16-319	B	B	H	H	A	H	H	H	B	A	H	A
MG1-3	MLG663	11-378	B	A	H	H	A	H	H	B	B	H	H	H
MG1-3	MLG654	17-198-3	B	A	H	H	A	B	H	H	H	A	A	A
MG1-3	MLG648	17-314	B	A	H	H	A	B	H	H	B	H	A	A
MG1-3	MLG876	16-358	B	H	A	H	A	H	H	H	B	A	A	A
MG1-3	MLG676	11-51	A	H	H	H	A	H	H	B	B	H	H	H
MG1-3	MLG922	11-341	A	H	H	H	A	H	H	B	B	H	H	H
MG1-3	MLG678	11-229	A	H	H	H	A	H	H	B	B	H	H	H
MG1-3	MLG1121	12-298-NG	A	H	H	H	A	H	H	B	A	B	B	H
MG1-3	MLG659	17-202	A	H	H	H	A	B	H	H	A	A	A	H
MG1-3	MLG1278	12-21-NG	A	H	H	H	A	A	H	B	A	A	B	H
MG1-3	MLG1938	15-101	A	H	H	H	A	A	A	H	A	A	B	A
MG1-3	MLG875	16-196	A	H	B	H	A	H	H	B	B	A	H	H
MG1-3	MLG998	16-254	A	H	A	H	A	H	H	H	H	0	H	A
MG1-3	MLG942	17-226	0	H	H	H	A	H	H	H	H	A	H	H
MG1-3	MLG1004	14-190	0	H	H	H	A	H	H	H	H	A	H	H
MG1-3	MLG854	17-045	0	H	H	H	A	H	H	H	H	A	H	A
MG1-3	MLG1122	14-225	0	H	H	H	A	H	H	H	A	0	H	H
MG1-3	MLG1003	12-134-NG	0	H	H	H	A	H	H	B	H	H	A	H
MG1-3	MLG1006	12-313-NG	0	H	H	H	A	H	H	B	H	B	B	H
MG1-3	MLG1005	12-315-NG	0	H	H	H	A	H	H	B	H	A	B	H
MG1-3	MLG784	17-222	0	H	H	H	A	B	H	H	H	A	A	A
MG1-3	MLG707	12-308-NG	0	H	H	H	A	A	H	B	H	A	A	H
MG1-3	MLG647	15-288	0	H	H	H	A	0	B	A	A	A	H	0
MG1-3	MLG1132	14-68	0	A	H	H	A	H	H	H	A	0	H	H
MG1-3	MLG1047	16-256	0	A	H	H	A	H	H	H	A	0	A	H
MG1-3	MLG1096	12-67-NG	H	H	H	H	0	H	H	B	A	B	A	H
MG1-3	MLG1095	12-20-NG	H	H	H	H	0	H	H	B	A	A	A	H
MG1-3	MLG777	16-285	H	H	H	B	H	B	H	H	H	A	A	A
MG1-3	MLG1041	16-065	H	A	H	B	H	H	H	H	A	A	H	A
MG1-3	MLG867	17-132	H	A	H	B	H	H	H	A	B	A	A	B
MG1-3	MLG772	15-82	H	H	A	B	H	B	H	H	B	0	A	H
MG1-3	MLG954	14-213	H	H	H	B	A	H	H	H	H	H	H	H
MG1-3	MLG953	14-191	H	H	H	B	A	H	H	H	H	A	H	H
MG1-3	MLG948	16-354	H	H	H	B	A	H	H	H	H	A	A	A
MG1-3	MLG866	14-193	H	H	H	B	A	H	H	H	B	H	0	H
MG1-3	MLG865	16-265	H	H	H	B	A	H	H	H	B	A	H	H
MG1-3	MLG1072	13-246	H	H	H	B	A	H	H	H	B	A	H	A
MG1-3	MLG861	17-160	H	H	H	B	A	H	H	H	B	A	A	H
MG1-3	MLG862	15-54	H	H	H	B	A	H	H	H	B	A	A	H
MG1-3	MLG858	16-239	H	H	H	B	A	H	H	H	B	A	A	A
MG1-3	MLG1026	17-040	H	H	H	B	A	H	H	H	A	B	A	A
MG1-3	MLG1023	16-290	H	H	H	B	A	H	H	H	A	A	A	A
MG1-3	MLG1036	16-267	H	H	H	B	A	H	H	H	A	A	A	A
MG1-3	MLG1033	14-47-Yr9	H	H	H	B	A	H	H	H	A	0	H	H
MG1-3	MLG1037	17-025	H	H	H	B	A	H	H	H	A	0	A	A
MG1-3	MLG1172	13-232	H	H	H	B	A	H	H	H	0	A	A	A
MG1-3	MLG947	16-229	H	H	H	B	A	H	H	B	H	A	A	A
MG1-3	MLG960	14-91	H	H	H	B	A	H	H	B	H	0	H	H
MG1-3	MLG661	14-62-Yr43	H	H	H	B	A	H	H	B	B	H	A	A
MG1-3	MLG857	16-296	H	H	H	B	A	H	H	B	B	0	A	A
MG1-3	MLG1038	16-279	H	H	H	B	A	H	H	A	A	A	H	A
MG1-3	MLG1043	14-181	H	H	H	B	A	H	H	0	A	0	A	H
MG1-3	MLG624	16-005	H	H	H	B	A	H	B	B	B	H	H	A
MG1-3	MLG780	17-024	H	H	H	B	A	B	H	H	H	A	A	H
MG1-3	MLG1413	13-264	H	H	H	B	A	B	A	H	B	A	A	H
MG1-3	MLG1186	16-047	H	H	H	B	A	A	H	H	H	B	A	H
MG1-3	MLG1236	16-218	H	H	H	B	A	A	H	H	H	A	A	A
MG1-3	MLG1258	16-284	H	H	H	B	A	A	H	H	A	A	H	A
MG1-3	MLG1259	17-076-2	H	H	H	B	A	A	H	H	A	A	A	H
MG1-3	MLG1256	17-125	H	H	H	B	A	A	H	H	A	0	A	A
MG1-3	MLG698	17-058	H	H	H	B	A	A	H	B	B	A	A	A
MG1-3	MLG1787	17-302-1	H	H	H	B	A	A	A	B	H	A	A	H
MG1-3	MLG952	14-58	H	B	H	B	A	H	H	0	H	A	H	H
MG1-3	MLG951	17-121	H	A	H	B	A	H	H	H	H	A	A	H
MG1-3	MLG864	17-240	H	A	H	B	A	H	H	H	B	A	A	H
MG1-3	MLG1028	17-009	H	A	H	B	A	H	H	H	A	H	A	A
MG1-3	MLG1027	17-124-1	H	A	H	B	A	H	H	B	A	A	A	A
MG1-3	MLG686	13-429	H	A	H	B	A	H	H	A	A	0	A	A
MG1-3	MLG787	17-139	H	A	H	B	A	B	H	B	A	0	A	A
MG1-3	MLG1192	17-241	H	A	H	B	A	A	H	H	B	A	A	H
MG1-3	MLG1260	17-133-1	H	A	H	B	A	A	H	H	A	A	A	H
MG1-3	MLG950	14-288	H	H	A	B	A	H	H	H	H	0	A	H
MG1-3	MLG863	15-58	H	H	A	B	A	H	H	H	B	H	A	H
MG1-3	MLG871	16-129	H	H	A	B	A	H	H	H	B	0	A	A
MG1-3	MLG1030	16-298	H	H	A	B	A	H	H	H	A	A	H	A
MG1-3	MLG1024	13-368	H	H	A	B	A	H	H	H	A	A	A	A
MG1-3	MLG1031	16-014	H	H	A	B	A	H	H	H	A	0	H	A
MG1-3	MLG1042	16-122	H	H	A	B	A	H	H	H	A	0	H	A
MG1-3	MLG662	16-251	H	H	A	B	A	H	H	B	B	0	H	A
MG1-3	MLG860	16-171	H	H	A	B	A	H	H	A	B	A	H	A
MG1-3	MLG1025	16-061	H	H	A	B	A	H	H	A	A	A	A	A
MG1-3	MLG1022	16-195	H	H	A	B	A	H	H	A	A	A	A	A
MG1-3	MLG740	13-397	H	H	A	B	A	H	B	A	B	0	A	A
MG1-3	MLG2059	16-051	H	H	A	B	A	H	0	H	A	0	A	A
MG1-3	MLG776	16-143	H	H	A	B	A	B	H	H	H	0	A	A
MG1-3	MLG620	16-123	H	H	A	B	A	B	B	H	A	A	H	A
MG1-3	MLG1404	13-261	H	H	A	B	A	B	A	H	B	H	A	A
MG1-3	MLG1187	16-295	H	H	A	B	A	A	H	H	H	H	H	H
MG1-3	MLG1257	16-118	H	H	A	B	A	A	H	H	A	0	A	A
MG1-3	MLG946	16-359	H	B	A	B	A	H	H	A	H	A	A	A
MG1-3	MLG636	17-141-1	H	B	A	B	A	A	B	A	B	A	A	H
MG1-3	MLG1029	17-023	H	A	A	B	A	H	H	H	A	H	A	A
MG1-3	MLG687	16-237	H	A	A	B	A	H	H	A	A	0	A	A
MG1-3	MLG781	16-217	H	A	A	B	A	B	H	H	H	0	H	H
MG1-3	MLG778	13-365	H	A	A	B	A	B	H	B	H	A	A	A
MG1-3	MLG949	17-142	H	0	A	B	A	H	H	H	H	A	A	A
MG1-3	MLG656	17-247	B	A	H	B	A	B	H	H	A	H	A	A
MG1-3	MLG621	17-340-3	B	H	A	B	A	B	B	A	A	B	B	A
MG1-3	MLG682	16-257	A	H	H	B	A	H	H	B	H	H	H	H
MG1-3	MLG1035	17-302-2	A	H	H	B	A	H	H	0	A	B	H	H
MG1-3	MLG1040	16-314	A	A	H	B	A	H	H	H	A	0	H	H
MG1-3	MLG870	16-297	A	A	A	B	A	H	H	H	B	0	B	A
MG1-3	MLG958	16-252	0	H	H	B	A	H	H	B	H	0	A	B
MG1-3	MLG957	14-107	0	A	H	B	A	H	H	H	H	H	H	H
MG1-3	MLG789	14-271	0	H	A	B	A	B	H	0	A	A	A	H
MG1-3	MLG1136	14-166	H	A	H	A	H	H	H	H	A	H	A	A
MG1-3	MLG1443	12-365-NG	H	A	H	A	H	B	A	B	A	B	A	A
MG1-3	MLG628	13-011	H	A	B	A	H	H	B	H	B	A	A	A
MG1-3	MLG619	16-75	A	A	A	A	H	B	B	A	H	A	A	A
MG1-3	MLG629	16-345	H	A	B	A	B	H	B	A	B	A	A	A
MG1-3	MLG616	13-132	B	A	B	A	B	B	B	B	B	A	A	A
MG1-3	MLG1013	16-130	H	H	H	A	A	H	H	H	H	A	H	A
MG1-3	MLG931	14-141	H	H	H	A	A	H	H	H	B	A	H	H
MG1-3	MLG939	15-99	H	H	H	A	A	H	H	H	B	A	A	H
MG1-3	MLG935	16-053	H	H	H	A	A	H	H	H	B	A	A	A
MG1-3	MLG940	12-336	H	H	H	A	A	H	H	H	B	A	A	0
MG1-3	MLG1145	15-313	H	H	H	A	A	H	H	H	A	H	H	A
MG1-3	MLG1151	14-296	H	H	H	A	A	H	H	H	A	A	H	H
MG1-3	MLG1149	12-228	H	H	H	A	A	H	H	H	A	A	A	H
MG1-3	MLG1137	12-002-2	H	H	H	A	A	H	H	H	A	A	A	A
MG1-3	MLG1160	13-021	H	H	H	A	A	H	H	H	A	A	A	0
MG1-3	MLG1147	14-72	H	H	H	A	A	H	H	H	A	0	A	H
MG1-3	MLG1158	16-046	H	H	H	A	A	H	H	H	A	0	A	A
MG1-3	MLG1168	16-004	H	H	H	A	A	H	H	H	A	0	A	A
MG1-3	MLG680	12-132	H	H	H	A	A	H	H	B	B	H	A	H
MG1-3	MLG934	17-065-1	H	H	H	A	A	H	H	B	B	A	A	A
MG1-3	MLG690	14-75	H	H	H	A	A	H	H	B	A	A	H	H
MG1-3	MLG1144	16-238	H	H	H	A	A	H	H	B	A	A	H	A
MG1-3	MLG1159	17-217	H	H	H	A	A	H	H	A	A	A	H	A
MG1-3	MLG1138	17-026-1	H	H	H	A	A	H	H	A	A	A	A	A
MG1-3	MLG1014	14-142	H	H	H	A	A	H	H	0	H	H	A	H
MG1-3	MLG660	14-180	H	H	H	A	A	B	H	0	A	H	H	H
MG1-3	MLG1304	15-323	H	H	H	A	A	A	H	H	A	A	H	H
MG1-3	MLG703	17-191	H	H	H	A	A	A	H	B	B	A	A	H
MG1-3	MLG1327	16-055	H	H	H	A	A	0	H	H	A	0	A	B
MG1-3	MLG679	11-39	H	B	H	A	A	H	H	H	B	H	H	A
MG1-3	MLG930	13-263	H	B	H	A	A	H	H	H	B	H	A	A
MG1-3	MLG1148	17-062	H	B	H	A	A	H	H	H	A	B	A	H
MG1-3	MLG937	17-077	H	A	H	A	A	H	H	H	B	A	A	A
MG1-3	MLG1142	17-122	H	A	H	A	A	H	H	H	A	B	A	A
MG1-3	MLG1150	17-137	H	A	H	A	A	H	H	H	A	A	A	H
MG1-3	MLG1140	17-076-1	H	A	H	A	A	H	H	H	A	A	A	A
MG1-3	MLG1141	17-227-1	H	A	H	A	A	H	H	B	A	H	A	A
MG1-3	MLG1325	17-016	H	A	H	A	A	0	H	B	A	B	A	A
MG1-3	MLG1157	17-120	H	0	H	A	A	H	H	B	A	B	A	A
MG1-3	MLG945	14-92	H	H	A	A	A	H	H	H	H	A	H	H
MG1-3	MLG938	16-131	H	H	A	A	A	H	H	H	B	A	H	A
MG1-3	MLG936	13-287	H	H	A	A	A	H	H	H	B	A	A	A
MG1-3	MLG1139	13-213	H	H	A	A	A	H	H	H	A	H	A	A
MG1-3	MLG1152	17-140	H	H	A	A	A	H	H	H	A	B	A	B
MG1-3	MLG1169	16-128	H	H	A	A	A	H	H	H	A	A	H	A
MG1-3	MLG1146	16-117	H	H	A	A	A	H	H	H	A	0	H	A
MG1-3	MLG1170	16-119	H	H	A	A	A	H	H	H	A	0	H	A
MG1-3	MLG1134	17-247	H	H	A	A	A	H	H	B	A	A	A	A
MG1-3	MLG768	16-147	H	H	A	A	A	B	H	A	B	0	A	A
MG1-3	MLG801	17-337	H	H	A	A	A	B	H	0	A	H	H	A
MG1-3	MLG855	13-062	H	A	A	A	A	H	H	H	H	H	H	A
MG1-3	MLG1143	17-223	H	A	A	A	A	H	H	H	A	B	A	A
MG1-3	MLG627	16-347	H	A	A	A	A	H	B	A	B	A	B	A
MG1-3	MLG775	13-029	H	A	A	A	A	B	H	A	B	A	A	A
MG1-3	MLG618	17-141-2	H	A	A	A	A	B	B	A	B	A	H	A
MG1-3	MLG1725	13-250	H	A	A	A	A	A	A	H	B	H	A	A
MG1-3	MLG1189	17-166	B	H	H	A	A	A	H	H	H	A	H	A
MG1-3	MLG1408	11-236	B	H	A	A	A	B	A	A	H	B	B	H
MG1-3	MLG1018	14-77	A	H	B	A	A	H	H	H	H	A	H	A
MG1-3	MLG1314	13-012	A	A	B	A	A	A	H	H	A	H	B	H
MG1-3	MLG1156	14-311	0	B	H	A	A	H	H	H	A	A	H	H
MG1-3	MLG856	14-73	0	A	H	A	A	H	H	H	H	A	H	H
MG1-3	MLG1167	14-222	0	H	A	A	A	H	H	H	A	0	H	H
MG1-3	MLG1171	14-264	0	0	A	A	A	H	H	H	A	0	A	H
MG1-3	MLG1329	14-4	H	H	H	0	A	0	H	H	A	A	H	H
MG1-3	MLG1021	15-322	H	A	H	0	A	H	H	H	H	A	H	H
MG1-3	MLG693	13-455	H	A	H	0	A	H	H	B	0	H	A	A
MG1-3	MLG1020	13-282	H	A	A	0	A	H	H	H	H	A	B	A
MG1-4	MLG43	2004-056	A	H	H	H	H	A	A	H	A	A	H	H
MG1-4	MLG111	2005-170	A	H	B	H	H	A	A	H	H	H	H	H
MG1-4	MLG468	2001-065	A	B	H	B	H	A	H	H	H	H	H	B
MG1-4	MLG473	1968-015-2	A	H	B	B	B	A	H	B	H	H	H	H
MG1-4	MLG475	2006-114	A	H	H	B	H	A	H	B	H	H	H	H
MG1-4	MLG476	1968-006-2	A	B	B	H	B	A	H	H	H	H	H	H
MG1-4	MLG478	1997-041	A	H	H	H	H	A	H	H	H	H	H	B
MG1-4	MLG514	2009-002	H	H	H	H	A	H	B	A	H	B	H	H
MG1-4	MLG634	15-62	A	H	A	H	A	H	B	H	A	0	A	H
MG1-4	MLG637	15-44	H	H	A	H	B	A	B	H	B	0	A	A
MG1-4	MLG639	11-27	B	A	A	A	A	A	B	A	B	A	H	A
MG1-4	MLG640	17-329	H	H	A	A	A	A	B	A	B	0	A	A
MG1-4	MLG641	16-348	H	A	A	A	A	A	B	A	B	A	A	A
MG1-4	MLG642	16-304	0	A	H	A	A	A	B	H	B	A	H	A
MG1-4	MLG689	16-67	B	A	A	A	0	H	H	0	A	0	A	A
MG1-4	MLG691	16-37	A	A	H	A	A	H	H	A	A	0	H	A
MG1-4	MLG692	16-68	0	B	A	A	B	H	H	H	A	0	A	A
MG1-4	MLG702	13-063	H	A	B	A	H	A	H	A	B	B	A	A
MG1-4	MLG713	14-306	H	A	A	A	A	0	H	0	B	0	H	H
MG1-4	MLG759	13-110	A	A	A	B	A	A	B	A	A	B	B	A
MG1-4	MLG779	15-41-ST	H	B	A	B	B	B	H	H	H	A	B	A
MG1-4	MLG785	14-169	A	A	A	A	A	B	H	H	H	H	H	A
MG1-4	MLG786	17-172	A	A	A	A	A	B	H	H	H	H	H	H
MG1-4	MLG868	16-312	A	H	H	B	H	H	H	A	B	A	A	A
MG1-4	MLG872	17-102	H	H	A	H	B	H	H	H	B	H	A	H
MG1-4	MLG921	13-279	A	H	H	H	A	H	H	H	B	A	A	A
MG1-4	MLG955	16-315	A	B	H	B	A	H	H	H	H	A	H	A
MG1-4	MLG965	16-303	A	H	H	H	H	H	H	B	H	0	A	H
MG1-4	MLG999	14-291	A	H	H	H	A	H	H	H	H	A	H	H
MG1-4	MLG1000	17-012	A	H	H	H	A	H	H	H	H	A	A	H
MG1-4	MLG1001	14-229	A	H	H	H	A	H	H	H	H	A	H	H
MG1-4	MLG1002	14-23	A	A	A	H	A	H	H	H	H	0	H	H
MG1-4	MLG1010	13-300	H	A	A	H	A	H	H	A	H	A	H	H
MG1-4	MLG1011	12-376-NG	A	H	H	H	B	H	H	B	H	A	A	A
MG1-4	MLG1012	17-104	A	A	A	H	A	H	H	B	H	0	A	H
MG1-4	MLG1015	17-130	H	A	A	A	A	H	H	A	H	A	A	H
MG1-4	MLG1017	14-304	H	A	A	A	A	H	H	A	H	H	H	H
MG1-4	MLG1032	13-254	H	A	A	B	A	H	H	H	A	B	B	A
MG1-4	MLG1034	16-193	A	B	H	B	H	H	H	A	A	A	H	A
MG1-4	MLG1046	14-8	A	H	H	H	A	H	H	H	A	A	H	H
MG1-4	MLG1051	13-476	H	H	H	H	B	H	H	H	A	A	A	A
MG1-4	MLG1094	17-143	H	A	A	H	A	H	H	A	A	H	A	H
MG1-4	MLG1119	15-67	A	H	H	H	A	H	H	H	A	H	A	H
MG1-4	MLG1120	14-54	A	H	H	H	A	H	H	H	A	A	H	H
MG1-4	MLG1153	13-231	A	H	H	A	A	H	H	H	A	A	A	A
MG1-4	MLG1154	16-185	A	A	H	A	A	H	H	H	A	0	A	A
MG1-4	MLG1155	16-268	A	A	A	A	A	H	H	H	A	0	A	A
MG1-4	MLG1161	17-152	A	A	A	A	A	H	H	H	A	0	H	A
MG1-4	MLG1162	15-192	A	A	A	A	A	H	H	H	A	A	B	A
MG1-4	MLG1163	12-206-2	A	H	H	A	A	H	H	H	A	A	A	H
MG1-4	MLG1164	12-245-NG	A	A	A	A	A	H	H	B	A	A	B	H
MG1-4	MLG1165	12-328-NG	A	A	A	A	A	H	H	B	A	B	B	H
MG1-4	MLG1166	12-423-NG	A	A	A	A	A	H	H	B	A	0	B	H
MG1-4	MLG1175	13-288	A	A	H	A	A	H	H	A	0	A	A	A
MG1-4	MLG1190	16-258	H	H	A	B	A	A	H	A	B	A	A	A
MG1-4	MLG1191	17-127-1	H	A	A	B	A	A	H	A	B	H	A	A
MG1-4	MLG1194	13-088	H	H	H	H	A	A	H	H	B	A	A	A
MG1-4	MLG1195	13-071	H	H	A	H	A	A	H	H	B	H	A	A
MG1-4	MLG1197	12-204-2	H	H	H	H	A	A	H	H	B	A	A	H
MG1-4	MLG1198	16-233	A	H	H	H	A	A	H	A	B	B	B	B
MG1-4	MLG1200	16-194	H	H	H	H	A	A	H	H	B	A	H	A
MG1-4	MLG1201	17-046	H	B	H	H	A	A	H	H	B	A	A	H
MG1-4	MLG1202	17-233	H	H	H	A	A	A	H	B	B	H	H	A
MG1-4	MLG1203	16-316	0	A	A	A	A	A	H	H	B	0	H	H
MG1-4	MLG1204	13-013	H	A	B	A	H	A	H	B	B	A	A	A
MG1-4	MLG1205	13-013	H	A	B	A	H	A	H	A	B	H	A	A
MG1-4	MLG1206	17-126	H	H	A	A	A	A	H	A	B	A	A	A
MG1-4	MLG1207	13-030	H	A	A	A	A	A	H	A	B	A	A	A
MG1-4	MLG1209	16-032	H	A	A	A	A	A	H	A	B	A	H	A
MG1-4	MLG1210	14-149-Yr8	H	A	A	A	A	A	H	A	B	A	B	A
MG1-4	MLG1212	13-298	H	A	A	A	A	A	H	A	B	A	A	A
MG1-4	MLG1214	15-41	H	A	A	A	H	A	H	H	B	A	A	H
MG1-4	MLG1215	15-83	H	A	A	A	H	A	H	H	B	0	A	H
MG1-4	MLG1216	13-030	H	A	B	A	A	A	H	A	B	A	A	H
MG1-4	MLG1217	17-044-2	H	A	A	A	A	A	H	A	B	H	A	H
MG1-4	MLG1218	17-073	H	A	A	A	A	A	H	A	B	B	A	H
MG1-4	MLG1219	17-079	H	A	H	A	A	A	H	H	B	A	A	H
MG1-4	MLG1220	14-289-NG-ST	H	A	H	A	H	A	H	H	B	H	H	H
MG1-4	MLG1222	14-121	H	A	A	A	A	A	H	0	B	A	H	H
MG1-4	MLG1224	16-040	A	A	A	A	A	A	H	B	B	A	A	A
MG1-4	MLG1225	14-5	0	A	A	A	A	A	H	A	B	A	H	H
MG1-4	MLG1226	16-066	H	A	A	A	A	A	H	H	B	0	H	A
MG1-4	MLG1227	12-45	H	A	A	A	A	A	H	A	B	H	B	B
MG1-4	MLG1228	15-314	A	A	A	A	H	A	H	H	B	H	H	H
MG1-4	MLG1230	16-187	H	A	A	A	A	A	H	H	B	0	A	H
MG1-4	MLG1234	16-405	B	A	A	A	A	A	H	H	H	0	A	H
MG1-4	MLG1235	17-207	A	A	A	A	A	A	H	0	H	B	A	A
MG1-4	MLG1237	13-294	H	A	A	B	A	A	H	A	H	A	A	A
MG1-4	MLG1239	13-092	H	H	A	H	A	A	H	A	H	A	A	A
MG1-4	MLG1240	17-108-1	H	H	H	H	A	A	H	B	H	H	A	A
MG1-4	MLG1241	16-157	H	A	A	H	A	A	H	H	H	A	A	A
MG1-4	MLG1244	16-192	A	A	A	H	A	A	H	H	H	A	H	H
MG1-4	MLG1245	16-148	H	A	A	H	H	A	H	H	H	H	H	A
MG1-4	MLG1247	17-094	H	B	A	A	A	A	H	H	H	A	A	A
MG1-4	MLG1248	16-034	H	B	A	A	A	A	H	A	H	A	A	A
MG1-4	MLG1250	14-37-Yr44	H	A	A	A	A	A	H	A	H	A	H	H
MG1-4	MLG1251	12-173-NG	H	A	A	A	A	A	H	B	H	B	H	H
MG1-4	MLG1252	14-21	A	A	A	A	A	A	H	H	H	A	H	H
MG1-4	MLG1253	14-293-Yr8	H	A	H	A	A	A	H	H	H	H	H	H
MG1-4	MLG1261	16-249	A	A	A	B	A	A	H	H	A	H	H	A
MG1-4	MLG1262	13-215	B	A	A	B	H	A	H	H	A	B	A	A
MG1-4	MLG1264	13-096	B	H	A	H	A	A	H	B	A	A	B	A
MG1-4	MLG1267	12-151-NG	H	H	H	H	H	A	H	B	A	B	H	A
MG1-4	MLG1269	15-298	H	A	A	H	A	A	H	H	A	0	H	A
MG1-4	MLG1280	17-129	H	A	A	H	A	A	H	H	A	A	A	H
MG1-4	MLG1281	13-473	A	A	A	H	A	A	H	H	A	A	H	A
MG1-4	MLG1282	13-275	A	A	A	H	A	A	H	H	A	B	H	A
MG1-4	MLG1284	16-203	H	H	A	H	B	A	H	H	A	0	B	A
MG1-4	MLG1285	17-067	H	B	A	A	B	A	H	A	A	A	A	A
MG1-4	MLG1286	15-42	A	A	A	A	H	A	H	H	A	A	A	H
MG1-4	MLG1287	14-254-NG-ST	B	A	H	A	H	A	H	H	A	H	H	H
MG1-4	MLG1288	14-37	B	H	H	A	A	A	H	A	A	A	B	H
MG1-4	MLG1290	13-204	H	A	A	A	A	A	H	B	A	A	A	A
MG1-4	MLG1294	16-213	H	A	A	A	A	A	H	A	A	A	A	A
MG1-4	MLG1296	15-84	H	A	A	A	H	A	H	H	A	A	A	H
MG1-4	MLG1302	15-266-Yr7	H	A	A	A	A	A	H	A	A	H	H	H
MG1-4	MLG1303	13-035	H	A	A	A	A	A	H	A	A	A	A	H
MG1-4	MLG1305	14-270	H	A	A	A	A	A	H	A	A	A	H	H
MG1-4	MLG1306	13-238	A	A	A	A	A	A	H	H	A	H	H	A
MG1-4	MLG1307	15-314-Yr27	A	A	A	A	A	A	H	H	A	A	B	A
MG1-4	MLG1308	13-176	A	A	A	A	A	A	H	H	A	B	B	A
MG1-4	MLG1309	13-425	A	A	A	A	A	A	H	H	A	0	B	A
MG1-4	MLG1310	14-71	A	A	A	A	A	A	H	H	A	H	B	H
MG1-4	MLG1311	12-138-NG	A	A	A	A	B	A	H	B	A	H	B	H
MG1-4	MLG1312	15-64	A	A	A	A	A	A	H	H	A	A	B	H
MG1-4	MLG1313	12-382-NG	A	A	A	A	A	A	H	B	A	H	B	H
MG1-4	MLG1316	13-420	A	A	A	A	A	A	H	H	A	0	B	H
MG1-4	MLG1317	14-308	A	A	A	A	A	A	H	H	A	B	B	H
MG1-4	MLG1322	17-131	H	A	A	A	A	0	H	H	B	0	A	H
MG1-4	MLG1338	10-68	A	H	H	H	A	B	H	A	B	H	H	H
MG1-4	MLG1343	10-282	H	H	H	B	A	H	H	A	B	H	A	H
MG1-4	MLG1344	11-5	A	A	H	B	A	H	H	A	B	A	H	H
MG1-4	MLG1346	10-392	H	H	H	H	A	H	H	A	B	H	H	H
MG1-4	MLG1349	11-258	A	H	H	H	A	H	H	B	B	H	H	H
MG1-4	MLG1350	17-071	H	A	A	A	A	H	H	0	B	H	0	A
MG1-4	MLG1354	15-132	H	H	A	A	A	H	H	A	B	H	A	H
MG1-4	MLG1360	17-214	H	A	H	H	A	H	H	H	H	A	A	H
MG1-4	MLG1361	12-306-NG	H	H	H	H	A	H	H	B	H	A	A	H
MG1-4	MLG1363	10-59	H	H	H	H	A	H	H	A	H	B	H	H
MG1-4	MLG1366	12-232-1	H	A	A	A	A	H	H	H	A	H	A	H
MG1-4	MLG1368	15-89	A	H	H	A	A	H	H	H	A	0	H	A
MG1-4	MLG1376	12-152-NG	H	H	H	H	A	A	H	B	B	H	A	H
MG1-4	MLG1377	10-107	H	H	H	H	H	A	H	A	B	H	H	H
MG1-4	MLG1378	11-12	H	H	A	H	A	A	H	H	B	B	B	H
MG1-4	MLG1385	10-5-NG	H	A	A	A	A	A	H	A	B	H	H	B
MG1-4	MLG1389	13-245	B	H	H	H	A	A	H	H	A	H	B	A
MG1-4	MLG1390	13-466	H	H	H	H	A	A	H	H	A	A	A	A
MG1-4	MLG1391	17-227-3	H	H	H	H	A	A	H	H	A	A	H	A
MG1-4	MLG1398	13-470	H	H	H	0	A	A	H	B	0	H	A	A
MG1-4	MLG1412	13-252	A	H	A	B	0	B	A	H	H	B	H	A
MG1-4	MLG1414	16-309	H	H	H	H	A	B	A	H	B	A	A	A
MG1-4	MLG1415	13-281	H	A	H	H	A	B	A	H	B	B	A	A
MG1-4	MLG1417	14-175	H	H	A	A	A	B	A	H	B	H	H	A
MG1-4	MLG1419	17-167	A	A	H	B	A	B	A	A	H	A	A	H
MG1-4	MLG1420	13-362	H	A	H	B	A	B	A	H	H	H	A	A
MG1-4	MLG1422	12-399-NG	H	H	H	H	A	B	A	H	H	A	H	A
MG1-4	MLG1423	12-160-NG	H	H	H	H	A	B	A	H	H	A	B	H
MG1-4	MLG1424	11-151	A	A	A	H	A	B	A	A	H	H	H	H
MG1-4	MLG1425	17-101	H	A	H	A	A	B	A	H	H	A	H	A
MG1-4	MLG1426	15-155	H	0	A	A	H	B	A	A	H	A	B	A
MG1-4	MLG1427	14-218	A	A	A	A	A	B	A	A	H	B	H	A
MG1-4	MLG1428	13-217	0	A	A	0	H	B	A	H	H	A	H	A
MG1-4	MLG1429	17-162	H	H	H	B	A	B	A	H	A	H	A	A
MG1-4	MLG1430	17-277	H	H	B	B	A	B	A	A	A	0	A	A
MG1-4	MLG1431	13-216	H	A	A	B	A	B	A	H	A	A	A	A
MG1-4	MLG1432	13-309-NG	A	A	A	B	A	B	A	H	A	B	B	B
MG1-4	MLG1433	13-347	H	H	0	H	A	B	A	A	A	H	B	A
MG1-4	MLG1434	16-175	H	H	A	H	A	B	A	A	A	A	A	A
MG1-4	MLG1435	13-247	H	H	A	H	A	B	A	H	A	H	B	A
MG1-4	MLG1436	17-038	H	A	H	H	A	B	A	H	A	A	A	H
MG1-4	MLG1437	12-295-NG	H	H	H	H	A	B	A	H	A	A	H	H
MG1-4	MLG1438	14-106	H	A	A	H	A	B	A	H	A	0	A	A
MG1-4	MLG1446	16-390	A	H	B	A	A	B	A	H	A	0	H	A
MG1-4	MLG1447	17-358	A	A	A	A	A	B	A	H	A	B	H	H
MG1-4	MLG1474	13-265	0	H	A	H	B	H	A	H	H	H	B	A
MG1-4	MLG1475	17-103	A	A	A	A	A	H	A	H	H	H	H	A
MG1-4	MLG1477	13-319	H	A	H	B	H	H	A	B	B	0	A	A
MG1-4	MLG1478	13-264	B	A	A	B	A	H	A	H	B	H	A	A
MG1-4	MLG1479	12-178-NG	H	B	H	B	A	H	A	H	B	A	A	A
MG1-4	MLG1480	13-445	H	H	H	B	A	H	A	H	B	A	A	A
MG1-4	MLG1481	16-060	H	H	A	B	A	H	A	H	B	A	H	A
MG1-4	MLG1483	15-157	H	H	A	B	A	H	A	H	B	A	A	H
MG1-4	MLG1484	17-189-1	H	A	H	B	A	H	A	H	B	A	A	H
MG1-4	MLG1486	16-280	0	H	H	B	A	H	A	H	B	A	H	H
MG1-4	MLG1487	13-348	H	H	A	B	A	H	A	B	B	H	A	A
MG1-4	MLG1488	15-271	A	H	H	B	A	H	A	H	B	A	A	A
MG1-4	MLG1489	14-131	H	H	H	H	A	H	A	H	B	A	H	A
MG1-4	MLG1490	16-336	H	B	A	H	A	H	A	B	B	H	A	A
MG1-4	MLG1491	16-323	H	H	H	H	A	H	A	B	B	A	A	A
MG1-4	MLG1492	12-153-NG	H	H	H	H	A	H	A	H	B	A	A	A
MG1-4	MLG1493	13-277	H	H	H	H	A	H	A	B	B	H	A	A
MG1-4	MLG1494	16-113	H	H	H	H	A	H	A	H	B	H	A	A
MG1-4	MLG1495	13-325	H	A	H	H	A	H	A	H	B	A	A	A
MG1-4	MLG1496	13-326	H	A	H	H	A	H	A	H	B	H	A	A
MG1-4	MLG1497	12-422-NG	H	H	H	H	0	H	A	H	B	A	A	A
MG1-4	MLG1498	15-295	H	H	H	H	H	H	A	H	B	A	H	A
MG1-4	MLG1499	16-286	H	H	H	H	A	H	A	A	B	A	H	A
MG1-4	MLG1500	15-301	H	A	H	H	A	H	A	H	B	B	H	A
MG1-4	MLG1501	16-043	H	H	H	H	A	H	A	H	B	A	A	A
MG1-4	MLG1502	13-252	H	B	H	H	A	H	A	H	B	A	A	H
MG1-4	MLG1503	12-357-NG	H	H	H	H	A	H	A	H	B	A	A	H
MG1-4	MLG1504	15-137	H	H	H	H	A	H	A	0	B	A	A	H
MG1-4	MLG1505	11-313	H	H	H	H	A	H	A	B	B	H	A	H
MG1-4	MLG1506	17-270-2	H	A	H	H	A	H	A	H	B	A	A	H
MG1-4	MLG1507	15-106	H	0	H	H	0	H	A	H	B	A	A	H
MG1-4	MLG1508	17-108-2	H	B	H	H	A	H	A	B	B	H	H	H
MG1-4	MLG1509	11-288	H	H	H	H	A	H	A	H	B	A	H	H
MG1-4	MLG1510	11-309	H	H	H	H	A	H	A	B	B	H	H	H
MG1-4	MLG1511	14-204	H	H	H	H	A	H	A	H	B	0	H	H
MG1-4	MLG1512	12-413-NG	H	H	H	H	A	H	A	H	B	A	B	H
MG1-4	MLG1513	11-340	A	H	H	H	A	H	A	B	B	H	H	A
MG1-4	MLG1514	11-149	A	H	H	H	H	H	A	B	B	H	H	H
MG1-4	MLG1515	11-135	A	H	H	H	A	H	A	B	B	H	H	H
MG1-4	MLG1516	13-214	H	A	H	H	A	H	A	H	B	H	A	A
MG1-4	MLG1517	15-240	H	0	H	H	A	H	A	H	B	A	A	A
MG1-4	MLG1518	11-339	H	B	H	H	H	H	A	B	B	H	H	A
MG1-4	MLG1519	11-308	A	H	H	H	H	H	A	H	B	H	H	B
MG1-4	MLG1521	16-035	H	B	A	A	A	H	A	A	B	A	A	A
MG1-4	MLG1522	13-219	H	H	A	A	A	H	A	H	B	A	A	A
MG1-4	MLG1523	13-378	H	A	A	A	A	H	A	A	B	0	A	A
MG1-4	MLG1524	15-334	H	H	A	A	A	H	A	B	B	A	A	A
MG1-4	MLG1525	15-156	H	H	A	A	A	H	A	H	B	A	A	H
MG1-4	MLG1527	13-443	H	H	A	A	A	H	A	H	B	A	A	A
MG1-4	MLG1529	15-251	H	H	H	A	A	H	A	B	B	0	A	H
MG1-4	MLG1530	15-182-NG	A	H	H	A	0	H	A	A	B	A	A	H
MG1-4	MLG1531	16-221	H	H	A	H	A	H	A	A	H	A	A	A
MG1-4	MLG1532	13-331	B	H	H	B	A	H	A	H	H	A	A	A
MG1-4	MLG1533	13-446	B	A	H	B	A	H	A	H	H	A	A	H
MG1-4	MLG1534	16-262	H	A	B	B	A	H	A	A	H	0	A	A
MG1-4	MLG1535	13-384	H	H	H	B	A	H	A	H	H	A	A	A
MG1-4	MLG1537	13-328	H	H	A	B	A	H	A	H	H	B	A	A
MG1-4	MLG1538	13-307	H	A	H	B	A	H	A	H	H	A	A	A
MG1-4	MLG1539	13-339	H	A	H	B	A	H	A	A	H	A	A	A
MG1-4	MLG1541	16-346	A	B	H	B	A	H	A	B	H	A	A	A
MG1-4	MLG1542	13-374	H	H	A	B	H	H	A	H	H	H	A	A
MG1-4	MLG1543	16-273	H	B	A	B	A	H	A	A	H	B	H	A
MG1-4	MLG1544	16-305	H	A	A	B	A	H	A	A	H	0	H	H
MG1-4	MLG1545	17-305	H	H	H	H	A	H	A	H	H	A	A	A
MG1-4	MLG1546	12-417-NG	H	H	H	H	A	H	A	H	H	H	B	A
MG1-4	MLG1547	12-403-NG	H	H	H	H	A	H	A	H	H	A	B	A
MG1-4	MLG1548	12-282-NG	H	A	H	H	A	H	A	B	H	A	B	A
MG1-4	MLG1550	13-235	H	H	H	H	A	H	A	H	H	A	A	A
MG1-4	MLG1551	16-038	H	H	A	H	A	H	A	H	H	A	A	A
MG1-4	MLG1552	13-245	H	H	H	H	A	H	A	A	H	A	A	A
MG1-4	MLG1553	14-174	H	H	H	H	A	H	A	B	H	H	A	A
MG1-4	MLG1554	13-373	H	H	A	H	A	H	A	B	H	H	A	A
MG1-4	MLG1555	13-380	H	H	H	H	A	H	A	A	H	H	A	A
MG1-4	MLG1556	13-452	H	A	H	H	A	H	A	H	H	A	A	A
MG1-4	MLG1557	13-084	H	A	A	H	A	H	A	H	H	A	A	A
MG1-4	MLG1558	15-276	H	H	H	H	A	H	A	H	H	A	H	A
MG1-4	MLG1559	12-344-NG	H	H	H	H	A	H	A	B	H	A	B	A
MG1-4	MLG1560	12-211-NG	H	H	H	H	A	H	A	H	H	A	0	A
MG1-4	MLG1561	16-038	H	H	A	H	A	H	A	A	H	A	A	A
MG1-4	MLG1563	15-55	H	B	H	H	A	H	A	H	H	H	A	H
MG1-4	MLG1564	15-136	H	H	H	H	A	H	A	B	H	A	A	H
MG1-4	MLG1565	12-402-NG	H	H	H	H	A	H	A	H	H	A	A	H
MG1-4	MLG1566	17-290	H	A	H	H	A	H	A	H	H	A	A	H
MG1-4	MLG1567	17-161	H	A	H	H	A	H	A	H	H	A	H	H
MG1-4	MLG1568	13-329	A	A	H	H	A	H	A	B	H	A	A	A
MG1-4	MLG1569	12-300-NG	H	A	H	H	A	H	A	H	H	A	0	A
MG1-4	MLG1570	13-398	H	H	A	H	H	H	A	B	H	0	A	A
MG1-4	MLG1571	11-97	A	A	A	H	A	H	A	H	H	B	H	H
MG1-4	MLG1573	14-138	H	A	A	A	A	H	A	H	H	A	H	H
MG1-4	MLG1574	14-128	A	A	A	A	A	H	A	H	H	H	B	A
MG1-4	MLG1575	15-141	B	H	H	A	A	H	A	H	H	A	A	H
MG1-4	MLG1576	15-169	B	H	A	A	A	H	A	H	H	H	A	H
MG1-4	MLG1577	12-400-NG	H	H	H	A	A	H	A	H	H	A	A	A
MG1-4	MLG1578	16-036	H	H	A	A	A	H	A	A	H	A	A	A
MG1-4	MLG1579	14-179	H	H	A	A	A	H	A	H	H	H	A	A
MG1-4	MLG1580	15-150	H	H	H	A	0	H	A	H	H	A	A	A
MG1-4	MLG1581	16-039	H	A	A	A	A	H	A	A	H	A	A	A
MG1-4	MLG1582	15-148	H	H	0	A	A	H	A	B	H	A	A	H
MG1-4	MLG1583	13-415	H	H	H	A	A	H	A	H	H	A	A	H
MG1-4	MLG1584	12-223-2	H	H	A	A	A	H	A	H	H	A	A	H
MG1-4	MLG1586	14-213	A	A	A	A	A	H	A	A	H	H	A	A
MG1-4	MLG1587	14-111	A	A	A	A	A	H	A	A	H	B	A	A
MG1-4	MLG1588	17-383-1	A	A	H	A	A	H	A	H	H	H	A	H
MG1-4	MLG1590	11-296	0	H	H	A	B	H	A	B	H	A	H	A
MG1-4	MLG1591	15-97	H	B	A	A	A	H	A	H	H	0	H	A
MG1-4	MLG1592	15-256	H	H	A	A	A	H	A	B	H	A	A	A
MG1-4	MLG1593	11-310	H	H	H	A	A	H	A	H	H	A	H	H
MG1-4	MLG1594	14-122	A	A	A	A	H	H	A	H	H	B	A	A
MG1-4	MLG1597	13-320	A	H	H	B	A	H	A	H	A	H	A	A
MG1-4	MLG1599	13-474	H	H	A	B	B	H	A	H	A	A	A	A
MG1-4	MLG1600	16-181	H	B	A	B	A	H	A	H	A	A	A	A
MG1-4	MLG1601	13-388	H	H	H	B	A	H	A	H	A	A	A	A
MG1-4	MLG1602	13-385	H	H	A	B	A	H	A	H	A	A	A	A
MG1-4	MLG1603	16-353	H	A	A	B	A	H	A	H	A	A	A	A
MG1-4	MLG1604	13-336	H	A	A	B	A	H	A	B	A	H	B	A
MG1-4	MLG1605	13-133	H	A	H	B	B	H	A	H	A	A	A	H
MG1-4	MLG1606	13-418	H	H	H	B	A	H	A	H	A	A	A	H
MG1-4	MLG1607	13-436	H	H	H	B	A	H	A	H	A	0	A	H
MG1-4	MLG1608	15-115	H	H	H	B	0	H	A	H	A	A	A	H
MG1-4	MLG1609	13-340	A	H	H	B	A	H	A	H	A	A	A	A
MG1-4	MLG1610	13-343	H	A	H	B	A	H	A	H	A	A	A	A
MG1-4	MLG1611	11-15	H	A	A	B	A	H	A	H	A	B	B	B
MG1-4	MLG1612	14-120	A	A	A	B	A	H	A	H	A	H	H	A
MG1-4	MLG1613	14-165	A	A	A	B	A	H	A	A	A	B	B	A
MG1-4	MLG1614	14-198	A	A	A	B	A	H	A	A	A	A	B	H
MG1-4	MLG1616	16-044	B	H	A	H	A	H	A	H	A	H	B	A
MG1-4	MLG1618	16-220	H	H	H	H	A	H	A	H	A	A	A	A
MG1-4	MLG1620	14-186	H	H	H	H	H	H	A	H	A	A	A	A
MG1-4	MLG1623	12-212-NG	H	H	H	H	A	H	A	H	A	A	A	A
MG1-4	MLG1624	16-352	H	H	A	H	A	H	A	H	A	A	A	A
MG1-4	MLG1625	13-341	H	H	H	H	A	H	A	H	A	H	A	A
MG1-4	MLG1626	16-360	H	H	H	H	A	H	A	H	A	B	A	A
MG1-4	MLG1627	13-321	H	A	B	H	A	H	A	H	A	B	A	A
MG1-4	MLG1628	16-244	H	A	A	H	A	H	A	H	A	0	A	A
MG1-4	MLG1629	13-357	H	A	A	H	B	H	A	B	A	H	H	A
MG1-4	MLG1630	14-297	H	A	A	H	H	H	A	H	A	H	H	A
MG1-4	MLG1631	13-463	H	H	H	H	A	H	A	H	A	A	H	A
MG1-4	MLG1632	15-294	H	H	H	H	A	H	A	H	A	H	H	A
MG1-4	MLG1633	14-170	H	H	H	H	A	H	A	A	A	H	H	A
MG1-4	MLG1634	13-401	H	A	A	H	A	H	A	A	A	A	H	A
MG1-4	MLG1635	14-83	H	H	A	H	A	H	A	H	A	0	B	A
MG1-4	MLG1636	17-230	H	H	H	H	A	H	A	H	A	A	A	H
MG1-4	MLG1637	17-381-2	H	H	H	H	A	H	A	H	A	A	A	H
MG1-4	MLG1638	13-122	H	H	H	H	B	H	A	H	A	A	A	H
MG1-4	MLG1639	13-104	H	A	H	H	B	H	A	H	A	A	A	H
MG1-4	MLG1640	12-15-NG	H	H	H	H	A	H	A	B	A	A	A	H
MG1-4	MLG1641	12-148-NG	H	H	H	H	A	H	A	H	A	A	A	H
MG1-4	MLG1642	13-454	H	H	A	H	A	H	A	H	A	A	A	H
MG1-4	MLG1643	12-309-NG	H	H	H	H	A	H	A	A	A	A	A	H
MG1-4	MLG1644	17-333-3	H	A	H	H	A	H	A	H	A	A	A	H
MG1-4	MLG1645	15-80	H	H	H	H	H	H	A	H	A	A	H	H
MG1-4	MLG1646	15-290	H	H	H	H	A	H	A	H	A	A	H	H
MG1-4	MLG1647	15-237	H	A	H	H	A	H	A	H	A	A	H	H
MG1-4	MLG1648	12-219-NG	H	H	H	H	A	H	A	H	A	A	0	H
MG1-4	MLG1649	16-182	H	H	H	H	A	H	A	H	A	A	A	B
MG1-4	MLG1650	16-335	A	B	A	H	A	H	A	B	A	A	A	A
MG1-4	MLG1651	13-045	A	H	H	H	A	H	A	H	A	H	A	H
MG1-4	MLG1652	16-266	A	H	A	H	A	H	A	H	A	0	H	H
MG1-4	MLG1653	14-187	B	H	A	H	A	H	A	H	A	A	A	A
MG1-4	MLG1654	14-172	H	H	H	H	A	H	A	H	A	A	H	A
MG1-4	MLG1656	15-216	H	H	H	H	A	H	A	B	A	A	A	H
MG1-4	MLG1657	15-147	H	H	A	H	A	H	A	B	A	A	A	H
MG1-4	MLG1658	12-407-NG	H	H	H	H	A	H	A	H	A	A	A	H
MG1-4	MLG1659	11-354	H	A	A	H	A	H	A	A	A	A	H	H
MG1-4	MLG1660	13-408	A	A	H	H	A	H	A	H	A	A	A	A
MG1-4	MLG1661	15-260	A	A	H	H	A	H	A	B	A	A	H	H
MG1-4	MLG1664	14-188	H	A	A	A	A	H	A	A	A	A	A	A
MG1-4	MLG1665	14-163	H	H	A	A	A	H	A	A	A	H	A	H
MG1-4	MLG1666	14-171	A	A	A	A	A	H	A	H	A	B	B	H
MG1-4	MLG1667	15-149	H	A	A	A	A	H	A	B	A	A	A	A
MG1-4	MLG1668	13-272	H	A	A	A	A	H	A	H	A	A	A	A
MG1-4	MLG1669	16-013	H	H	A	A	A	H	A	H	A	0	H	A
MG1-4	MLG1670	13-184	H	H	H	A	B	H	A	H	A	A	A	H
MG1-4	MLG1671	12-205-1	H	H	H	A	A	H	A	B	A	A	A	H
MG1-4	MLG1672	15-145	H	H	H	A	A	H	A	H	A	A	A	H
MG1-4	MLG1673	13-471	H	H	H	A	A	H	A	A	A	A	A	H
MG1-4	MLG1674	15-122	H	H	H	A	A	H	A	0	A	A	A	H
MG1-4	MLG1675	15-94	H	H	H	A	A	H	A	H	A	H	A	H
MG1-4	MLG1676	15-120	H	H	A	A	A	H	A	A	A	H	A	H
MG1-4	MLG1677	15-201	H	A	H	A	A	H	A	H	A	A	A	H
MG1-4	MLG1678	17-229-3	H	A	A	A	A	H	A	A	A	H	A	H
MG1-4	MLG1679	15-143	H	H	H	A	0	H	A	H	A	A	A	H
MG1-4	MLG1680	15-144	H	H	H	A	0	H	A	0	A	A	A	H
MG1-4	MLG1681	17-198-1	A	H	A	A	A	H	A	H	A	H	A	A
MG1-4	MLG1682	14-132	A	A	A	A	A	H	A	A	A	B	A	A
MG1-4	MLG1683	14-137	A	A	A	A	A	H	A	H	A	B	H	A
MG1-4	MLG1685	15-188-NG	A	H	A	A	A	H	A	H	A	A	A	H
MG1-4	MLG1686	15-151	A	H	A	A	A	H	A	A	A	A	A	H
MG1-4	MLG1687	14-105	A	A	A	A	A	H	A	H	A	B	H	H
MG1-4	MLG1690	14-164-ST	H	A	A	A	H	H	A	H	A	B	H	A
MG1-4	MLG1691	13-386	H	H	A	A	H	H	A	B	A	A	H	A
MG1-4	MLG1693	14-79	H	A	A	A	A	H	A	A	A	0	H	A
MG1-4	MLG1694	11-328	H	H	H	A	A	H	A	H	A	H	B	H
MG1-4	MLG1696	14-217-Yr44	A	A	A	A	A	H	A	A	A	H	A	A
MG1-4	MLG1697	14-161-Yr1	A	A	A	A	A	H	A	A	A	B	H	A
MG1-4	MLG1698	14-98-Yr1	A	A	A	A	A	H	A	A	A	B	B	A
MG1-4	MLG1699	17-153	A	A	A	A	A	H	A	H	A	A	A	H
MG1-4	MLG1700	13-449	A	A	A	A	A	H	A	H	A	H	A	H
MG1-4	MLG1702	17-068	A	A	A	A	A	H	A	H	A	H	A	B
MG1-4	MLG1704	16-016	H	H	A	A	A	H	A	H	A	0	A	A
MG1-4	MLG1705	13-296	A	B	H	A	A	H	A	B	A	B	H	A
MG1-4	MLG1706	15-348	H	A	H	0	A	H	A	H	A	A	H	H
MG1-4	MLG1707	13-237	0	H	A	0	A	H	A	H	A	H	H	A
MG1-4	MLG1708	13-444	B	H	H	0	A	H	A	H	0	A	A	A
MG1-4	MLG1710	13-426	H	H	H	0	A	H	A	H	0	A	A	A
MG1-4	MLG1711	13-419	H	H	H	0	A	H	A	H	0	A	A	H
MG1-4	MLG1793	15-69-Yr1	H	A	A	A	A	A	A	A	H	A	H	H
MG1-4	MLG1799	13-394	H	A	0	B	A	A	A	B	B	H	B	A
MG1-4	MLG1800	13-479	H	H	H	B	A	A	A	H	B	A	A	A
MG1-4	MLG1801	16-302	A	H	A	B	H	A	A	H	B	A	H	A
MG1-4	MLG1802	14-301	A	H	0	H	H	A	A	B	B	H	H	A
MG1-4	MLG1803	16-192	H	H	H	H	A	A	A	H	B	A	A	A
MG1-4	MLG1804	14-173	H	H	H	H	A	A	A	H	B	H	A	A
MG1-4	MLG1805	13-438	H	A	H	H	A	A	A	H	B	H	A	A
MG1-4	MLG1806	17-111	H	H	H	H	A	A	A	B	B	H	H	A
MG1-4	MLG1807	13-465	H	H	H	H	A	A	A	A	B	A	B	A
MG1-4	MLG1808	17-003-2	H	H	H	H	A	A	A	H	B	A	H	H
MG1-4	MLG1809	10-97	H	H	H	H	A	A	A	A	B	B	H	H
MG1-4	MLG1810	11-282	A	H	H	H	A	A	A	H	B	H	H	H
MG1-4	MLG1811	11-358	A	H	A	H	A	A	A	H	B	H	H	H
MG1-4	MLG1812	15-142	H	0	A	H	0	A	A	0	B	0	A	A
MG1-4	MLG1813	13-411	B	A	H	A	H	A	A	0	B	0	B	A
MG1-4	MLG1816	16-032	H	A	A	A	A	A	A	B	B	A	A	A
MG1-4	MLG1817	13-008	H	H	B	A	H	A	A	B	B	H	A	A
MG1-4	MLG1818	13-308	H	A	A	A	A	A	A	H	B	A	A	A
MG1-4	MLG1820	15-207	H	A	A	A	A	A	A	A	B	A	A	H
MG1-4	MLG1822	17-149	H	A	A	A	A	A	A	A	B	A	A	H
MG1-4	MLG1823	10-213	H	A	A	A	A	A	A	A	B	H	H	H
MG1-4	MLG1827	10-69	H	A	A	A	A	A	A	A	B	H	H	H
MG1-4	MLG1828	11-3	H	A	0	A	A	A	A	H	B	A	B	B
MG1-4	MLG1829	16-007	H	A	A	A	A	A	A	H	B	0	B	B
MG1-4	MLG1838	15-83-NG-ST	H	A	A	A	H	A	A	B	B	A	A	H
MG1-4	MLG1847	12-35	H	A	A	H	A	A	A	A	H	A	H	B
MG1-4	MLG1850	12-374-NG	A	A	A	A	A	A	A	B	H	A	B	H
MG1-4	MLG1852	13-370	H	H	A	B	A	A	A	A	H	H	A	A
MG1-4	MLG1853	16-211	A	A	A	B	A	A	A	H	H	A	A	H
MG1-4	MLG1854	13-206	A	A	A	H	A	A	A	A	H	B	A	A
MG1-4	MLG1855	13-317	B	H	H	H	A	A	A	H	H	A	A	A
MG1-4	MLG1856	13-046	H	H	H	H	A	A	A	A	H	0	H	A
MG1-4	MLG1857	15-129	H	H	H	H	A	A	A	H	H	A	A	H
MG1-4	MLG1860	13-133	H	A	B	H	A	A	A	A	H	B	B	A
MG1-4	MLG1861	11-301	H	H	A	H	A	A	A	H	H	H	H	H
MG1-4	MLG1862	11-345	H	A	A	H	A	A	A	H	H	H	H	H
MG1-4	MLG1863	11-348	H	A	A	H	A	A	A	H	H	H	B	H
MG1-4	MLG1864	17-377-2	A	A	A	H	A	A	A	A	H	B	A	A
MG1-4	MLG1865	11-303	A	H	A	H	A	A	A	H	H	H	H	H
MG1-4	MLG1866	11-271	A	H	A	H	A	A	A	A	H	H	H	H
MG1-4	MLG1870	13-240	A	A	A	H	A	A	A	A	H	H	H	A
MG1-4	MLG1872	17-017	H	H	0	A	A	A	A	H	H	A	H	A
MG1-4	MLG1875	13-407	A	A	A	A	A	A	A	B	H	B	A	A
MG1-4	MLG1879	13-394	H	A	A	A	A	A	A	H	H	H	A	A
MG1-4	MLG1880	11-364	H	A	A	A	A	A	A	H	H	B	H	H
MG1-4	MLG1881	11-326	H	A	A	A	A	A	A	B	H	0	H	H
MG1-4	MLG1884	12-366-NG	A	A	A	A	H	A	A	B	H	H	A	A
MG1-4	MLG1885	13-393	A	A	A	A	A	A	A	A	H	B	A	A
MG1-4	MLG1895	12-384-NG	A	A	A	A	A	A	A	B	H	A	B	H
MG1-4	MLG1911	13-042	0	H	H	A	A	A	A	H	H	A	A	A
MG1-4	MLG1912	14-293	0	A	A	A	A	A	A	H	H	A	H	H
MG1-4	MLG1915	17-099	0	H	A	A	H	A	A	0	H	A	H	A
MG1-4	MLG1916	13-432	H	A	A	B	H	A	A	H	A	B	A	A
MG1-4	MLG1917	13-318	H	A	A	B	A	A	A	H	A	A	A	A
MG1-4	MLG1918	13-204	H	A	A	B	A	A	A	A	A	A	A	A
MG1-4	MLG1921	13-323	B	A	A	B	A	A	A	A	A	B	B	A
MG1-4	MLG1922	16-245	A	H	A	B	A	A	A	H	A	A	A	A
MG1-4	MLG1923	13-110	A	A	A	B	A	A	A	A	A	B	B	A
MG1-4	MLG1927	13-280	H	A	H	H	H	A	A	A	A	A	H	A
MG1-4	MLG1928	16-325	H	H	H	H	A	A	A	H	A	A	A	A
MG1-4	MLG1930	17-018	B	H	H	H	A	A	A	H	A	A	A	A
MG1-4	MLG1932	12-348-NG	H	H	H	H	A	A	A	H	A	A	H	A
MG1-4	MLG1933	16-310	H	H	H	H	A	A	A	H	A	A	A	A
MG1-4	MLG1934	13-083	H	A	B	H	A	A	A	H	A	H	A	A
MG1-4	MLG1935	13-475	H	A	A	H	A	A	A	H	A	B	H	A
MG1-4	MLG1936	13-043	H	H	A	H	H	A	A	H	A	A	A	H
MG1-4	MLG1939	13-268	A	H	A	H	A	A	A	H	A	H	A	A
MG1-4	MLG1940	10-187	H	A	A	H	A	A	A	A	A	B	B	H
MG1-4	MLG1945	13-110	A	A	A	H	A	A	A	H	A	B	A	A
MG1-4	MLG1953	13-022	B	A	A	H	A	A	A	A	A	H	B	A
MG1-4	MLG1956	16-033	H	A	A	A	A	A	A	A	A	A	A	A
MG1-4	MLG1957	16-242	B	A	A	A	A	A	A	H	A	A	H	A
MG1-4	MLG1958	16-172	H	A	A	A	A	A	A	B	A	A	A	A
MG1-4	MLG1960	17-212	H	H	A	A	A	A	A	H	A	A	A	A
MG1-4	MLG1961	13-451	H	A	A	A	A	A	A	A	A	A	H	A
MG1-4	MLG1962	13-085	H	A	A	A	A	A	A	A	A	B	H	A
MG1-4	MLG1966	15-266-Yr7	H	A	A	A	A	A	A	A	A	H	H	H
MG1-4	MLG1980	13-244	H	A	A	A	A	A	A	H	A	A	H	A
MG1-4	MLG1981	16-197	H	H	A	A	A	A	A	H	A	A	H	H
MG1-4	MLG1982	11-187	H	H	A	A	A	A	A	H	A	B	H	H
MG1-4	MLG1983	10-273	H	A	A	A	A	A	A	A	A	A	B	H
MG1-4	MLG1984	11-327	H	A	A	A	A	A	A	A	A	B	B	H
MG1-4	MLG2002	12-380-NG	A	A	A	A	A	A	A	B	A	A	H	H
MG1-4	MLG2032	14-57	0	A	A	A	A	A	A	A	A	0	B	H
MG1-4	MLG2035	15-266	H	A	A	A	A	A	A	A	A	H	A	A
MG1-4	MLG2036	15-211-NG	H	A	A	A	H	A	A	B	A	A	A	B
MG1-4	MLG2039	13-305	H	A	A	0	B	A	A	A	0	A	A	H
MG1-4	MLG2040	13-431	A	A	A	0	A	A	A	H	0	H	H	A
MG1-4	MLG2042	13-364	B	A	A	B	H	0	A	H	H	A	A	A
MG1-4	MLG2046	16-132	H	A	A	B	B	0	A	H	B	0	A	H
MG1-4	MLG2047	13-383	H	H	H	H	A	0	A	H	H	A	A	A
MG1-4	MLG2048	12-385-NG	A	A	A	A	H	0	A	B	H	B	A	H
MG1-4	MLG2052	13-162	A	A	H	H	A	0	A	H	A	H	H	A
MG1-4	MLG2053	14-189	A	H	A	A	A	0	A	H	A	H	H	A
MG1-4	MLG2058	16-418	H	H	A	A	A	H	0	H	B	0	A	A
MG1-4	MLG2062	15-303	A	A	A	A	A	H	0	H	A	H	H	A
MG1-4	MLG2064	14-152	A	A	A	A	A	A	0	B	H	0	B	H
MG1-4	MLG2065	12-397-NG	H	A	H	H	B	A	0	B	A	0	B	A
MG1-4	MLG2067	16-77	H	A	A	A	A	A	0	H	A	A	H	H
MG1-4	MLG2068	12-38	B	A	A	0	A	0	0	A	A	H	B	A
MG1-5	MLG881	14-66	H	H	H	H	H	H	H	H	B	A	A	A
MG1-5	MLG1941	11-331	H	B	H	H	H	A	A	A	A	B	B	B
MG1-5	MLG1127	14-104-ST	H	A	H	H	H	H	H	H	A	A	H	H
MG1-5	MLG1193	13-013	H	A	H	H	H	A	H	H	B	H	A	A
MG1-5	MLG653	11-76	A	A	H	H	H	A	H	B	B	B	H	H
MG1-5	MLG1321	13-212	H	A	H	H	B	A	A	H	A	B	A	A
MG1-5	MLG886	13-002	H	H	H	H	A	H	H	H	B	H	A	A
MG1-5	MLG925	15-33	H	H	H	H	A	H	H	H	B	A	H	H
MG1-5	MLG1054	16-223	H	H	H	H	A	H	H	H	A	A	A	A
MG1-5	MLG1105	14-25	H	H	H	H	A	H	H	H	A	0	H	H
MG1-5	MLG1090	15-40	H	H	H	H	A	H	H	H	A	0	A	H
MG1-5	MLG1622	13-478	H	H	H	H	A	H	A	H	A	A	A	A
MG1-5	MLG1231	14-255	H	A	H	H	A	H	A	H	H	A	H	H
MG1-5	MLG1619	14-104	H	A	H	H	A	H	A	H	A	A	A	A
MG1-5	MLG995	14-250	H	H	B	H	A	H	H	0	H	0	H	H
MG1-5	MLG874	14-224	H	H	B	H	A	H	H	0	B	0	B	H
MG1-5	MLG917	14-87	H	H	B	H	A	H	H	0	B	0	0	H
MG1-5	MLG1621	13-480	H	H	B	H	A	H	A	H	A	A	A	A
MG1-5	MLG1655	15-363	H	H	B	H	A	H	A	A	A	A	H	A
MG1-5	MLG1615	13-029	H	A	B	H	A	H	A	A	A	A	A	A
MG1-5	MLG2051	13-440	H	A	B	H	A	0	A	H	A	B	B	A
MG1-5	MLG966	14-307	B	H	B	H	A	H	H	A	H	A	H	H
MG1-5	MLG967	16-228	B	A	B	H	A	H	H	H	H	A	A	B
MG1-5	MLG1283	15-66	A	H	H	H	A	A	H	H	A	H	A	H
MG1-5	MLG706	16-70	A	H	B	H	A	A	H	B	H	A	B	A
MG1-5	MLG1859	16-299	A	A	B	H	A	A	A	H	H	0	A	H
MG1-5	MLG635	16-019	H	A	H	B	H	A	B	H	B	0	A	A
MG1-5	MLG961	14-129	H	H	B	B	H	H	H	H	H	A	H	H
MG1-5	MLG1931	13-212	H	A	H	B	B	A	H	H	0	B	A	A
MG1-5	MLG681	11-307	A	A	H	B	B	H	H	H	H	H	H	H
MG1-5	MLG1421	13-309-NG	A	A	B	B	B	B	A	H	H	0	H	B
MG1-5	MLG1482	16-253	H	H	H	B	A	H	A	H	B	0	H	A
MG1-5	MLG708	12-26-NG	H	B	H	B	A	A	H	B	A	A	A	A
MG1-5	MLG788	13-361	H	A	H	B	A	B	H	H	A	B	A	A
MG1-5	MLG1263	16-136	H	A	H	B	A	A	H	H	A	A	B	A
MG1-5	MLG1596	16-291	H	H	B	B	A	H	A	B	A	0	H	B
MG1-5	MLG1536	13-304	H	H	B	B	A	H	A	A	H	A	A	A
MG1-5	MLG1540	15-153	H	A	B	B	A	H	A	H	H	A	A	H
MG1-5	MLG1598	14-251	B	A	B	B	A	H	A	H	A	0	H	H
MG1-5	MLG869	16-264	A	H	H	B	A	H	H	H	B	B	A	A
MG1-5	MLG1039	16-230	A	B	H	B	A	H	H	B	A	A	A	A
MG1-5	MLG1238	17-315	A	A	H	B	A	A	H	H	H	A	A	A
MG1-5	MLG1846	16-389	A	A	H	B	A	A	A	H	H	0	H	B
MG1-5	MLG2043	16-010	A	A	B	B	A	0	A	A	B	B	B	A
MG1-5	MLG959	14-281	0	0	B	B	A	H	H	H	H	A	0	B
MG1-5	MLG1367	17-055	H	A	H	A	H	H	H	H	A	A	A	H
MG1-5	MLG1135	17-041	H	A	H	A	H	H	H	H	A	0	A	A
MG1-5	MLG933	13-061	H	A	H	A	H	H	H	B	B	H	H	A
MG1-5	MLG1520	14-148-ST	H	A	H	A	H	H	A	H	B	B	A	A
MG1-5	MLG1663	14-119	H	A	H	A	H	H	A	H	A	B	A	A
MG1-5	MLG1249	14-254-NG-ST	H	A	H	A	H	A	H	H	H	B	H	H
MG1-5	MLG1562	14-255	H	A	H	A	H	A	H	H	H	A	H	H
MG1-5	MLG1221	14-255-NG-ST	H	A	H	A	H	A	H	H	B	B	H	H
MG1-5	MLG1211	17-286	H	A	H	A	H	A	H	H	B	B	A	A
MG1-5	MLG1297	17-056	H	A	H	A	H	A	H	H	A	H	A	H
MG1-5	MLG1298	17-044-1	H	A	H	A	H	A	H	H	A	B	A	H
MG1-5	MLG1291	16-023	H	A	H	A	H	A	H	H	A	A	H	A
MG1-5	MLG1295	15-42	H	A	H	A	H	A	H	H	A	A	A	H
MG1-5	MLG1301	16-021	H	A	H	A	H	A	H	H	A	0	H	H
MG1-5	MLG1292	16-020	H	A	H	A	H	A	H	H	A	0	H	A
MG1-5	MLG1299	17-006	H	A	H	A	H	A	H	H	A	0	A	H
MG1-5	MLG1387	11-77	H	A	H	A	H	A	H	B	B	B	H	H
MG1-5	MLG1289	13-220	H	A	H	A	H	A	H	A	A	H	A	A
MG1-5	MLG1878	14-162	H	A	H	A	H	A	A	H	H	0	A	A
MG1-5	MLG1815	13-224	H	A	H	A	H	A	A	H	B	B	A	A
MG1-5	MLG1821	17-057	H	A	H	A	H	A	A	H	B	A	A	H
MG1-5	MLG1964	15-140	H	A	H	A	H	A	A	H	A	B	A	H
MG1-5	MLG1967	17-190-1	H	A	H	A	H	A	A	H	A	B	A	H
MG1-5	MLG1963	12-388-NG	H	A	H	A	H	A	A	H	A	A	B	A
MG1-5	MLG1959	13-116	H	A	H	A	H	A	A	H	A	A	A	A
MG1-5	MLG1814	12-299-NG	H	A	H	A	H	A	A	B	B	B	A	A
MG1-5	MLG1442	13-220	A	H	H	A	H	B	A	A	A	A	A	A
MG1-5	MLG1379	11-76	A	A	H	A	H	B	H	B	B	B	H	H
MG1-5	MLG1246	14-255-NG-ST	A	A	H	A	H	A	H	H	H	B	H	H
MG1-5	MLG704	12-379-NG	A	A	H	A	H	A	H	B	B	B	A	H
MG1-5	MLG1223	16-024	A	A	B	A	H	A	H	H	B	0	H	A
MG1-5	MLG941	16-225	0	A	H	A	H	H	H	H	B	0	B	A
MG1-5	MLG1320	14-93	0	A	B	A	H	A	H	B	A	A	H	H
MG1-5	MLG1819	15-116-NG-ST	H	A	H	A	B	A	A	A	B	B	A	H
MG1-5	MLG1451	16-191	H	H	B	A	B	B	A	H	A	0	H	A
MG1-5	MLG739	16-71	H	A	B	A	B	B	B	A	A	0	0	H
MG1-5	MLG705	14-47-ST	B	H	B	A	B	A	H	B	H	A	A	A
MG1-5	MLG652	11-159	B	A	B	A	B	B	H	B	B	A	A	A
MG1-5	MLG617	14-203	B	A	B	A	B	B	B	H	B	0	A	H
MG1-5	MLG1399	17-165	B	A	B	A	B	0	H	B	B	0	A	A
MG1-5	MLG646	16-73	0	H	B	A	B	0	B	B	H	0	0	A
MG1-5	MLG1692	13-276	H	A	H	A	A	H	A	A	A	B	H	A
MG1-5	MLG799	13-064	H	A	H	A	A	B	H	H	A	H	H	A
MG1-5	MLG1208	15-239-NG	H	A	H	A	A	A	H	H	B	A	H	A
MG1-5	MLG1293	13-005	H	A	H	A	A	A	H	H	A	A	H	A
MG1-5	MLG1300	17-190-2	H	A	H	A	A	A	H	H	A	A	A	H
MG1-5	MLG1213	13-061	H	A	H	A	A	A	H	B	B	B	H	A
MG1-5	MLG710	16-460	H	A	H	A	A	A	H	A	A	B	H	A
MG1-5	MLG1826	14-148-ST	H	A	H	A	A	A	A	H	B	0	B	A
MG1-5	MLG1965	15-102-NG-ST	H	A	H	A	A	A	A	H	A	0	A	H
MG1-5	MLG1873	13-037	H	A	H	A	A	A	A	A	H	B	H	A
MG1-5	MLG1724	13-306	H	A	H	A	A	A	A	A	B	A	A	A
MG1-5	MLG1016	12-89-NG	H	H	B	A	A	H	H	B	H	A	H	H
MG1-5	MLG800	17-115	H	H	B	A	A	B	H	H	A	A	H	A
MG1-5	MLG1229	16-133	H	H	B	A	A	A	H	H	B	A	A	A
MG1-5	MLG1528	15-104-NG-ST	H	A	B	A	A	H	A	H	B	A	A	H
MG1-5	MLG1585	14-97	H	A	B	A	A	H	A	0	H	A	H	H
MG1-5	MLG1968	14-80	H	A	B	A	A	A	A	A	A	A	0	H
MG1-5	MLG932	17-189-2	B	A	H	A	A	H	H	H	B	B	A	A
MG1-5	MLG1572	13-354	B	A	H	A	A	H	A	H	H	A	A	H
MG1-5	MLG1689	14-74	B	A	H	A	A	H	A	H	A	A	B	A
MG1-5	MLG1133	17-327-2	B	H	B	A	A	H	H	0	A	A	H	A
MG1-5	MLG655	15-261	B	A	B	A	A	B	H	B	H	A	A	A
MG1-5	MLG929	16-311	B	H	0	A	A	H	H	H	B	0	H	H
MG1-5	MLG1894	13-274	A	H	H	A	A	A	A	H	H	B	B	H
MG1-5	MLG1908	15-151-SP	A	A	H	A	A	A	A	H	H	0	B	B
MG1-5	MLG1888	14-200	A	A	H	A	A	A	A	A	H	0	B	H
MG1-5	MLG685	16-287	A	H	B	A	A	H	H	B	H	B	H	H
MG1-5	MLG1326	17-234	A	H	B	A	A	0	H	H	A	A	H	A
MG1-5	MLG1589	14-260	A	A	B	A	A	H	A	H	H	0	0	B
MG1-5	MLG1254	14-207	A	A	B	A	A	A	H	A	H	A	H	H
MG1-5	MLG1315	14-205	A	A	B	A	A	A	H	A	A	H	B	H
MG1-5	MLG1463	14-277	0	A	H	A	A	H	A	H	B	A	0	H
MG1-5	MLG1232	14-267	0	A	H	A	A	A	H	A	H	0	B	H
MG1-5	MLG1825	14-209-SP	0	A	H	A	A	A	A	H	B	H	B	B
MG1-5	MLG1019	14-283	0	H	B	A	A	H	H	H	H	0	H	H
MG1-5	MLG1913	14-319	0	A	B	A	A	A	A	H	H	0	H	B
MG1-5	MLG2066	12-87-NG	H	H	H	A	0	A	0	B	A	A	0	H
MG1-5	MLG1709	13-458	H	H	B	0	A	H	A	H	0	A	A	A
MG2	MLG308	1993-006	H	B	H	H	H	H	H	A	A	B	A	H
MG2	MLG453	1987-137	H	B	A	H	H	H	H	H	H	H	A	H
MG2	MLG356	1998-062	H	B	A	H	H	H	H	A	A	H	A	H
MG2	MLG357	1968-007-3	H	B	A	H	H	H	H	A	A	H	A	H
MG2	MLG317	1987-006-2	H	B	A	H	H	H	H	A	A	B	H	H
MG2	MLG323	1983-037	H	B	A	H	H	H	H	A	A	B	A	H
MG2	MLG324	1971-077	H	B	A	H	H	H	H	A	A	B	A	H
MG2	MLG318	1970-031	H	B	A	H	H	H	H	A	A	B	A	H
MG2	MLG338	1985-056	H	A	A	H	H	H	H	A	A	B	H	H
MG2	MLG312	1982-007-2	A	H	H	H	H	H	H	A	A	B	A	H
MG2	MLG314	1985-118	A	H	H	H	H	H	H	A	A	B	A	H
MG2	MLG364	1985-076	A	B	H	H	H	H	H	H	A	H	A	H
MG2	MLG352	1983-053	A	B	H	H	H	H	H	A	A	H	A	H
MG2	MLG309	1991-001	A	B	H	H	H	H	H	A	A	B	A	H
MG2	MLG316	2006-225	A	A	H	H	H	H	H	A	A	B	A	H
MG2	MLG446	1983-219	A	H	A	H	H	H	H	H	H	B	A	H
MG2	MLG365	2001-014	A	H	A	H	H	H	H	H	A	H	A	H
MG2	MLG350	1978-006	A	H	A	H	H	H	H	H	A	B	A	H
MG2	MLG349	1981-200-2	A	H	A	H	H	H	H	H	A	B	A	H
MG2	MLG437	1999-088	A	H	A	H	H	H	H	A	H	B	A	H
MG2	MLG361	1983-119-5	A	H	A	H	H	H	H	A	A	H	A	H
MG2	MLG337	1985-059	A	H	A	H	H	H	H	A	A	B	A	H
MG2	MLG334	1983-136-5	A	H	A	H	H	H	H	A	A	B	A	H
MG2	MLG149	1998-145	A	H	A	H	H	B	H	A	A	B	A	H
MG2	MLG443	2002-294-4	A	B	A	H	H	H	H	H	H	B	A	H
MG2	MLG347	1968-006-3	A	B	A	H	H	H	H	H	A	B	A	H
MG2	MLG345	1998-102	A	B	A	H	H	H	H	H	A	B	A	H
MG2	MLG333	1988-011-6	A	B	A	H	H	H	H	A	A	B	H	H
MG2	MLG325	1985-100	A	B	A	H	H	H	H	A	A	B	H	H
MG2	MLG326	1992-055-1	A	B	A	H	H	H	H	A	A	B	A	H
MG2	MLG327	1978-015	A	B	A	H	H	H	H	A	A	B	A	H
MG2	MLG366	1987-058	A	A	A	H	H	H	H	H	A	H	A	H
MG2	MLG440	1997-061	A	A	A	H	H	H	H	A	H	B	A	H
MG2	MLG339	1999-116	A	A	A	H	H	H	H	A	A	B	A	H
MG2	MLG340	1998-110	A	A	A	H	H	H	H	A	A	B	A	H
MG2	MLG150	1997-022	A	A	A	H	H	B	H	H	A	B	A	H
MG2	MLG307	1985-109	H	B	H	H	B	H	H	A	A	B	A	H
MG2	MLG322	1987-185	H	B	A	H	B	H	H	A	A	B	A	H
MG2	MLG433	1988-007	A	B	H	H	B	H	H	A	H	B	A	H
MG2	MLG447	1972-044	A	H	A	H	B	H	H	H	H	B	A	H
MG2	MLG438	1978-143	A	H	A	H	B	H	H	A	H	B	A	H
MG2	MLG335	1984-002-2-1	A	H	A	H	B	H	H	A	A	B	A	H
MG2	MLG336	1972-031-1	A	H	A	H	B	H	H	A	A	B	A	H
MG2	MLG348	1992-054-1	A	B	A	H	B	H	H	H	A	B	A	H
MG2	MLG331	1993-236	A	B	A	H	B	H	H	A	A	B	H	H
MG2	MLG332	1988-003-24	A	B	A	H	B	H	H	A	A	B	A	H
MG2	MLG147	1986-017	A	B	A	H	B	B	H	A	A	B	H	H
MG2	MLG148	1986-011-14	A	B	A	H	B	B	H	A	A	B	A	H
MG2	MLG362	1998-139	A	A	A	H	B	H	H	A	A	H	H	H
MG2	MLG363	1987-144	A	A	A	H	B	H	H	A	A	H	A	H
MG2	MLG342	1999-067	A	A	A	H	B	H	H	A	A	B	A	H
MG2	MLG306	1975-118	H	B	H	H	A	H	H	A	A	B	A	H
MG2	MLG305	1991-019	H	B	H	H	A	H	H	A	A	B	A	H
MG2	MLG442	2005-213	H	B	A	H	A	H	H	H	H	B	A	H
MG2	MLG344	1975-069	H	B	A	H	A	H	H	H	A	B	A	H
MG2	MLG449	1984-006	H	B	A	H	A	H	H	A	H	H	A	H
MG2	MLG435	1999-023	H	B	A	H	A	H	H	A	H	B	A	H
MG2	MLG434	1985-060	H	B	A	H	A	H	H	A	H	B	A	H
MG2	MLG354	1987-031	H	B	A	H	A	H	H	A	A	H	H	H
MG2	MLG355	1983-220-2	H	B	A	H	A	H	H	A	A	H	A	H
MG2	MLG353	1998-017-4	H	B	A	H	A	H	H	A	A	H	A	H
MG2	MLG321	1975-115-3	H	B	A	H	A	H	H	A	A	B	A	H
MG2	MLG319	1975-029	H	B	A	H	A	H	H	A	A	B	A	H
MG2	MLG320	1975-123	H	B	A	H	A	H	H	A	A	B	A	H
MG2	MLG313	1972-015-1	A	H	H	H	A	H	H	A	A	B	A	H
MG2	MLG448	1983-019	A	B	H	H	A	H	H	A	H	H	A	H
MG2	MLG310	1987-006-1	A	B	H	H	A	H	H	A	A	B	A	H
MG2	MLG311	1970-005	A	B	H	H	A	H	H	A	A	B	A	H
MG2	MLG315	1981-272-13-1	A	A	H	H	A	H	H	A	A	B	A	H
MG2	MLG351	1970-033-5	A	H	A	H	A	H	H	H	A	B	A	H
MG2	MLG439	1975-113	A	H	A	H	A	H	H	A	H	B	A	H
MG2	MLG445	1988-024	A	B	A	H	A	H	H	H	H	B	A	H
MG2	MLG444	1984-003-13	A	B	A	H	A	H	H	H	H	B	A	H
MG2	MLG346	1972-019-1	A	B	A	H	A	H	H	H	A	B	A	H
MG2	MLG450	1982-015-2	A	B	A	H	A	H	H	A	H	H	H	H
MG2	MLG436	1984-003-6	A	B	A	H	A	H	H	A	H	B	A	H
MG2	MLG359	1999-043-012	A	B	A	H	A	H	H	A	A	H	A	H
MG2	MLG360	1999-032	A	B	A	H	A	H	H	A	A	H	A	H
MG2	MLG358	2000-140	A	B	A	H	A	H	H	A	A	H	A	H
MG2	MLG329	1974-038	A	B	A	H	A	H	H	A	A	B	A	H
MG2	MLG330	1975-120-10	A	B	A	H	A	H	H	A	A	B	A	H
MG2	MLG328	1971-020-1	A	B	A	H	A	H	H	A	A	B	A	H
MG2	MLG441	2007-025	A	A	A	H	A	H	H	A	H	B	A	H
MG2	MLG341	1998-015	A	A	A	H	A	H	H	A	A	B	A	H
MG2	MLG413	1970-021	H	H	H	B	H	H	H	H	H	B	A	H
MG2	MLG231	1991-002	H	H	H	B	H	H	H	H	A	B	A	H
MG2	MLG377	1970-038-1	H	H	H	B	H	H	H	A	H	B	A	H
MG2	MLG226	1988-003-18	H	B	H	B	H	H	H	H	A	B	A	H
MG2	MLG422	2002-200	H	B	H	B	H	H	H	A	H	H	A	H
MG2	MLG265	1978-012	H	B	H	B	H	H	H	A	A	H	A	H
MG2	MLG155	1978-020-15	H	B	H	B	H	H	H	A	A	B	A	H
MG2	MLG132	1997-067	H	B	H	B	H	B	H	A	A	B	A	H
MG2	MLG382	1997-027	H	A	H	B	H	H	H	A	H	B	A	H
MG2	MLG381	2000-028	H	A	H	B	H	H	H	A	H	B	A	H
MG2	MLG432	1999-056	H	H	A	B	H	H	H	H	H	H	A	H
MG2	MLG304	1993-022	H	H	A	B	H	H	H	H	A	H	H	H
MG2	MLG303	1975-131	H	H	A	B	H	H	H	H	A	H	A	H
MG2	MLG251	2000-115	H	H	A	B	H	H	H	H	A	B	H	H
MG2	MLG201	1987-007	H	H	A	B	H	H	H	A	A	B	H	H
MG2	MLG202	1970-033-3	H	H	A	B	H	H	H	A	A	B	A	H
MG2	MLG200	1970-002-1	H	H	A	B	H	H	H	A	A	B	A	H
MG2	MLG140	1986-01986-3	H	H	A	B	H	B	H	A	A	B	A	H
MG2	MLG415	1985-041	H	B	A	B	H	H	H	H	H	B	A	H
MG2	MLG237	1970-033-2	H	B	A	B	H	H	H	H	A	B	A	H
MG2	MLG234	1971-004-2	H	B	A	B	H	H	H	H	A	B	A	H
MG2	MLG390	1987-088	H	B	A	B	H	H	H	A	H	B	A	H
MG2	MLG269	1985-017	H	B	A	B	H	H	H	A	A	H	H	H
MG2	MLG276	1988-010	H	B	A	B	H	H	H	A	A	H	A	H
MG2	MLG270	1985-108	H	B	A	B	H	H	H	A	A	H	A	H
MG2	MLG178	1987-076-1	H	B	A	B	H	H	H	A	A	B	H	H
MG2	MLG186	1978-072	H	B	A	B	H	H	H	A	A	B	A	H
MG2	MLG179	1975-002	H	B	A	B	H	H	H	A	A	B	A	H
MG2	MLG420	1987-060	H	A	A	B	H	H	H	H	H	B	A	H
MG2	MLG430	1993-013	H	A	A	B	H	H	H	A	H	H	A	H
MG2	MLG408	1981-289-1	H	A	A	B	H	H	H	A	H	B	A	H
MG2	MLG291	1998-016	H	A	A	B	H	H	H	A	A	H	A	H
MG2	MLG213	1987-098	H	A	A	B	H	H	H	A	A	B	H	H
MG2	MLG212	1974-117	H	A	A	B	H	H	H	A	A	B	A	H
MG2	MLG232	1974-159	A	H	H	B	H	H	H	H	A	B	A	H
MG2	MLG379	1985-126	A	H	H	B	H	H	H	A	H	B	A	H
MG2	MLG172	1970-033-1	A	H	H	B	H	H	H	A	A	B	A	H
MG2	MLG168	1981-267-2	A	H	H	B	H	H	H	A	A	B	A	H
MG2	MLG412	1991-009	A	B	H	B	H	H	H	H	H	B	A	H
MG2	MLG230	1985-058	A	B	H	B	H	H	H	H	A	B	H	H
MG2	MLG227	1989-016-2	A	B	H	B	H	H	H	H	A	B	A	H
MG2	MLG228	1983-057	A	B	H	B	H	H	H	H	A	B	A	H
MG2	MLG266	1985-035	A	B	H	B	H	H	H	A	A	H	A	H
MG2	MLG161	1968-007-2	A	B	H	B	H	H	H	A	A	B	H	H
MG2	MLG164	1997-045	A	B	H	B	H	H	H	A	A	B	A	H
MG2	MLG162	1984-004-16	A	B	H	B	H	H	H	A	A	B	A	H
MG2	MLG383	2006-026	A	A	H	B	H	H	H	A	H	B	A	H
MG2	MLG175	1978-032	A	A	H	B	H	H	H	A	A	B	A	H
MG2	MLG177	1988-011-9	A	A	H	B	H	H	H	A	A	B	A	H
MG2	MLG173	1999-122	A	A	H	B	H	H	H	A	A	B	A	H
MG2	MLG419	1978-063-015	A	H	A	B	H	H	H	H	H	B	A	H
MG2	MLG257	1975-144	A	H	A	B	H	H	H	H	A	B	A	H
MG2	MLG253	1985-008-5	A	H	A	B	H	H	H	H	A	B	A	H
MG2	MLG406	1983-093-12	A	H	A	B	H	H	H	A	H	B	A	H
MG2	MLG402	1982-001-10	A	H	A	B	H	H	H	A	H	B	A	H
MG2	MLG403	1974-114	A	H	A	B	H	H	H	A	H	B	A	H
MG2	MLG290	1984-020	A	H	A	B	H	H	H	A	A	H	A	H
MG2	MLG208	1987-109	A	H	A	B	H	H	H	A	A	B	A	H
MG2	MLG211	1974-109	A	H	A	B	H	H	H	A	A	B	A	H
MG2	MLG204	1974-161	A	H	A	B	H	H	H	A	A	B	A	H
MG2	MLG205	1978-132	A	H	A	B	H	H	H	A	A	B	A	H
MG2	MLG142	1998-005	A	H	A	B	H	B	H	A	A	B	A	H
MG2	MLG431	1970-038-2	A	B	A	B	H	H	H	H	H	H	A	H
MG2	MLG416	2000-088	A	B	A	B	H	H	H	H	H	B	H	H
MG2	MLG300	2009-184	A	B	A	B	H	H	H	H	A	H	H	H
MG2	MLG301	2002-181	A	B	A	B	H	H	H	H	A	H	A	H
MG2	MLG249	1975-109	A	B	A	B	H	H	H	H	A	B	H	H
MG2	MLG238	1970-033-4	A	B	A	B	H	H	H	H	A	B	H	H
MG2	MLG242	1968-014-2	A	B	A	B	H	H	H	H	A	B	A	H
MG2	MLG250	1988-028	A	B	A	B	H	H	H	H	A	B	A	H
MG2	MLG239	1985-105	A	B	A	B	H	H	H	H	A	B	A	H
MG2	MLG240	1985-087	A	B	A	B	H	H	H	H	A	B	A	H
MG2	MLG426	1993-154	A	B	A	B	H	H	H	A	H	H	A	H
MG2	MLG400	1985-004	A	B	A	B	H	H	H	A	H	B	H	H
MG2	MLG401	1981-267-1	A	B	A	B	H	H	H	A	H	B	A	H
MG2	MLG391	1985-004-19	A	B	A	B	H	H	H	A	H	B	A	H
MG2	MLG392	2000-214	A	B	A	B	H	H	H	A	H	B	A	H
MG2	MLG277	1991-005	A	B	A	B	H	H	H	A	A	H	H	H
MG2	MLG278	1985-110	A	B	A	B	H	H	H	A	A	H	A	H
MG2	MLG279	1981-289-2	A	B	A	B	H	H	H	A	A	H	A	H
MG2	MLG198	1970-014-2	A	B	A	B	H	H	H	A	A	B	H	H
MG2	MLG187	1971-006	A	B	A	B	H	H	H	A	A	B	H	H
MG2	MLG191	1970-006-2	A	B	A	B	H	H	H	A	A	B	A	H
MG2	MLG199	1984-014	A	B	A	B	H	H	H	A	A	B	A	H
MG2	MLG188	1970-035	A	B	A	B	H	H	H	A	A	B	A	H
MG2	MLG189	1983-003	A	B	A	B	H	H	H	A	A	B	A	H
MG2	MLG154	1983-192	A	B	A	B	H	B	H	H	H	B	A	H
MG2	MLG145	1998-101	A	B	A	B	H	B	H	H	A	B	H	H
MG2	MLG139	1997-001	A	B	A	B	H	B	H	A	A	B	H	H
MG2	MLG133	1984-022	A	B	A	B	H	B	H	A	A	B	H	H
MG2	MLG136	1986-01986-2	A	B	A	B	H	B	H	A	A	B	A	H
MG2	MLG134	1998-011	A	B	A	B	H	B	H	A	A	B	A	H
MG2	MLG421	1999-020	A	A	A	B	H	H	H	H	H	B	A	H
MG2	MLG263	1982-015-1	A	A	A	B	H	H	H	H	A	B	A	H
MG2	MLG259	2000-034	A	A	A	B	H	H	H	H	A	B	A	H
MG2	MLG260	1999-059	A	A	A	B	H	H	H	H	A	B	A	H
MG2	MLG411	1983-005	A	A	A	B	H	H	H	A	H	B	A	H
MG2	MLG409	1983-006	A	A	A	B	H	H	H	A	H	B	A	H
MG2	MLG215	1988-027	A	A	A	B	H	H	H	A	A	B	H	H
MG2	MLG220	2001-020	A	A	A	B	H	H	H	A	A	B	A	H
MG2	MLG223	1982-007-1	A	A	A	B	H	H	H	A	A	B	A	H
MG2	MLG216	1985-075	A	A	A	B	H	H	H	A	A	B	A	H
MG2	MLG217	2006-031	A	A	A	B	H	H	H	A	A	B	A	H
MG2	MLG1485	16-278	0	H	A	B	H	H	A	A	B	0	A	H
MG2	MLG378	1971-008	H	H	H	B	B	H	H	A	H	B	A	H
MG2	MLG373	1974-013	H	B	H	B	B	H	H	A	H	B	A	H
MG2	MLG160	1997-017	H	B	H	B	B	H	H	A	A	B	A	H
MG2	MLG299	1997-030	H	B	A	B	B	H	H	H	A	H	A	H
MG2	MLG389	1998-135	H	B	A	B	B	H	H	A	H	B	A	H
MG2	MLG275	1988-025	H	B	A	B	B	H	H	A	A	H	A	H
MG2	MLG185	1974-010	H	B	A	B	B	H	H	A	A	B	A	H
MG2	MLG152	1986-01986-1	H	B	A	B	B	B	H	A	H	B	A	H
MG2	MLG380	1978-129	A	H	H	B	B	H	H	A	H	B	A	H
MG2	MLG170	1983-126-5	A	H	H	B	B	H	H	A	A	B	A	H
MG2	MLG171	1988-033	A	H	H	B	B	H	H	A	A	B	A	H
MG2	MLG376	1971-007	A	B	H	B	B	H	H	A	H	B	A	H
MG2	MLG167	1968-034-1	A	B	H	B	B	H	H	A	A	B	H	H
MG2	MLG295	1999-052-2	A	A	H	B	B	H	H	H	A	H	A	H
MG2	MLG233	1975-115-1	A	A	H	B	B	H	H	H	A	B	A	H
MG2	MLG384	2007-011	A	A	H	B	B	H	H	A	H	B	A	H
MG2	MLG174	1988-012-2	A	A	H	B	B	H	H	A	A	B	A	H
MG2	MLG176	2004-012	A	A	H	B	B	H	H	A	A	B	A	H
MG2	MLG252	2006-203	A	H	A	B	B	H	H	H	A	B	H	H
MG2	MLG256	1986-065	A	H	A	B	B	H	H	H	A	B	A	H
MG2	MLG429	1987-143-4	A	H	A	B	B	H	H	A	H	H	A	H
MG2	MLG405	1978-094	A	H	A	B	B	H	H	A	H	B	A	H
MG2	MLG286	1971-020-2	A	H	A	B	B	H	H	A	A	H	H	H
MG2	MLG287	1997-188	A	H	A	B	B	H	H	A	A	H	A	H
MG2	MLG289	1971-049	A	H	A	B	B	H	H	A	A	H	A	H
MG2	MLG207	1974-019	A	H	A	B	B	H	H	A	A	B	A	H
MG2	MLG210	1971-025	A	H	A	B	B	H	H	A	A	B	A	H
MG2	MLG203	1978-118	A	H	A	B	B	H	H	A	A	B	A	H
MG2	MLG141	1987-135-2	A	H	A	B	B	B	H	A	A	B	H	H
MG2	MLG143	2000-150	A	H	A	B	B	B	H	A	A	B	A	H
MG2	MLG144	1986-005	A	H	A	B	B	B	H	A	A	B	A	H
MG2	MLG302	1972-032	A	B	A	B	B	H	H	H	A	H	H	H
MG2	MLG246	1988-007-8	A	B	A	B	B	H	H	H	A	B	H	H
MG2	MLG247	1984-001-26	A	B	A	B	B	H	H	H	A	B	A	H
MG2	MLG248	1993-232	A	B	A	B	B	H	H	H	A	B	A	H
MG2	MLG428	1987-120	A	B	A	B	B	H	H	A	H	H	H	H
MG2	MLG397	1975-145	A	B	A	B	B	H	H	A	H	B	H	H
MG2	MLG398	1968-011	A	B	A	B	B	H	H	A	H	B	A	H
MG2	MLG399	1984-001-1	A	B	A	B	B	H	H	A	H	B	A	H
MG2	MLG284	1978-069	A	B	A	B	B	H	H	A	A	H	A	H
MG2	MLG285	1987-104	A	B	A	B	B	H	H	A	A	H	A	H
MG2	MLG195	1985-090-1	A	B	A	B	B	H	H	A	A	B	H	H
MG2	MLG196	1983-010	A	B	A	B	B	H	H	A	A	B	A	H
MG2	MLG197	1985-063	A	B	A	B	B	H	H	A	A	B	A	H
MG2	MLG138	1985-098	A	B	A	B	B	B	H	A	A	B	A	H
MG2	MLG262	1970-006-1	A	A	A	B	B	H	H	H	A	B	A	H
MG2	MLG258	1988-018	A	A	A	B	B	H	H	H	A	B	A	H
MG2	MLG293	1991-024	A	A	A	B	B	H	H	A	A	H	A	H
MG2	MLG294	1968-031-2	A	A	A	B	B	H	H	A	A	H	A	H
MG2	MLG219	1993-019	A	A	A	B	B	H	H	A	A	B	A	H
MG2	MLG222	1985-004-26	A	A	A	B	B	H	H	A	A	B	A	H
MG2	MLG214	1987-093	A	A	A	B	B	H	H	A	A	B	A	H
MG2	MLG225	1985-100-10	H	B	H	B	A	H	H	H	A	B	A	H
MG2	MLG224	1974-193	H	B	H	B	A	H	H	H	A	B	A	H
MG2	MLG372	1971-037	H	B	H	B	A	H	H	A	H	B	A	H
MG2	MLG371	2000-036	H	B	H	B	A	H	H	A	H	B	A	H
MG2	MLG264	1998-029	H	B	H	B	A	H	H	A	A	H	A	H
MG2	MLG158	1987-121	H	B	H	B	A	H	H	A	A	B	A	H
MG2	MLG159	1974-181	H	B	H	B	A	H	H	A	A	B	A	H
MG2	MLG156	1983-138-12	H	B	H	B	A	H	H	A	A	B	A	H
MG2	MLG157	1989-025-2	H	B	H	B	A	H	H	A	A	B	A	H
MG2	MLG414	1998-061	H	B	A	B	A	H	H	H	H	B	A	H
MG2	MLG298	1982-103	H	B	A	B	A	H	H	H	A	H	A	H
MG2	MLG296	1998-007	H	B	A	B	A	H	H	H	A	H	A	H
MG2	MLG297	1992-002-6-2	H	B	A	B	A	H	H	H	A	H	A	H
MG2	MLG235	1983-016-09	H	B	A	B	A	H	H	H	A	B	A	H
MG2	MLG236	1973-003	H	B	A	B	A	H	H	H	A	B	A	H
MG2	MLG424	2007-013	H	B	A	B	A	H	H	A	H	H	H	H
MG2	MLG425	1986-085	H	B	A	B	A	H	H	A	H	H	A	H
MG2	MLG423	1987-094	H	B	A	B	A	H	H	A	H	H	A	H
MG2	MLG387	1983-020	H	B	A	B	A	H	H	A	H	B	A	H
MG2	MLG388	1974-025	H	B	A	B	A	H	H	A	H	B	A	H
MG2	MLG385	2000-010	H	B	A	B	A	H	H	A	H	B	A	H
MG2	MLG386	1974-021	H	B	A	B	A	H	H	A	H	B	A	H
MG2	MLG272	1997-065	H	B	A	B	A	H	H	A	A	H	H	H
MG2	MLG273	2006-218	H	B	A	B	A	H	H	A	A	H	A	H
MG2	MLG274	1997-006	H	B	A	B	A	H	H	A	A	H	A	H
MG2	MLG271	1993-223	H	B	A	B	A	H	H	A	A	H	A	H
MG2	MLG182	1997-056	H	B	A	B	A	H	H	A	A	B	H	H
MG2	MLG183	1974-190	H	B	A	B	A	H	H	A	A	B	A	H
MG2	MLG184	1974-075	H	B	A	B	A	H	H	A	A	B	A	H
MG2	MLG180	1975-081	H	B	A	B	A	H	H	A	A	B	A	H
MG2	MLG181	1973-004-1	H	B	A	B	A	H	H	A	A	B	A	H
MG2	MLG169	1974-110	A	H	H	B	A	H	H	A	A	B	A	H
MG2	MLG229	1983-220-1	A	B	H	B	A	H	H	H	A	B	A	H
MG2	MLG375	2000-048	A	B	H	B	A	H	H	A	H	B	A	H
MG2	MLG374	1993-029	A	B	H	B	A	H	H	A	H	B	A	H
MG2	MLG267	1998-020	A	B	H	B	A	H	H	A	A	H	H	H
MG2	MLG268	1983-030	A	B	H	B	A	H	H	A	A	H	A	H
MG2	MLG165	1975-143	A	B	H	B	A	H	H	A	A	B	H	H
MG2	MLG166	1984-015	A	B	H	B	A	H	H	A	A	B	A	H
MG2	MLG163	1975-080-03	A	B	H	B	A	H	H	A	A	B	A	H
MG2	MLG255	1975-146	A	H	A	B	A	H	H	H	A	B	A	H
MG2	MLG254	1987-061	A	H	A	B	A	H	H	H	A	B	A	H
MG2	MLG407	1999-035	A	H	A	B	A	H	H	A	H	B	A	H
MG2	MLG404	1975-121	A	H	A	B	A	H	H	A	H	B	A	H
MG2	MLG956	16-167	A	H	A	B	A	H	H	A	H	0	A	H
MG2	MLG288	1984-018	A	H	A	B	A	H	H	A	A	H	A	H
MG2	MLG209	1970-004-2	A	H	A	B	A	H	H	A	A	B	A	H
MG2	MLG206	1974-101	A	H	A	B	A	H	H	A	A	B	A	H
MG2	MLG1388	17-333-2	A	H	A	B	A	A	H	H	H	B	A	H
MG2	MLG417	1997-047	A	B	A	B	A	H	H	H	H	B	H	H
MG2	MLG418	1987-018	A	B	A	B	A	H	H	H	H	B	A	H
MG2	MLG243	1968-010	A	B	A	B	A	H	H	H	A	B	H	H
MG2	MLG244	1981-272-10	A	B	A	B	A	H	H	H	A	B	A	H
MG2	MLG245	1982-058	A	B	A	B	A	H	H	H	A	B	A	H
MG2	MLG241	1987-016	A	B	A	B	A	H	H	H	A	B	A	H
MG2	MLG427	1973-022-1	A	B	A	B	A	H	H	A	H	H	A	H
MG2	MLG394	1987-043	A	B	A	B	A	H	H	A	H	B	H	H
MG2	MLG395	1983-029	A	B	A	B	A	H	H	A	H	B	A	H
MG2	MLG396	1988-035	A	B	A	B	A	H	H	A	H	B	A	H
MG2	MLG393	1975-129	A	B	A	B	A	H	H	A	H	B	A	H
MG2	MLG281	1988-002	A	B	A	B	A	H	H	A	A	H	H	H
MG2	MLG282	1973-020-1	A	B	A	B	A	H	H	A	A	H	A	H
MG2	MLG283	1970-014-1	A	B	A	B	A	H	H	A	A	H	A	H
MG2	MLG280	1975-096	A	B	A	B	A	H	H	A	A	H	A	H
MG2	MLG192	1975-098	A	B	A	B	A	H	H	A	A	B	H	H
MG2	MLG193	1975-127	A	B	A	B	A	H	H	A	A	B	A	H
MG2	MLG194	1970-038-3	A	B	A	B	A	H	H	A	A	B	A	H
MG2	MLG190	1971-073	A	B	A	B	A	H	H	A	A	B	A	H
MG2	MLG153	2000-114	A	B	A	B	A	B	H	A	H	B	A	H
MG2	MLG146	1993-162-2	A	B	A	B	A	B	H	A	A	H	A	H
MG2	MLG137	1998-070	A	B	A	B	A	B	H	A	A	B	A	H
MG2	MLG135	1988-003-9	A	B	A	B	A	B	H	A	A	B	A	H
MG2	MLG261	1988-022	A	A	A	B	A	H	H	H	A	B	A	H
MG2	MLG410	1998-073	A	A	A	B	A	H	H	A	H	B	A	H
MG2	MLG292	1998-060	A	A	A	B	A	H	H	A	A	H	A	H
MG2	MLG221	1983-027	A	A	A	B	A	H	H	A	A	B	A	H
MG2	MLG218	2000-129	A	A	A	B	A	H	H	A	A	B	A	H
MG2	MLG709	13-450	A	A	A	B	A	A	H	H	A	B	A	H
MG2	MLG343	2003-221	H	B	B	A	H	A	A	H	A	A	B	B
MG2	MLG151	2003-076	A	B	B	A	A	A	A	H	A	A	B	B
MG3-1	MLG562	2002-122	H	A	A	A	A	A	B	A	A	B	B	B
MG3-1	MLG563	2005-101	H	A	A	A	A	A	B	A	A	H	B	B
MG3-1	MLG564	2009-023	A	A	A	A	A	A	B	A	A	H	B	B
MG3-1	MLG596	2007-240	H	A	A	A	A	A	B	A	H	H	B	B
MG3-1	MLG1233	12-370-NG	A	A	A	A	A	A	H	H	H	B	B	A
MG3-1	MLG1255	14-326	A	A	A	A	A	A	H	H	H	0	H	B
MG3-1	MLG1318	14-101	A	A	A	A	A	A	H	A	A	H	B	B
MG3-1	MLG1319	14-325	A	A	A	A	A	A	H	H	A	B	B	B
MG3-1	MLG1341	10-182	A	A	A	A	A	B	H	A	A	B	B	B
MG3-1	MLG1373	10-298	H	A	A	A	A	H	H	A	A	B	B	B
MG3-1	MLG1386	10-145	A	A	A	A	A	A	H	H	B	H	B	B
MG3-1	MLG1392	10-359	H	A	A	A	A	A	H	A	A	H	B	H
MG3-1	MLG1393	10-332	H	A	A	A	A	A	H	A	A	H	B	B
MG3-1	MLG1394	10-277	H	A	A	A	A	A	H	A	A	B	B	B
MG3-1	MLG1395	11-372	A	B	A	A	A	A	H	A	A	B	B	B
MG3-1	MLG1396	10-351	A	A	A	A	A	A	H	B	A	B	B	B
MG3-1	MLG1397	10-83	A	A	A	A	A	A	H	A	A	B	B	B
MG3-1	MLG1418	11-275	A	A	A	A	A	B	A	A	H	B	B	B
MG3-1	MLG1439	11-23	A	A	A	H	A	B	A	A	A	H	B	B
MG3-1	MLG1441	11-322	H	A	A	A	A	B	A	A	A	B	B	B
MG3-1	MLG1445	10-341	H	A	A	A	A	B	A	A	A	H	B	B
MG3-1	MLG1450	10-165	A	A	A	A	A	B	A	A	A	B	B	B
MG3-1	MLG1476	17-127-2	A	A	A	A	A	H	A	A	H	B	H	A
MG3-1	MLG1662	14-177	A	A	A	H	A	H	A	A	A	H	B	B
MG3-1	MLG1684	14-140	A	A	A	A	H	H	A	A	A	B	A	H
MG3-1	MLG1695	10-295	H	A	A	A	A	H	A	A	A	H	B	B
MG3-1	MLG1701	13-026	A	A	A	A	H	H	A	A	A	B	A	B
MG3-1	MLG1703	10-186	A	A	A	A	A	H	A	A	A	B	B	B
MG3-1	MLG1749	11-238	A	A	A	A	A	A	A	A	H	B	B	H
MG3-1	MLG1750	11-8	A	A	A	A	A	A	A	A	H	B	B	B
MG3-1	MLG1789	15-204	A	A	A	A	A	A	A	H	H	B	B	B
MG3-1	MLG1791	15-308	A	A	A	A	A	A	A	H	H	H	B	H
MG3-1	MLG1792	14-209	A	A	A	A	A	A	A	A	H	0	B	H
MG3-1	MLG1794	15-70	A	A	A	A	A	A	A	H	H	B	B	H
MG3-1	MLG1795	16-231	A	A	A	A	A	A	A	H	H	B	H	H
MG3-1	MLG1796	15-73	A	A	A	A	A	A	A	H	H	H	B	H
MG3-1	MLG1797	14-148-NG	A	A	A	A	A	A	A	H	H	0	B	B
MG3-1	MLG1798	16-006	A	A	A	A	A	A	A	A	H	0	B	A
MG3-1	MLG1824	16-011	A	A	A	A	A	A	A	A	B	0	B	A
MG3-1	MLG1830	12-221-2	A	A	A	A	A	A	A	H	B	H	A	H
MG3-1	MLG1831	14-206	A	A	A	A	A	A	A	A	B	B	B	H
MG3-1	MLG1832	14-151	A	A	A	A	A	A	A	0	B	B	B	H
MG3-1	MLG1833	15-217	A	A	A	A	H	A	A	H	B	B	B	B
MG3-1	MLG1834	12-44-1	A	A	A	A	A	A	A	H	B	B	B	B
MG3-1	MLG1835	10-189	A	A	A	A	A	A	A	A	B	B	B	B
MG3-1	MLG1836	14-96	A	A	A	A	A	A	A	A	B	0	B	B
MG3-1	MLG1837	14-212	0	A	A	A	A	A	A	A	B	0	H	B
MG3-1	MLG1841	13-229	H	A	A	A	A	A	A	H	H	B	B	A
MG3-1	MLG1842	13-036	A	A	A	A	A	A	A	H	H	H	A	H
MG3-1	MLG1843	13-024	A	A	A	A	A	A	A	A	H	H	A	B
MG3-1	MLG1844	11-16	A	A	A	A	A	A	A	A	H	B	B	B
MG3-1	MLG1845	13-241	A	A	A	A	A	A	A	B	H	B	H	A
MG3-1	MLG1848	12-421-NG	A	A	A	H	A	A	A	A	H	B	H	H
MG3-1	MLG1849	11-233	H	A	A	A	A	A	A	A	H	B	B	H
MG3-1	MLG1851	11-214	A	A	A	A	A	A	A	A	H	B	B	H
MG3-1	MLG1867	11-179	A	A	A	H	A	A	A	H	H	B	B	B
MG3-1	MLG1868	11-240	A	A	A	H	A	A	A	H	H	B	B	B
MG3-1	MLG1869	11-289	A	A	A	H	A	A	A	A	H	B	B	B
MG3-1	MLG1871	14-268	B	A	A	A	A	A	A	H	H	0	0	B
MG3-1	MLG1874	15-258	H	A	H	A	A	A	A	A	H	B	A	H
MG3-1	MLG1876	14-217-Yr44	A	A	A	A	A	A	A	A	H	B	A	H
MG3-1	MLG1877	14-284	B	A	A	A	A	A	A	H	H	H	B	B
MG3-1	MLG1882	11-281-NG	H	H	H	A	A	A	A	A	H	H	A	B
MG3-1	MLG1883	10-258	H	A	A	A	A	A	A	A	H	H	B	B
MG3-1	MLG1886	14-184	A	A	A	A	A	A	A	A	H	H	B	H
MG3-1	MLG1887	13-295	A	A	A	A	A	A	A	A	H	B	B	H
MG3-1	MLG1889	13-034	A	A	A	A	A	A	A	A	H	H	A	H
MG3-1	MLG1890	17-059	A	A	A	A	A	A	A	H	H	B	A	H
MG3-1	MLG1891	13-032	A	A	B	A	A	A	A	A	H	H	H	H
MG3-1	MLG1892	14-210	A	A	H	A	A	A	A	A	H	H	H	H
MG3-1	MLG1893	11-278	A	A	A	A	A	A	A	A	H	H	H	H
MG3-1	MLG1896	14-112-SP	A	A	A	A	A	A	A	H	H	H	B	H
MG3-1	MLG1897	11-292	A	A	A	A	A	A	A	A	H	B	B	H
MG3-1	MLG1898	14-62	A	A	A	A	A	A	A	A	H	0	B	H
MG3-1	MLG1899	13-027	A	A	A	A	A	A	A	A	H	H	0	H
MG3-1	MLG1900	11-225	A	A	A	A	A	A	A	H	H	A	H	B
MG3-1	MLG1901	13-301	A	A	A	A	A	A	A	A	H	H	H	B
MG3-1	MLG1902	11-2	A	A	A	A	A	A	A	A	H	B	H	B
MG3-1	MLG1903	11-389	A	A	A	A	H	A	A	A	H	B	B	B
MG3-1	MLG1904	14-324	A	A	A	A	A	A	A	H	H	A	B	B
MG3-1	MLG1905	11-383	A	A	A	A	A	A	A	A	H	A	B	B
MG3-1	MLG1906	13-366	A	A	A	A	A	A	A	B	H	B	B	B
MG3-1	MLG1907	11-6	A	A	A	A	A	A	A	A	H	B	B	B
MG3-1	MLG1909	14-53	A	A	A	A	A	A	A	H	H	0	B	B
MG3-1	MLG1910	14-327	A	A	A	A	A	A	A	H	H	0	B	B
MG3-1	MLG1914	14-322	0	A	A	A	A	A	A	B	H	0	B	B
MG3-1	MLG1919	11-1	H	H	A	B	A	A	A	A	A	B	B	B
MG3-1	MLG1920	16-142	A	A	A	B	A	A	A	H	A	0	B	B
MG3-1	MLG1924	17-318-2	A	A	A	B	A	A	A	A	A	A	B	B
MG3-1	MLG1925	13-226	A	B	A	B	A	A	A	H	A	B	B	B
MG3-1	MLG1926	11-4	A	A	A	B	A	A	A	A	A	H	B	B
MG3-1	MLG1929	12-58	A	A	A	H	A	A	A	A	A	B	B	B
MG3-1	MLG1937	13-337	H	A	A	H	A	A	A	H	A	H	H	B
MG3-1	MLG1942	11-350	H	A	A	H	H	A	A	H	A	B	B	B
MG3-1	MLG1943	11-183	H	A	A	H	A	A	A	A	A	B	B	B
MG3-1	MLG1944	13-245	A	A	A	H	A	A	A	A	A	B	H	A
MG3-1	MLG1946	13-249	A	H	A	H	A	A	A	H	A	B	B	H
MG3-1	MLG1947	13-293	A	A	A	H	A	A	A	A	A	B	B	H
MG3-1	MLG1948	11-201	A	A	A	H	A	A	A	A	A	B	H	B
MG3-1	MLG1949	13-303	A	H	A	H	A	A	A	A	A	B	B	B
MG3-1	MLG1950	12-37	A	A	A	H	A	A	A	A	A	H	B	B
MG3-1	MLG1951	13-455	A	A	A	H	A	A	A	H	A	B	B	B
MG3-1	MLG1952	11-337	A	A	A	H	A	A	A	A	A	B	B	B
MG3-1	MLG1954	11-263	B	H	A	A	A	A	A	A	A	B	B	B
MG3-1	MLG1955	11-19	B	A	A	A	A	A	A	A	A	B	B	B
MG3-1	MLG1969	11-256	H	A	A	A	A	A	A	H	A	H	B	B
MG3-1	MLG1970	10-279	H	A	A	A	A	A	A	A	A	H	B	B
MG3-1	MLG1971	10-292	H	A	A	A	A	A	A	A	A	B	B	B
MG3-1	MLG1972	14-123	A	A	A	A	A	A	A	A	A	B	B	A
MG3-1	MLG1973	14-110	A	A	A	A	A	A	A	A	A	0	0	H
MG3-1	MLG1974	13-075	A	A	A	A	A	A	A	A	A	A	A	B
MG3-1	MLG1975	14-214	A	A	A	A	A	A	A	A	A	H	B	B
MG3-1	MLG1976	15-110-Tye	A	A	A	A	A	A	A	H	A	B	B	B
MG3-1	MLG1977	10-301	A	A	A	A	A	A	A	A	A	B	B	B
MG3-1	MLG1978	16-150	A	A	A	A	A	A	A	A	A	0	B	B
MG3-1	MLG1979	11-297	B	A	A	A	A	A	A	A	A	B	B	B
MG3-1	MLG1986	11-208	H	A	A	A	A	A	A	A	A	B	H	B
MG3-1	MLG1988	10-280	H	A	A	A	A	A	A	A	A	H	B	B
MG3-1	MLG1989	10-281	H	A	A	A	A	A	A	A	A	B	B	B
MG3-1	MLG1990	13-239	A	A	A	A	A	A	A	H	A	B	H	A
MG3-1	MLG1991	14-98	A	A	A	A	A	A	A	A	A	B	H	A
MG3-1	MLG1992	14-253	A	A	A	A	H	A	A	A	A	B	B	A
MG3-1	MLG1993	13-110	A	A	A	A	A	A	A	H	A	B	B	A
MG3-1	MLG1994	14-164-Yr17	A	A	A	A	A	A	A	A	A	B	B	A
MG3-1	MLG1995	17-205-1	A	A	A	A	A	A	A	A	A	B	A	H
MG3-1	MLG1996	17-266	A	A	A	A	A	A	A	A	A	B	B	H
MG3-1	MLG1997	12-232-2	A	A	A	A	A	A	A	H	A	B	A	H
MG3-1	MLG1998	13-247	A	A	A	A	A	A	A	H	A	H	A	H
MG3-1	MLG1999	13-041	A	A	B	A	A	A	A	A	A	H	A	H
MG3-1	MLG2000	17-299	A	A	A	A	A	A	A	H	A	B	A	H
MG3-1	MLG2001	13-437	A	A	A	A	A	A	A	A	A	B	A	H
MG3-1	MLG2003	12-261-NG	A	A	A	A	A	A	A	A	A	B	H	H
MG3-1	MLG2004	13-031	A	B	A	A	A	A	A	A	A	B	B	H
MG3-1	MLG2005	13-422	A	A	A	A	A	A	A	H	A	B	B	H
MG3-1	MLG2006	10-345	A	A	A	A	A	A	A	A	A	B	B	H
MG3-1	MLG2007	15-72-Yr1	A	A	A	A	A	A	A	H	A	0	B	H
MG3-1	MLG2008	14-44	A	A	A	A	A	A	A	A	A	0	B	B
MG3-1	MLG2009	12-373-NG	A	A	A	A	A	A	A	B	A	B	A	B
MG3-1	MLG2010	11-368	A	A	A	A	A	A	A	A	A	B	A	B
MG3-1	MLG2011	13-020	A	H	A	A	A	A	A	A	A	H	H	B
MG3-1	MLG2012	13-076	A	A	A	A	A	A	A	A	A	A	H	B
MG3-1	MLG2013	17-150	A	A	A	A	A	A	A	H	A	B	H	B
MG3-1	MLG2014	17-060	A	A	H	A	A	A	A	A	A	B	H	B
MG3-1	MLG2015	13-025	A	A	A	A	A	A	A	A	A	B	H	B
MG3-1	MLG2017	15-300	A	H	A	A	H	A	A	H	A	B	B	B
MG3-1	MLG2018	11-72	A	B	A	A	A	A	A	A	A	B	B	B
MG3-1	MLG2019	13-283	A	A	A	A	A	A	A	H	A	A	B	B
MG3-1	MLG2020	16-139	A	A	A	A	A	A	A	A	A	A	B	B
MG3-1	MLG2021	10-230	A	A	A	A	A	A	A	A	A	H	B	B
MG3-1	MLG2022	13-424	A	A	A	A	A	A	A	B	A	B	B	B
MG3-1	MLG2023	11-198	A	A	A	A	A	A	A	H	A	B	B	B
MG3-1	MLG2024	13-077	A	A	B	A	A	A	A	A	A	B	B	B
MG3-1	MLG2025	11-242	A	A	H	A	A	A	A	A	A	B	B	B
MG3-1	MLG2026	10-161	A	A	A	A	A	A	A	A	A	B	B	B
MG3-1	MLG2027	15-167	A	A	A	A	A	A	A	0	A	B	B	B
MG3-1	MLG2028	14-99	A	A	A	A	A	A	A	H	A	0	B	B
MG3-1	MLG2029	13-039	A	A	B	A	A	A	A	A	A	0	B	B
MG3-1	MLG2030	14-116	A	A	A	A	A	A	A	A	A	0	B	B
MG3-1	MLG2031	15-146	A	A	A	A	A	A	A	A	A	0	0	B
MG3-1	MLG2033	13-074	0	A	A	A	A	A	A	A	A	H	B	B
MG3-1	MLG2034	11-336	0	A	A	A	A	A	A	A	A	B	B	B
MG3-1	MLG2037	11-320	H	A	A	A	A	A	A	A	A	B	B	B
MG3-1	MLG2038	11-155	A	A	A	A	A	A	A	A	0	B	B	B
MG3-1	MLG2049	14-316	A	A	A	A	A	0	A	H	H	B	B	B
MG3-1	MLG2055	11-197	A	A	A	A	A	0	A	A	A	B	B	B
MG3-1	MLG2056	11-182	A	A	A	A	A	0	A	A	A	A	B	B
MG3-1	MLG2057	15-317	A	B	A	A	A	0	A	A	A	B	H	0
MG3-1	MLG562	10-344	H	A	A	A	A	A	B	A	A	B	B	B
MG3-2	MLG694	16-99	H	A	A	A	B	A	H	H	B	0	0	B
MG3-2	MLG695	12-242-NG	A	A	B	A	A	A	H	A	B	B	B	B
MG3-2	MLG696	16-103	A	B	A	A	A	A	H	H	B	B	B	B
MG3-2	MLG697	12-243-NG	A	A	A	A	0	A	H	H	B	B	B	B
MG3-2	MLG767	12-270-NG	A	A	A	A	A	B	H	H	B	B	H	H
MG3-2	MLG1178	14-321	0	A	A	H	A	A	H	0	B	H	B	B
MG3-2	MLG1179	16-341	H	A	A	A	A	A	H	H	B	0	H	B
MG3-2	MLG1180	12-319-NG	A	A	A	A	A	A	H	B	B	A	B	B
MG3-2	MLG1181	17-150	A	A	A	A	A	A	H	B	B	B	B	B
MG3-2	MLG1182	12-327-NG	A	A	A	A	A	A	H	H	B	B	0	B
MG3-2	MLG1374	17-186	A	A	A	A	A	A	H	H	B	B	B	B
MG3-2	MLG1375	12-255-NG	A	A	A	A	A	A	H	H	B	B	B	B
MG3-2	MLG1405	11-338	A	A	A	H	A	B	A	H	B	B	B	B
MG3-2	MLG1461	13-228	A	A	A	B	A	H	A	H	B	B	A	H
MG3-2	MLG1464	12-383-NG	A	A	A	A	H	H	A	B	B	B	B	B
MG3-2	MLG1465	15-200	A	A	A	A	0	H	A	B	B	B	B	B
MG3-2	MLG1473	16-317	A	A	A	B	A	H	A	H	H	H	H	H
MG3-2	MLG1712	14-99	A	A	A	B	A	A	A	H	B	B	B	A
MG3-2	MLG1713	14-215-SP	A	A	H	B	A	A	A	H	B	0	B	B
MG3-2	MLG1714	13-251	A	A	A	B	A	A	A	H	B	B	B	B
MG3-2	MLG1715	14-128-SP	A	A	A	B	B	A	A	H	B	A	B	B
MG3-2	MLG1716	14-6	A	A	A	H	A	A	A	H	B	B	B	B
MG3-2	MLG1717	11-352	H	A	A	H	A	A	A	H	B	B	B	B
MG3-2	MLG1718	13-250	A	A	A	H	A	A	A	A	B	B	B	H
MG3-2	MLG1719	16-247	A	B	A	H	A	A	A	H	B	B	B	B
MG3-2	MLG1720	14-313	A	A	A	H	A	A	A	0	B	0	B	B
MG3-2	MLG1721	11-10	B	A	A	A	A	A	A	H	B	B	B	B
MG3-2	MLG1722	11-203	A	A	A	A	A	A	A	H	B	B	B	B
MG3-2	MLG1723	11-30	A	A	A	A	A	A	A	0	B	B	B	B
MG3-2	MLG1726	11-29	H	H	A	A	A	A	A	H	B	0	B	B
MG3-2	MLG1727	16-037	A	A	B	A	A	A	A	H	B	B	H	H
MG3-2	MLG1728	14-208	A	A	A	A	A	A	A	H	B	A	B	B
MG3-2	MLG1729	16-140	A	A	A	A	A	A	A	H	B	0	B	B
MG3-2	MLG1730	11-180	H	A	A	A	A	A	A	H	B	B	B	B
MG3-2	MLG1731	12-367-NG	A	A	A	A	A	A	A	H	B	B	H	H
MG3-2	MLG1732	13-267	A	A	A	A	A	A	A	A	B	H	B	H
MG3-2	MLG1733	14-124	A	A	B	A	A	A	A	H	B	B	B	H
MG3-2	MLG1734	15-72	A	A	A	A	A	A	A	H	B	B	B	H
MG3-2	MLG1735	16-156	A	A	A	A	A	A	A	H	B	B	B	B
MG3-2	MLG1736	12-393-NG	A	A	A	A	A	A	A	H	B	B	0	B
MG3-2	MLG1737	12-257-NG	A	A	A	A	A	A	A	B	B	A	B	B
MG3-2	MLG1738	14-314	A	A	A	A	A	A	A	H	B	A	B	B
MG3-2	MLG1739	12-253-NG	A	A	A	A	A	A	A	B	B	H	B	B
MG3-2	MLG1740	13-268	A	A	A	A	A	A	A	H	B	H	B	B
MG3-2	MLG1741	12-273-NG	A	A	A	A	A	A	A	B	B	B	B	B
MG3-2	MLG1742	14-7	A	A	H	A	A	A	A	H	B	B	B	B
MG3-2	MLG1743	11-175	A	A	A	A	A	A	A	H	B	B	B	B
MG3-2	MLG1744	11-334	A	A	A	A	A	A	A	A	B	B	B	B
MG3-2	MLG1745	14-320	A	A	A	A	A	A	A	H	B	0	B	B
MG3-2	MLG1746	11-369	0	A	A	A	A	A	A	H	B	B	B	B
MG3-2	MLG1747	15-72-Yr1	A	A	A	A	A	A	A	H	B	B	B	H
MG3-2	MLG1748	14-280	A	A	A	A	A	A	A	0	B	A	H	B
MG3-2	MLG1790	14-206-SP	H	A	A	A	A	A	A	H	H	B	B	B
MG3-2	MLG1839	13-253	H	A	A	H	A	A	A	H	H	B	B	B
MG3-2	MLG1840	11-360	B	A	A	A	A	A	A	H	H	B	B	B
MG3-2	MLG2041	15-203	A	A	A	A	A	0	A	H	B	B	B	B
MG3-2	MLG2063	16-138	A	A	A	H	A	A	0	H	B	A	A	B
MG3-3	MLG769	17-147	H	A	H	H	A	B	H	H	B	H	A	A
MG3-3	MLG770	16-275	H	A	A	A	A	B	H	H	B	B	A	A
MG3-3	MLG842	17-248	B	H	H	H	A	H	H	0	B	A	A	A
MG3-3	MLG843	17-195	H	H	H	H	A	H	H	H	B	H	A	A
MG3-3	MLG844	17-334	H	A	H	H	A	H	H	H	B	H	A	A
MG3-3	MLG845	17-195-1	H	H	H	H	A	H	H	H	B	H	A	A
MG3-3	MLG846	14-266	H	H	H	H	A	H	H	0	B	0	H	A
MG3-3	MLG847	12-209-1	H	H	H	H	H	H	H	A	B	A	A	H
MG3-3	MLG848	14-256	H	A	H	H	A	H	H	H	B	0	H	H
MG3-3	MLG849	13-379	A	A	A	H	A	H	H	A	B	A	A	A
MG3-3	MLG850	17-341	A	H	H	A	A	H	H	B	B	A	A	H
MG3-3	MLG1183	16-226	H	H	H	H	A	A	H	B	B	H	H	H
MG3-3	MLG1184	14-136	B	A	A	A	A	A	H	H	B	H	B	A
MG3-3	MLG1185	17-146	A	A	A	A	A	A	H	A	B	B	A	H
MG3-3	MLG1330	17-322	H	H	H	H	A	B	H	H	B	H	A	A
MG3-3	MLG1342	17-001-2	A	A	A	A	A	H	H	A	B	H	B	H
MG3-3	MLG1406	14-216	A	A	A	H	A	B	A	A	H	A	B	B
MG3-3	MLG1409	15-69	A	A	A	A	A	B	A	H	B	H	B	H
MG3-3	MLG1410	11-89	A	A	A	A	A	B	A	A	B	B	B	H
MG3-3	MLG1411	11-78	0	A	A	A	A	B	A	A	B	B	B	H
MG3-3	MLG1466	13-430	H	H	H	B	A	H	A	H	B	A	A	A
MG3-3	MLG1467	17-195-2	H	A	H	H	A	H	A	H	B	H	A	A
MG3-3	MLG1468	13-305	H	A	A	H	B	H	A	B	B	H	B	A
MG3-3	MLG1469	16-057	H	B	A	H	B	H	A	H	B	0	H	A
MG3-3	MLG1470	14-156	A	A	A	A	H	H	A	A	B	B	B	A
MG3-3	MLG1471	13-417	H	H	H	A	A	H	A	H	B	H	A	A
MG3-3	MLG1472	14-101-SP	A	A	A	A	A	H	A	H	B	B	B	H
MG3-3	MLG1751	13-227	A	A	A	B	A	A	A	H	B	B	B	A
MG3-3	MLG1752	16-009	A	A	A	B	A	A	A	A	B	B	B	A
MG3-3	MLG1753	13-227	A	A	A	B	A	A	A	A	B	B	H	H
MG3-3	MLG1754	14-160	A	A	A	B	A	A	A	A	B	A	B	H
MG3-3	MLG1755	17-359-2	A	A	A	H	A	A	A	H	B	A	B	H
MG3-3	MLG1756	15-107	A	A	A	H	A	A	A	0	B	B	B	H
MG3-3	MLG1757	17-232	A	A	A	H	A	A	A	H	B	B	B	B
MG3-3	MLG1758	16-012	A	A	A	A	A	A	A	A	B	B	B	A
MG3-3	MLG1759	14-71-SP	A	A	A	A	A	A	A	A	B	B	B	B
MG3-3	MLG1760	14-158	H	A	A	A	A	A	A	A	B	A	H	H
MG3-3	MLG1761	14-185-NG	H	A	A	A	A	A	A	A	B	0	B	H
MG3-3	MLG1762	13-441	A	A	A	A	A	A	A	A	B	A	A	A
MG3-3	MLG1763	12-181-NG	A	H	A	A	H	A	A	A	B	B	H	A
MG3-3	MLG1764	17-001-1	A	A	A	A	A	A	A	A	B	B	H	A
MG3-3	MLG1765	14-134-Yr44	A	A	B	A	A	A	A	A	B	B	B	A
MG3-3	MLG1766	14-219	A	A	A	A	A	A	A	A	B	B	B	A
MG3-3	MLG1767	14-38	A	0	B	A	A	A	A	A	B	A	B	H
MG3-3	MLG1768	14-134	A	A	A	A	A	A	A	A	B	A	B	H
MG3-3	MLG1769	15-202	A	A	A	A	A	A	A	B	B	B	B	H
MG3-3	MLG1770	14-201	A	A	A	A	A	A	A	A	B	B	B	H
MG3-3	MLG1771	12-389-NG	A	A	A	A	A	A	A	B	B	A	A	H
MG3-3	MLG1772	17-146-1	A	A	A	A	A	A	A	A	B	B	H	H
MG3-3	MLG1773	15-197	A	B	A	A	A	A	A	A	B	A	B	H
[truncated: 72 more rows]
