# Supplementary material for: Population Diversity, Dynamics, and Differentiation of Wheat Stripe Rust Pathogen Puccinia striiformis f. sp. tritici From 2010 to 2017 and Comparison With 1968 to 2009 in the United States
Source: Front Microbiol. 2021 Jul 22;12:696835. doi: 10.3389/fmicb.2021.696835 (PMC8339480; doi:10.3389/fmicb.2021.696835)
Supplement: Supplementary Table 6 — Summary of Puccinia striiformis f. sp. tritici (Pst) isolates from isolates collected from the United States in 2010 to 2017. [file Table_6.XLSX]

## Sheet: Sheet1
Supplementary Table S6 Summary of Puccinia striiformis f. sp. tritici (Pst) isolates from isolates collected from the United States in 2010 to 2017.
						Infection types on Yr single-gene differentials
Isolate	Year	Region	West/East	Virulence formulae	Race	Yr1	Yr5	Yr6	Yr7	Yr8	Yr9	Yr10	Yr15	Yr17	Yr24	Yr27	Yr32	Yr43	Yr44	YrSP	YrTr1	YrExp2	Yr76
10-83	2010	R1	West	1,6,7,8,9,17,27,43,44,Exp2,76	PSTv-11	8	1	8	8	8	8	2	1	7	1	8	2	8	8	1	1	8	8
10-142	2010	R1	West	1,6,7,8,9,17,27,43,44,Exp2,76	PSTv-11	8	1	8	8	8	8	2	1	8	1	8	2	8	8	1	1	8	8
10-143	2010	R1	West	1,6,7,8,9,17,27,43,44,Exp2,76	PSTv-11	8	1	8	8	8	8	2	1	8	2	8	2	8	8	1	2	8	8
10-144	2010	R1	West	1,6,7,8,9,17,27,43,44,Exp2,76	PSTv-11	8	1	8	8	7	8	2	1	8	2	8	2	8	8	2	2	8	8
10-145	2010	R1	West	1,6,9,17,27,SP,76	PSTv-4	8	1	8	2	2	8	1	1	8	2	8	2	3	3	8	1	2	8
10-146	2010	R1	West	1,6,7,8,9,17,27,43,44,Exp2,76	PSTv-11	8	1	8	8	8	8	1	1	7	2	8	2	8	8	1	1	8	8
10-147	2010	R1	West	/	PSTv-18	1	1	2	2	2	2	1	1	1	2	1	1	1	2	1	1	2	2
10-148	2010	R1	West	/	PSTv-18	1	1	1	1	2	1	1	1	1	1	1	1	1	2	1	1	2	2
10-161	2010	R1	West	1,6,7,8,9,17,27,43,44,Exp2,76	PSTv-11	8	1	8	8	8	8	1	1	7	2	8	2	8	8	1	1	8	8
10-162	2010	R1	West	1,7,8,9,17,27,44,Exp2,76	PSTv-8	8	1	2	8	7	8	1	1	7	2	7	2	2	8	1	1	8	8
10-163	2010	R1	West	1,6,7,8,9,17,27,43,44,Exp2,76	PSTv-11	8	1	8	8	8	8	2	1	7	2	8	2	8	8	1	2	8	8
10-164	2010	R1	West	1,6,7,8,9,17,27,43,44,Exp2,76	PSTv-11	8	1	8	8	8	8	1	1	7	2	8	2	8	8	1	1	8	8
10-165	2010	R1	West	1,6,7,8,9,17,27,43,44,Exp2,76	PSTv-11	8	1	8	8	8	8	2	1	8	2	8	2	8	8	1	1	8	8
10-166	2010	R1	West	/	PSTv-18	1	1	1	1	2	1	1	1	1	1	1	1	1	2	1	1	2	2
10-168	2010	R1	West	1,6,7,8,9,17,27,43,44,Exp2,76	PSTv-11	8	1	8	8	8	8	1	1	8	2	8	2	8	8	1	2	8	8
10-169	2010	R1	West	1,6,7,8,9,17,27,43,44,Exp2,76	PSTv-11	8	1	8	8	8	8	1	1	8	2	8	1	8	8	1	1	8	8
10-174	2010	R1	West	1,6,7,8,9,17,27,43,44,Exp2,76	PSTv-11	8	1	8	8	8	8	1	1	7	2	8	1	8	8	1	1	8	8
10-175	2010	R1	West	1,6,7,8,9,17,27,43,44,Exp2,76	PSTv-11	8	1	8	8	8	8	1	1	7	2	8	1	8	8	1	1	8	8
10-182	2010	R1	West	1,6,7,8,9,17,27,43,44,Exp2,76	PSTv-11	8	1	8	8	8	8	2	1	7	2	8	2	8	8	1	2	8	8
10-183	2010	R1	West	1,6,7,8,9,17,27,43,44,Exp2,76	PSTv-11	8	1	8	8	8	8	2	1	7	2	8	2	8	8	1	2	8	8
10-184	2010	R1	West	1,6,7,8,9,17,27,43,44,Exp2,76	PSTv-11	8	1	8	8	8	8	1	1	7	1	8	2	8	8	1	1	8	8
10-185	2010	R1	West	1,6,9,17,76	PSTv-2	8	1	8	2	2	8	1	1	7	1	3	1	2	2	1	1	2	8
10-186	2010	R1	West	1,6,7,8,9,17,27,43,44,Exp2,76	PSTv-11	8	1	8	8	8	8	2	1	7	2	8	2	8	8	1	3	8	8
10-187	2010	R1	West	1,7,8,9,17,27,44,Exp2,76	PSTv-8	8	1	2	8	8	8	2	1	7	2	7	2	2	8	1	1	8	8
10-188	2010	R1	West	1,7,8,9,17,27,44,Exp2,76	PSTv-8	8	1	2	8	8	8	1	1	7	2	7	2	2	8	1	1	7	8
10-189	2010	R1	West	1,6,7,8,9,17,27,43,44,Exp2,76	PSTv-11	8	1	8	8	8	8	2	1	8	2	8	2	8	8	1	2	8	8
10-190	2010	R1	West	1,6,7,8,9,17,27,43,44,Exp2,76	PSTv-11	8	1	8	8	8	8	1	1	7	2	8	1	8	8	1	1	8	8
10-191	2010	R1	West	1,6,7,8,9,17,27,43,44,Exp2,76	PSTv-11	8	1	8	8	8	8	2	1	7	2	8	2	8	8	1	2	8	8
10-223	2010	R1	West	1,6,7,8,9,17,27,43,44,Exp2,76	PSTv-11	8	1	8	8	7	8	1	1	7	2	8	1	8	8	1	1	8	8
10-224	2010	R1	West	1,6,7,8,9,17,27,43,44,Exp2,76	PSTv-11	8	1	8	8	8	8	1	1	7	2	8	2	8	8	1	1	8	8
10-225	2010	R1	West	1,6,7,8,9,17,27,43,44,Exp2,76	PSTv-11	7	1	8	7	7	8	1	1	7	1	7	1	7	8	1	1	7	8
10-226	2010	R1	West	1,6,9,76	PSTv-48	8	1	8	2	2	8	1	1	5	1	4	2	2	2	1	1	1	8
10-227	2010	R1	West	1,6,9,17,76	PSTv-2	8	1	8	2	2	8	1	1	7	1	3	1	2	2	1	1	2	8
10-228	2010	R1	West	1,6,7,8,9,17,27,43,44,Exp2,76	PSTv-11	8	1	8	8	7	8	1	1	7	2	8	1	8	8	1	1	8	8
10-229	2010	R1	West	1,6,7,8,9,17,27,43,44,Exp2,76	PSTv-11	8	1	8	8	8	8	1	1	7	2	8	2	8	8	1	1	8	8
10-230	2010	R1	West	1,6,7,8,9,17,27,43,44,Tr1,Exp2,76	PSTv-14	8	1	8	8	8	8	1	1	7	1	8	2	8	8	1	8	8	8
10-262	2010	R1	West	6,7,8,9,44,Tr1,Exp2	PSTv-30	1	1	8	8	7	8	1	1	5	2	5	2	3	8	1	7	8	2
10-268	2010	R1	West	1,6,7,8,9,17,27,43,44,Exp2,76	PSTv-11	8	1	7	7	8	8	1	1	7	1	8	1	8	8	1	1	8	8
10-269	2010	R1	West	1,6,8,9,17,27,76	PSTv-3	8	1	8	2	7	8	1	1	7	1	8	1	2	2	1	1	1	8
10-270	2010	R1	West	1,6,7,8,9,17,27,43,44,Exp2,76	PSTv-11	8	1	8	8	8	8	1	1	7	1	8	1	8	8	1	1	8	8
10-273	2010	R1	West	1,6,7,8,9,17,27,43,44,Tr1,Exp2,76	PSTv-14	8	1	8	8	8	8	1	1	7	2	8	2	8	8	1	2	8	8
10-276	2010	R1	West	1,6,7,8,9,17,27,43,44,Tr1,Exp2,76	PSTv-14	8	1	8	8	7	8	1	1	7	1	8	1	7	8	1	8	8	8
10-277	2010	R1	West	1,6,7,8,9,17,27,44	PSTv-5	8	1	8	8	8	8	1	1	7	1	8	1	1	8	1	1	1	1
10-277	2010	R1	West	1,6,7,8,9,17,27,43,44,Exp2,76	PSTv-11	8	1	8	8	8	8	1	1	7	2	8	2	8	8	1	1	8	8
10-279	2010	R1	West	1,6,7,8,9,17,27,43,44,Tr1,Exp2,76	PSTv-14	8	1	8	8	8	8	1	1	7	3	7	3	8	8	1	8	8	8
10-280	2010	R1	West	1,6,7,8,9,17,27,43,44,Tr1,Exp2,76	PSTv-14	8	1	8	8	7	8	1	1	7	2	8	2	8	8	1	5	8	8
10-281	2010	R1	West	1,6,7,8,9,17,27,43,44,Exp2,76	PSTv-11	8	1	8	8	8	8	1	1	7	2	8	2	8	8	1	2	8	8
10-282	2010	R1	West	6,7,8,9,27,43,44,Tr1,Exp2	PSTv-36	1	1	8	8	8	8	2	1	3	3	7	3	7	8	1	8	8	1
10-283	2010	R1	West	1,6,7,8,9,17,27,43,44,Exp2,76	PSTv-11	8	1	8	8	7	8	2	1	7	2	8	2	8	8	1	1	8	8
10-285	2010	R1	West	1,6,7,8,9,17,27,43,44,Exp2,76	PSTv-11	8	1	8	8	7	8	1	1	7	1	8	1	8	8	1	1	8	8
10-286	2010	R1	West	1,6,7,8,9,17,27,43,44,Tr1,Exp2,76	PSTv-14	8	1	8	8	7	8	1	1	7	2	8	2	8	8	1	5	8	8
10-287	2010	R1	West	1,6,7,8,9,17,27,43,44,Exp2,76	PSTv-11	8	1	8	8	7	8	1	1	7	2	8	2	8	8	1	2	8	8
10-288	2010	R1	West	1,6,7,8,9,17,27,43,44,Exp2,76	PSTv-11	8	1	8	8	8	8	1	1	7	2	8	2	8	8	1	1	8	8
10-292	2010	R1	West	1,6,7,8,9,17,27,43,44,Exp2,76	PSTv-11	8	1	8	8	7	8	2	1	7	2	8	2	8	8	1	2	8	8
10-294	2010	R1	West	6,7,8,9,43,44,Tr1,Exp2	PSTv-32	1	1	8	8	7	8	2	1	4	3	6	2	7	8	1	6	8	1
10-295	2010	R1	West	1,6,7,8,9,17,27,43,44,Exp2,76	PSTv-11	8	1	8	8	8	8	1	1	7	1	8	1	8	8	1	1	8	8
10-297	2010	R1	West	1,7,8,9,17,27,44,Exp2,76	PSTv-8	7	1	2	5	7	8	1	1	7	1	7	2	2	8	1	1	5	8
10-298	2010	R1	West	1,6,7,8,9,17,27,43,44,Exp2,76	PSTv-11	8	1	8	8	7	8	1	1	7	1	8	2	8	8	1	2	8	8
10-299	2010	R1	West	1,6,7,8,9,17,27,43,44,SP,76	PSTv-13	8	1	8	7	7	8	1	1	7	2	7	2	4	7	8	2	2	8
10-300	2010	R1	West	1,6,7,8,9,17,27,43,44,Exp2,76	PSTv-11	8	1	8	7	7	7	1	1	7	1	7	1	7	8	1	2	8	8
10-301-2	2010	R1	West	1,6,7,8,9,17,27,43,44,Exp2,76	PSTv-11	8	1	8	8	7	8	1	1	7	2	8	2	8	8	1	2	8	8
10-302	2010	R1	West	6,7,8,9,17,27,43,44,Tr1,Exp2	PSTv-37	1	1	8	8	8	8	2	1	8	2	7	3	7	8	1	8	8	1
10-301	2010	R1	West	6,7,8,9,17,43,44,Tr1,Exp2	PSTv-35	1	1	8	8	8	8	3	1	7	3	6	3	7	8	1	8	8	1
10-304	2010	R1	West	6,7,8,9,27,44,Tr1,Exp2	PSTv-33	1	1	8	8	7	8	1	1	2	2	6	3	2	8	1	8	8	1
10-305	2010	R1	West	6,7,8,9,27,43,44,Tr1,Exp2	PSTv-36	1	1	8	8	7	8	2	1	3	3	7	3	7	8	1	7	8	1
10-313	2010	R1	West	1,6,7,8,9,17,27,43,44,Exp2,76	PSTv-11	8	1	8	8	8	8	1	1	7	2	8	2	8	8	1	1	8	8
10-332	2010	R1	West	1,6,9,17,27,SP,76	PSTv-4	8	1	8	5	7	8	2	1	8	2	8	2	5	5	8	2	5	8
10-334	2010	R1	West	1,6,7,8,9,17,27,43,44,SP,Exp2,76	PSTv-17	8	1	8	7	7	8	1	1	7	1	8	1	6	7	8	1	7	8
10-335	2010	R1	West	1,6,7,8,9,17,27,43,44,Exp2,76	PSTv-11	8	1	8	8	7	8	1	1	7	1	8	1	8	8	1	1	8	8
10-336	2010	R1	West	1,6,7,8,9,17,27,43,44,Exp2,76	PSTv-11	8	1	8	8	8	8	1	1	7	2	7	1	7	8	1	1	7	8
10-337	2010	R1	West	1,6,7,8,9,17,27,43,44,Tr1,Exp2,76	PSTv-14	8	1	8	8	7	8	1	1	7	2	8	1	7	8	1	5	8	8
10-341	2010	R1	West	1,6,7,8,9,17,27,43,44,Tr1,Exp2,76	PSTv-14	8	1	8	8	8	8	1	1	7	1	8	2	8	8	1	8	8	8
10-342	2010	R1	West	1,6,7,8,9,17,27,43,44,Tr1,Exp2,76	PSTv-14	8	1	8	8	7	8	1	1	7	2	8	1	7	8	1	5	8	8
10-343	2010	R1	West	1,6,9,17,27,SP,76	PSTv-4	8	1	8	4	3	8	2	1	8	2	8	2	4	5	8	2	5	8
10-344	2010	R1	West	1,6,7,8,9,17,27,43,44,SP,Exp2,76	PSTv-17	8	1	8	8	7	8	1	1	7	1	8	1	7	8	8	1	8	8
10-345	2010	R1	West	1,6,7,8,9,17,27,43,44,Exp2,76	PSTv-11	8	1	8	8	8	8	1	1	7	1	8	1	8	8	1	2	8	8
10-351	2010	R1	West	1,6,7,8,9,17,27,43,44,Exp2,76	PSTv-11	8	1	8	8	7	8	1	1	7	1	8	1	8	8	1	1	8	8
10-352	2010	R1	West	1,6,7,8,9,27,43,SP	PSTv-6	8	1	8	7	7	8	1	1	3	2	8	2	5	3	8	1	2	8
10-354-NG	2010	R1	West	10,24,32	PSTv-23	1	1	3	2	2	1	8	1	2	8	2	8	2	2	1	2	2	1
10-355	2010	R1	West	1,6,7,8,9,17,27,43,44,Tr1,Exp2,76	PSTv-14	8	1	8	8	7	8	1	1	7	2	7	2	8	8	1	7	8	8
10-356	2010	R1	West	1,6,7,8,9,17,27,43,44,Exp2,76	PSTv-11	8	1	8	8	8	8	1	1	8	2	8	1	8	8	1	1	8	8
10-357	2010	R1	West	1,6,7,8,9,17,27,43,44,Exp2,76	PSTv-11	8	1	8	8	8	8	1	1	7	1	8	1	8	8	1	1	8	8
10-358	2010	R1	West	1,6,7,8,9,17,27,43,44,Tr1,Exp2,76	PSTv-14	8	1	8	8	8	8	1	1	7	3	8	2	7	8	1	7	8	8
10-366	2010	R1	West	1,6,7,8,9,17,27,43,44,Exp2,76	PSTv-11	8	1	7	7	8	7	1	1	7	1	8	1	8	8	1	1	8	8
10-366	2010	R1	West	6,7,8,9,17,27,43,44,Tr1,Exp2	PSTv-37	1	1	8	8	7	8	2	1	7	2	7	2	7	8	1	8	8	1
10-368	2010	R1	West	6,7,8,9,17,43,44,Tr1,Exp2	PSTv-35	1	1	8	8	7	8	2	1	7	2	6	2	8	8	1	8	8	1
10-381	2010	R1	West	6,7,8,9,44,Tr1,Exp2	PSTv-30	1	1	8	8	7	7	2	1	2	2	6	3	3	8	1	5	8	1
10-382	2010	R1	West	1,6,7,8,9,17,27,43,44,Tr1,Exp2,76	PSTv-14	8	1	8	8	7	8	1	1	7	2	8	2	7	8	1	7	8	8
10-383	2010	R1	West	6,7,8,9,17,27,44,Tr1,Exp2	PSTv-34	1	1	8	8	7	8	1	1	7	2	8	1	1	8	1	7	8	1
10-384	2010	R1	West	6,7,8,9,17,27,43,44,Tr1,Exp2	PSTv-37	1	1	8	8	7	8	1	1	7	2	7	1	7	8	1	8	8	1
10-395	2010	R1	West	6,7,8,9,10,17,27,43,44,Tr1,Exp2	PSTv-39	1	1	8	8	8	8	8	1	7	2	8	2	8	8	1	8	8	1
10-396	2010	R1	West	6,7,8,9,17,27,43,44,Tr1,Exp2	PSTv-37	1	1	8	8	8	8	1	1	7	2	8	2	8	8	1	8	8	1
10-397	2010	R1	West	6,7,8,9,17,27,43,44,Tr1,Exp2	PSTv-37	1	1	8	8	8	8	2	1	7	2	8	3	8	8	1	8	8	1
10-398	2010	R1	West	6,7,8,9,10,17,24,27,32,43,44,Tr1,Exp2	PSTv-41	1	1	8	8	8	8	8	1	8	8	7	8	8	8	1	8	8	1
10-306	2010	R2	West	6,7,8,9,17,27,43,44,Tr1,Exp2	PSTv-37	1	1	8	8	7	8	2	1	7	2	7	3	7	8	1	8	8	1
10-319	2010	R2	West	6,7,8,9,10,17,24,27,32,43,44,Tr1,Exp2	PSTv-41	1	1	8	8	7	8	8	1	7	8	7	8	8	8	1	8	8	1
10-321	2010	R2	West	6,7,8,9,17,43,44,Tr1,Exp2	PSTv-35	1	1	8	8	7	8	2	1	7	2	5	2	6	8	1	8	8	1
10-323	2010	R2	West	6,7,8,9,43,44,Exp2	PSTv-284	1	1	8	8	7	8	1	1	4	1	6	1	7	8	1	5	8	1
10-359	2010	R2	West	1,6,7,8,9,17,27,43,44,Exp2,76	PSTv-11	8	1	8	8	8	8	1	1	8	2	8	2	8	8	1	1	8	8
10-360	2010	R2	West	1,6,7,8,9,17,27,43,44,Tr1,Exp2,76	PSTv-14	8	1	8	8	8	8	1	1	7	2	7	2	7	8	1	8	8	8
10-360	2010	R2	West	1,6,9,17,27,SP,76	PSTv-4	8	1	8	2	5	8	1	1	7	2	8	2	5	2	8	1	5	8
10-359	2010	R2	West	6,7,8,9,17,27,43,44,Tr1,Exp2	PSTv-37	1	1	8	8	8	8	2	1	8	2	7	2	8	8	1	8	8	2
10-363	2010	R2	West	1,6,7,8,9,17,27,43,44,Tr1,Exp2,76	PSTv-14	8	1	7	7	8	8	2	1	7	2	7	2	7	8	1	7	7	8
10-362	2010	R2	West	1,6,7,8,9,17,27,43,44,Exp2,76	PSTv-11	8	1	8	8	8	8	1	1	7	1	8	2	8	8	1	1	8	8
10-365	2010	R2	West	1,6,7,8,9,17,27,43,44,Exp2,76	PSTv-11	8	1	8	8	7	8	1	1	8	1	8	1	8	8	1	2	8	8
10-385	2010	R2	West	6,7,8,9,17,27,44,Tr1,Exp2	PSTv-34	1	1	8	8	7	8	1	1	7	2	7	1	1	8	1	8	8	1
10-386	2010	R2	West	6,7,8,9,17,27,43,44,Tr1,Exp2	PSTv-37	1	1	8	8	7	8	2	1	7	2	7	2	7	8	1	8	8	1
10-392	2010	R2	West	6,7,8,9,10,17,24,27,32,43,44,Tr1,Exp2	PSTv-41	1	1	8	8	8	8	8	1	7	8	7	8	7	8	1	8	8	1
10-393	2010	R2	West	6,7,8,9,10,17,24,27,32,43,44,Tr1,Exp2	PSTv-41	1	1	8	8	8	8	8	1	7	8	8	8	7	8	1	8	8	1
10-394	2010	R2	West	6,7,8,9,10,17,27,43,44,Tr1,Exp2	PSTv-39	1	1	8	8	7	8	8	1	7	2	8	2	8	8	1	8	8	1
10-267	2010	R3	West	1,6,7,8,9,17,27,43,44,Exp2,76	PSTv-11	8	1	8	8	7	8	1	1	7	2	8	1	7	8	1	1	8	8
10-315	2010	R3	West	6,7,8,9,43,44,Tr1,Exp2	PSTv-32	1	1	8	8	7	8	1	1	3	2	3	2	7	8	1	8	8	1
10-316-NG	2010	R3	West	/	PSTv-18	2	1	1	2	2	1	1	1	1	1	1	1	1	2	1	1	2	2
10-320	2010	R3	West	6,7,8,9,17,43,44,Tr1,Exp2	PSTv-35	1	1	8	8	7	8	1	1	7	2	6	2	7	8	1	7	8	1
10-324	2010	R3	West	6,7,8,9,17,27,43,44,Tr1,Exp2	PSTv-37	1	1	8	8	7	8	1	1	7	2	8	3	7	8	1	7	8	1
10-349	2010	R3	West	10,17,24,32,Tr1	PSTv-27	1	1	2	1	2	1	8	1	8	8	2	8	2	2	1	8	2	1
10-219	2010	R4	West	1,6,7,8,9,17,27,43,44,Tr1,Exp2,76	PSTv-14	8	1	8	8	7	8	1	1	7	2	7	3	8	8	1	8	8	8
10-220	2010	R4	West	1,6,7,8,9,17,27,43,44,Tr1,Exp2,76	PSTv-14	8	1	8	8	7	8	1	1	7	1	8	1	8	8	1	1	8	8
10-221	2010	R4	West	1,6,7,8,9,17,27,43,44,Exp2,76	PSTv-11	8	1	8	8	8	8	1	1	7	2	8	2	8	8	1	2	8	8
10-222	2010	R4	West	1,6,7,8,9,17,27,43,44,Exp2,76	PSTv-11	8	1	8	8	8	8	1	1	7	2	8	2	8	8	1	5	8	8
10-80	2010	R5	West	6,7,8,9,10,17,24,27,32,43,44,Tr1,Exp2	PSTv-41	1	1	8	8	8	8	8	1	7	7	7	7	7	8	1	8	8	1
10-81	2010	R5	West	6,7,8,9,10,17,24,32,43,44,Tr1,Exp2	PSTv-68	1	1	8	7	7	8	7	1	7	5	6	5	7	8	1	5	8	1
10-82	2010	R5	West	8,17	PSTv-22	1	1	3	2	8	1	2	1	8	2	2	1	2	1	3	3	1	1
10-9	2010	R5	West	6	PSTv-19	1	1	7	2	1	4	4	1	1	4	2	2	3	2	1	3	2	1
10-10	2010	R5	West	6	PSTv-19	1	1	7	2	1	1	1	1	1	2	2	2	1	2	1	2	2	1
10-11	2010	R5	West	6,17	PSTv-21	1	1	7	2	2	4	1	1	7	2	2	2	1	2	1	2	2	1
10-12	2010	R5	West	6	PSTv-19	1	1	8	2	1	1	1	1	1	2	2	2	1	2	1	2	2	1
10-13	2010	R5	West	6	PSTv-19	1	1	7	3	1	1	2	1	1	2	2	2	2	2	1	5	2	1
10-14	2010	R5	West	6	PSTv-19	1	1	7	3	1	1	1	1	1	2	2	2	1	2	1	3	2	1
10-15	2010	R5	West	6	PSTv-19	1	1	7	2	1	2	1	1	1	2	2	2	1	2	1	2	2	1
10-16	2010	R5	West	6,10	PSTv-65	2	1	7	2	2	4	8	1	1	6	6	5	2	2	2	1	2	4
10-17	2010	R5	West	6,7,8,9,10,17,24,27,32,43,44,Tr1,Exp2	PSTv-41	1	1	7	7	7	8	8	1	7	7	7	7	7	7	1	7	7	1
10-18	2010	R5	West	/	PSTv-18	1	1	3	2	1	1	1	1	1	2	2	2	1	1	1	2	2	1
10-19	2010	R5	West	17	PSTv-20	1	1	2	2	2	1	1	1	7	2	2	2	1	2	1	2	2	1
10-20	2010	R5	West	/	PSTv-18	1	1	3	2	1	1	1	1	1	2	2	2	1	2	1	2	2	1
10-21	2010	R5	West	6,10	PSTv-65	1	1	7	2	1	2	7	1	1	5	5	5	2	2	1	3	2	1
10-22	2010	R5	West	/	PSTv-18	1	1	3	3	1	2	1	1	1	2	3	2	1	2	1	2	2	1
10-25	2010	R5	West	6,17	PSTv-21	3	1	8	2	2	3	1	1	7	2	3	2	3	3	1	1	2	2
10-26	2010	R5	West	6,17	PSTv-21	4	1	8	2	2	4	1	1	7	2	3	2	3	3	1	1	2	2
10-27	2010	R5	West	/	PSTv-18	1	1	5	1	2	1	1	1	1	2	1	2	1	2	1	2	2	1
10-28	2010	R5	West	/	PSTv-18	1	1	3	2	2	1	2	1	1	2	2	2	1	2	1	2	2	1
10-60	2010	R6	West	6,7,8,9,17,24,27,43,44,Tr1,Exp2	PSTv-38	1	1	8	8	7	8	2	1	7	5	8	2	7	8	1	8	8	2
10-61	2010	R6	West	6,7,8,9,17,27,43,44,Tr1,Exp2	PSTv-37	1	1	8	8	7	8	1	1	7	3	7	3	7	8	1	8	8	1
10-62	2010	R6	West	6,7,8,9,17,27,43,44,Tr1,Exp2	PSTv-37	1	1	8	8	7	8	2	1	8	2	7	2	8	8	1	8	8	1
10-63	2010	R6	West	6,7,8,9,27,43,44,Tr1,Exp2	PSTv-36	1	1	8	8	7	8	1	1	7	2	8	2	7	8	1	7	8	1
10-64	2010	R6	West	6,7,8,9,17,27,43,44,Tr1,Exp2	PSTv-37	1	1	8	8	8	8	2	1	7	3	8	3	6	8	1	8	8	1
10-65	2010	R6	West	6,7,8,9,17,27,43,44,Tr1,Exp2	PSTv-37	1	1	8	8	8	8	2	1	8	2	7	2	7	8	1	8	8	1
10-66	2010	R6	West	6,7,8,9,17,27,44,Tr1,Exp2	PSTv-34	1	1	8	8	7	8	2	1	7	2	7	2	2	8	1	8	8	1
10-67	2010	R6	West	6,7,8,9,17,27,44,Tr1,Exp2	PSTv-34	1	1	8	8	7	8	1	1	7	2	7	2	2	7	1	8	8	1
10-68	2010	R6	West	6,7,8,9,17,27,43,44,Tr1,Exp2	PSTv-37	1	1	8	8	8	8	2	1	7	2	8	2	7	8	1	8	8	1
10-69	2010	R6	West	1,6,7,8,9,17,27,43,44,Tr1,Exp2,76	PSTv-14	8	1	8	8	8	8	1	1	7	2	8	2	8	8	1	8	8	8
10-70	2010	R6	West	6,7,8,9,43,44,Tr1,Exp2	PSTv-32	1	1	8	8	8	8	2	1	5	2	6	2	7	8	1	8	8	1
10-71	2010	R6	West	6,7,8,9,17,27,43,44,Tr1,Exp2	PSTv-37	1	1	8	8	8	8	2	1	8	2	7	2	7	8	1	8	8	1
10-74	2010	R6	West	1,6,7,8,9,17,27,43,44,Tr1,Exp2,76	PSTv-14	8	1	8	8	7	8	1	1	7	3	7	3	7	8	1	8	8	8
10-75	2010	R6	West	6,7,8,9,27,43,44,Tr1,Exp2	PSTv-36	1	1	8	8	8	8	1	1	2	3	7	2	7	8	1	8	8	1
10-76	2010	R6	West	6,7,8,9,27,43,44,Tr1,Exp2	PSTv-36	1	1	8	8	8	8	2	1	2	3	7	3	7	8	1	8	8	2
10-77	2010	R6	West	6,7,8,9,17,43,44,Tr1,Exp2	PSTv-35	1	1	8	8	8	8	2	1	7	2	6	2	8	8	1	8	8	1
10-87	2010	R6	West	6,7,8,9,17,43,44,Tr1,Exp2	PSTv-35	1	1	8	8	8	8	2	1	8	3	6	2	8	8	1	8	8	1
10-88	2010	R6	West	6,7,8,9,17,27,43,44,Tr1,Exp2	PSTv-37	1	1	8	8	8	8	3	1	8	2	8	3	8	8	1	8	8	1
10-89	2010	R6	West	6,7,8,9,17,27,43,44,Tr1,Exp2	PSTv-37	1	1	8	8	8	8	2	1	7	2	8	3	8	8	1	8	8	1
10-90	2010	R6	West	6,7,8,9,17,27,43,44,Tr1,Exp2	PSTv-37	1	1	8	8	8	8	2	1	8	2	7	2	8	8	1	8	8	1
10-92	2010	R6	West	6,7,8,9,17,27,43,44,Tr1,Exp2	PSTv-37	1	1	8	8	8	8	2	1	8	2	8	3	8	8	1	8	8	1
10-93	2010	R6	West	6,7,8,9,17,27,43,44,Tr1,Exp2	PSTv-37	1	1	8	8	8	8	2	1	7	2	7	2	7	8	1	8	8	1
10-94	2010	R6	West	6,7,8,9,17,27,43,44,Tr1,Exp2	PSTv-37	1	1	8	8	8	8	2	1	7	2	7	2	7	8	1	8	8	1
10-95	2010	R6	West	6,7,8,9,17,27,43,44,Tr1,Exp2	PSTv-37	1	1	8	8	8	8	2	1	8	2	7	2	8	8	1	8	8	1
10-96	2010	R6	West	1,6,7,8,9,10,24,32,43,44,Tr1,Exp2	PSTv-16	8	1	8	8	7	8	8	1	3	8	3	8	7	8	1	8	8	1
10-97	2010	R6	West	6,7,8,9,10,24,27,32,43,44,Tr1,Exp2	PSTv-40	1	1	8	8	7	8	7	1	3	5	7	5	7	8	1	8	8	1
10-98	2010	R6	West	6,7,8,9,17,27,43,44,Tr1,Exp2	PSTv-37	1	1	8	8	8	8	2	1	7	2	8	2	7	8	1	8	8	2
10-99	2010	R6	West	6,7,8,9,10,17,24,27,32,43,44,Tr1,Exp2	PSTv-41	1	1	8	8	8	8	8	1	8	5	7	7	8	8	1	8	8	1
10-100	2010	R6	West	6,7,8,9,17,27,43,44,Tr1,Exp2	PSTv-37	1	1	8	8	8	8	2	1	7	2	7	3	7	8	1	8	8	1
10-101	2010	R6	West	6,7,8,9,27,43,44,Tr1,Exp2	PSTv-36	1	1	8	8	8	8	1	1	3	2	7	2	8	8	1	8	8	1
10-102	2010	R6	West	6,7,8,9,17,27,43,44,Tr1,Exp2	PSTv-37	1	1	8	8	8	8	2	1	7	2	8	3	7	8	1	8	8	1
10-103	2010	R6	West	6,7,8.9,44,Tr1,Exp2	#N/A	1	1	8	8	7	8	1	1	2	2	2	2	3	8	1	7	8	1
10-104	2010	R6	West	6,7,8,9,17,27,43,44,Tr1,Exp2	PSTv-37	1	1	8	8	8	8	2	1	8	3	8	2	7	8	1	8	8	1
10-105	2010	R6	West	6,7,8,9,10,17,24,32,43,44,Tr1,Exp2	PSTv-68	1	1	8	8	8	8	7	1	8	7	5	5	8	8	1	8	8	1
10-106	2010	R6	West	6,7,8,9,17,27,43,44,Tr1,Exp2	PSTv-37	1	1	8	8	7	8	1	1	7	2	7	2	8	8	1	8	8	1
10-107	2010	R6	West	6,7,8,9,17,24,43,44,Tr1,Exp2	#N/A	1	1	8	8	8	8	7	1	8	7	4	7	8	8	1	8	8	2
10-109	2010	R6	West	1,6,7,8,9,17,27,43,44,Tr1,Exp2,76	PSTv-14	8	1	8	8	8	8	2	1	7	2	8	2	8	8	1	1	8	8
10-110	2010	R6	West	6,7,8,9,17,27,43,44,Tr1,Exp2	PSTv-37	1	1	8	8	8	8	2	1	8	2	7	3	8	8	1	8	8	1
10-111	2010	R6	West	6,7,8,9,17,27,43,44,Tr1,Exp2	PSTv-37	1	1	8	8	8	8	2	1	8	2	8	3	7	8	1	8	8	1
10-112	2010	R6	West	6,7,8,9,10,17,24,32,43,44,Tr1,Exp2	PSTv-68	1	1	8	8	8	8	8	1	8	8	3	8	7	8	1	8	8	1
10-113	2010	R6	West	6,7,8,9,17,27,44,Tr1,Exp2	PSTv-34	1	1	8	8	7	8	1	1	7	2	7	2	3	8	1	8	8	1
10-114	2010	R6	West	6,7,8,9,17,43,44,Tr1,Exp2	PSTv-35	1	1	8	8	8	8	2	1	8	2	3	3	7	8	1	7	8	1
10-115	2010	R6	West	6,7,8,9,44,Tr1,Exp2	PSTv-30	1	1	8	8	7	8	1	1	3	2	3	2	3	8	1	8	8	1
10-116	2010	R6	West	6,7,8,9,17,27,43,44,Tr1,Exp2	PSTv-37	1	1	8	8	8	8	2	1	8	2	8	3	8	8	1	8	8	1
10-118	2010	R6	West	6,7,8,9,17,27,43,44,Tr1,Exp2	PSTv-37	1	1	8	8	8	8	2	1	8	2	8	4	7	8	1	8	8	1
10-120	2010	R6	West	6,7,8,9,43,44,Tr1,Exp2	PSTv-32	1	1	8	8	7	8	1	1	3	3	3	4	8	8	1	8	8	1
10-121	2010	R6	West	6,7,8,9,17,27,43,44,Tr1,Exp2	PSTv-37	1	1	8	8	8	8	2	1	7	2	7	4	7	8	1	8	8	1
10-122	2010	R6	West	6,7,8,9,17,27,43,44,Tr1,Exp2	PSTv-37	1	1	8	8	8	8	2	1	7	2	7	3	5	8	1	8	8	1
10-123	2010	R6	West	6,7,8,9,17,43,44,Tr1,Exp2	PSTv-35	1	1	8	8	8	8	2	1	7	2	3	2	7	8	1	8	8	2
10-124	2010	R6	West	6,7,8,9,17,27,43,44,Tr1,Exp2	PSTv-37	1	1	8	8	8	8	2	1	7	3	8	2	6	8	1	8	8	1
10-132	2010	R6	West	6,7,8,9,27,43,44,Tr1,Exp2	PSTv-36	1	1	8	8	8	8	2	1	2	2	7	2	5	8	1	8	8	1
10-134	2010	R6	West	6,7,8,9,17,27,43,44,Tr1,Exp2	PSTv-37	1	1	8	8	8	8	2	1	7	2	7	2	7	8	1	8	8	1
10-1-NG	2010	R6	West	6,7,8,9,27,43,44,Tr1,Exp2	PSTv-36	1	1	8	8	8	8	1	1	1	3	8	2	8	8	1	8	8	1
10-204	2010	R6	West	1,6,7,8,9,17,43,44,Tr1,Exp2,76	PSTv-12	8	1	8	8	8	8	2	1	7	3	4	3	5	8	1	8	8	8
10-205	2010	R6	West	6,7,8,9,17,43,44,Tr1,Exp2	PSTv-35	1	1	8	8	7	8	2	1	7	2	3	3	7	8	1	8	8	1
10-206	2010	R6	West	6,7,8,9,17,43,44,Tr1,Exp2	PSTv-35	1	1	8	8	8	8	1	1	7	3	3	3	8	8	1	8	8	1
10-207	2010	R6	West	1,6,7,8,9,17,43,44,Tr1,Exp2,76	PSTv-12	8	1	8	8	7	8	2	1	7	2	3	3	7	8	1	8	8	1
10-208	2010	R6	West	6,7,8,9,44,Tr1,Exp2	PSTv-30	1	1	8	8	7	8	1	1	2	2	2	2	3	8	1	7	8	1
10-209	2010	R6	West	6,7,8,9,27,43,44,Tr1,Exp2	PSTv-36	1	1	8	8	7	8	1	1	3	3	7	2	7	8	1	8	8	1
10-210	2010	R6	West	6,7,8,9,43,44,Tr1,Exp2	PSTv-32	1	1	8	8	7	8	2	1	3	2	6	3	7	8	1	8	8	1
10-211	2010	R6	West	6,7,8,9,17,43,44,Tr1,Exp2	PSTv-35	1	1	8	8	8	8	1	1	8	2	4	2	7	8	1	7	8	1
10-212	2010	R6	West	6,7,8,9,44,Tr1,Exp2	PSTv-30	2	1	8	8	7	8	1	1	2	3	4	3	3	8	1	7	8	1
10-213	2010	R6	West	1,6,7,8,9,17,43,44,Tr1,Exp2,76	PSTv-12	8	1	8	8	7	8	1	1	7	3	4	3	7	8	1	8	8	8
10-3-NG	2010	R6	West	6,7,8,9,27,43,44,Tr1,Exp2	PSTv-36	1	1	8	8	7	8	2	1	3	3	7	3	7	8	1	7	8	1
10-5-NG	2010	R6	West	1,7,8,9,17,27,44,Exp2,76	PSTv-8	8	1	4	8	7	8	1	1	7	2	7	2	2	8	1	1	8	8
10-35	2010	R7	East	6,7,8,9,17,27,43,44,Tr1,Exp2	PSTv-37	1	1	8	8	7	8	2	1	7	2	7	2	7	8	1	7	8	1
10-36	2010	R7	East	1,6,7,8,9,17,27,43,44,Tr1,Exp2,76	PSTv-14	8	1	8	8	8	8	1	1	7	1	8	3	7	8	1	8	8	8
10-37	2010	R7	East	6,7,8,9,17,27,43,44,Tr1,Exp2	PSTv-37	1	1	8	8	8	8	2	1	8	2	7	2	7	8	1	8	8	1
10-38	2010	R7	East	6,7,8,9,17,27,43,44,Tr1,Exp2	PSTv-37	1	1	8	8	7	8	2	1	8	2	7	2	8	8	1	8	8	2
10-39	2010	R7	East	6,7,8,9,17,43,44,Tr1,Exp2	PSTv-35	1	1	8	8	7	8	3	1	8	3	3	3	8	8	1	8	8	2
10-40	2010	R7	East	6,7,9,17,44,Exp2	PSTv-28	1	1	8	8	2	8	2	1	7	2	2	2	2	8	1	2	8	1
10-41	2010	R7	East	6,7,8,9,17,43,44,Tr1,Exp2	PSTv-35	1	1	8	8	8	8	2	1	8	2	5	2	7	8	1	8	8	1
10-42	2010	R7	East	6,7,17,27,44,Exp2	PSTv-29	1	1	7	8	2	1	1	1	7	2	7	2	2	7	1	3	8	1
10-43	2010	R7	East	6,7,8,9,17,43,44,Tr1,Exp2	PSTv-35	1	1	8	8	8	8	2	1	8	2	6	2	7	8	1	8	8	1
10-44	2010	R7	East	6,7,8,9,17,27,43,44,Tr1,Exp2	PSTv-37	1	1	8	8	8	8	2	1	8	2	7	2	8	8	1	8	8	1
10-45	2010	R7	East	6,7,8,9,44,Tr1,Exp2	PSTv-30	1	1	8	8	7	8	1	1	3	2	3	2	2	8	1	8	8	1
10-46	2010	R7	East	6,7,8,9,17,27,43,44,Tr1,Exp2	PSTv-37	1	1	8	8	8	8	2	1	8	2	7	2	7	8	1	8	8	1
10-48	2010	R7	East	7,44,Exp2	PSTv-24	1	1	2	8	2	1	1	1	2	2	2	2	2	7	1	2	8	1
10-49	2010	R7	East	6,7,8,9,17,27,43,44,Tr1,Exp2	PSTv-37	1	1	8	8	8	8	2	1	8	2	7	2	7	8	1	8	8	1
10-50	2010	R7	East	7,17,44,Exp2	PSTv-25	1	1	2	8	2	1	1	1	7	2	2	2	2	7	1	2	8	1
10-51	2010	R7	East	7,Exp2	PSTv-63	1	1	1	8	2	1	1	1	2	2	2	2	1	6	1	2	8	1
10-52	2010	R7	East	6,7,8,9,17,44,Tr1,Exp2	PSTv-31	1	1	8	8	7	8	2	1	7	2	6	2	2	8	1	7	8	1
10-53	2010	R7	East	6,7,8,9,17,27,44,Tr1,Exp2	PSTv-34	1	1	8	8	8	8	2	1	8	2	6	2	2	8	1	8	8	1
10-54	2010	R7	East	6,7,8,9,17,43,44,Tr1,Exp2	PSTv-35	1	1	8	8	8	8	2	1	8	2	6	3	7	8	1	8	8	1
10-55	2010	R7	East	6,7,8,9,17,43,44,Tr1,Exp2	PSTv-35	1	1	8	8	7	8	1	1	7	2	2	2	7	8	1	8	8	1
10-56	2010	R7	East	6,7,8,17,27,43,44,Tr1,Exp2	PSTv-101	1	1	8	8	7	8	2	1	8	2	7	3	7	8	1	7	8	1
10-57	2010	R7	East	6,7,8,17,27,43,44,Tr1,Exp2	PSTv-101	1	1	8	8	8	8	2	1	8	2	7	3	7	8	1	7	8	1
10-58	2010	R7	East	6,7,8,9,17,27,44,Tr1,Exp2	PSTv-34	1	1	8	8	7	8	2	1	8	2	7	2	2	8	1	8	8	1
10-59	2010	R7	East	6,7,8,9,17,27,43,44,Tr1,Exp2	PSTv-37	1	1	8	8	8	8	3	1	8	3	7	3	7	8	1	8	8	2
10-79	2010	R7	East	6,7,8,9,17,44,Tr1,Exp2	PSTv-31	1	1	8	8	8	8	2	1	7	2	1	2	3	8	1	8	8	1
10-84	2010	R7	East	6,7,8,9,17,27,43,44,Tr1,Exp2	PSTv-37	1	1	8	8	8	8	2	1	7	2	7	2	8	8	1	8	8	1
10-85	2010	R7	East	6,7,8,9,17,27,43,44,Tr1,Exp2	PSTv-37	1	1	8	8	8	8	2	1	8	2	8	3	7	8	1	8	8	1
10-86	2010	R7	East	6,7,8,9,17,43,44,Tr1,Exp2	PSTv-35	1	1	8	8	8	8	2	1	8	2	5	3	7	8	1	8	8	1
10-6	2010	R7	East	6,7,8,9,27,43,44,Tr1,Exp2	PSTv-36	1	1	8	8	8	8	1	1	1	2	8	2	8	8	1	8	8	1
10-7	2010	R7	East	6,7,8,9,27,43,44,Tr1,Exp2	PSTv-36	1	1	8	8	8	8	2	1	1	3	7	2	4	8	1	8	8	1
10-8	2010	R7	East	6,7,9,44,Tr1,Exp2	#N/A	1	1	8	8	2	8	2	1	1	2	2	2	2	8	1	8	8	1
10-29	2010	R7	East	6,7,8,9,44,Tr1,Exp2	PSTv-30	1	1	8	8	7	8	1	1	1	2	2	2	5	8	1	8	8	1
10-30	2010	R7	East	6,7,8,9,44,Tr1,Exp2	PSTv-30	1	1	8	8	7	8	2	1	1	2	3	2	5	8	1	8	8	2
10-31	2010	R7	East	6,7,8,9,43,44,Tr1,Exp2	PSTv-32	1	1	8	8	8	8	2	1	1	2	2	2	7	8	2	7	8	2
10-125	2010	R7	East	6,7,8,9,17,27,43,44,Tr1,Exp2	PSTv-37	1	1	8	8	8	8	2	1	8	2	7	2	8	8	1	8	8	1
10-126	2010	R7	East	6,7,8,9,17,24,27,43,44,Tr1,Exp2	PSTv-38	1	1	8	8	8	8	2	1	8	5	8	2	8	8	1	8	8	2
10-127	2010	R7	East	6,7,8,9,17,27,43,44,Tr1,Exp2	PSTv-37	1	1	8	8	8	8	2	1	7	2	7	2	7	8	1	8	8	1
10-128	2010	R7	East	6,7,8,9,17,27,43,44,Tr1,Exp2	PSTv-37	1	1	8	8	8	8	1	1	8	3	7	2	7	8	1	8	8	1
10-129	2010	R7	East	6,7,8,9,17,27,43,44,Tr1,Exp2	PSTv-37	1	1	8	8	7	8	1	1	7	2	7	2	7	8	1	8	8	1
10-135	2010	R7	East	6,7,8,9,17,43,44,Tr1,Exp2	PSTv-35	1	1	8	8	7	8	2	1	7	2	6	2	8	8	1	7	8	1
10-136	2010	R7	East	6,7,8,9,27,44,Tr1,Exp2	PSTv-33	1	1	8	8	8	8	1	1	3	3	7	2	2	8	1	8	8	1
10-139	2010	R7	East	6,7,8,9,17,27,43,44,Tr1,Exp2	PSTv-37	1	1	8	8	8	8	2	1	8	3	7	3	8	8	1	8	8	1
10-140	2010	R7	East	6,7,8,9,17,43,44,Tr1,Exp2	PSTv-35	1	1	8	8	8	8	2	1	8	2	6	3	8	8	1	8	8	2
10-149	2010	R7	East	6,7,8,9,17,27,43,44,Tr1,Exp2	PSTv-37	1	1	8	8	7	8	2	1	8	2	7	2	7	8	1	8	8	1
10-150	2010	R7	East	6,7,8,9,17,27,43,44,Tr1,Exp2	PSTv-37	1	1	8	8	8	8	2	1	7	2	7	2	8	8	1	8	8	1
10-151	2010	R7	East	6,7,8,9,17,43,44,Tr1,Exp2	PSTv-35	1	1	8	8	8	8	2	1	8	2	6	2	8	8	1	8	8	1
10-152	2010	R7	East	6,7,8,9,17,27,43,44,Tr1,Exp2	PSTv-37	1	1	8	8	8	8	2	1	7	2	8	2	8	8	1	8	8	1
10-153	2010	R7	East	6,7,8,9,17,43,44,Tr1,Exp2	PSTv-35	1	1	8	8	8	8	1	1	8	2	6	2	8	8	1	8	8	1
10-154	2010	R7	East	6,7,8,9,17,27,43,44,Tr1,Exp2	PSTv-37	1	1	8	8	8	8	2	1	8	2	8	2	8	8	1	8	8	1
10-155	2010	R7	East	6,7,8,9,17,43,44,Tr1,Exp2	PSTv-35	1	1	8	8	8	8	2	1	8	3	6	3	7	8	1	8	8	1
10-156	2010	R7	East	6,7,8,9,17,43,44,Tr1,Exp2	PSTv-35	1	1	8	8	8	8	2	1	8	2	6	2	8	8	1	8	8	1
10-158	2010	R7	East	6,7,8,9,17,27,43,44,Tr1,Exp2	PSTv-37	1	1	8	8	8	8	2	1	8	2	7	2	8	8	1	8	8	1
10-159	2010	R7	East	6,7,8,9,17,44,Tr1,Exp2	PSTv-31	1	1	8	8	8	8	2	1	7	2	4	2	5	8	1	7	8	1
10-160	2010	R7	East	6,7,8,9,17,27,44,Tr1,Exp2	PSTv-34	1	1	8	8	8	8	2	1	7	2	7	2	3	8	1	8	8	1
10-176	2010	R7	East	6,7,8,9,17,43,44,Tr1,Exp2	PSTv-35	1	1	8	8	8	8	2	1	8	3	3	3	7	8	1	8	8	1
10-177	2010	R7	East	6,7,8,9,17,,43,44,Tr1,Exp2	#N/A	1	1	8	8	8	8	2	1	8	2	6	2	7	8	1	8	8	1
10-178	2010	R7	East	6,7,8,9,17,27,43,44,Tr1,Exp2	PSTv-37	1	1	8	8	7	8	2	1	7	3	8	2	8	8	1	8	8	1
10-179	2010	R7	East	6,7,8,9,17,43,44,Tr1,Exp2	PSTv-35	1	1	8	8	7	8	2	1	8	3	6	2	7	8	1	8	8	1
10-180	2010	R7	East	6,7,8,9,17,27,43,44,Tr1,Exp2	PSTv-37	1	1	8	8	8	8	1	1	8	2	7	2	8	8	1	8	8	1
10-181	2010	R7	East	6,7,8,9,17,27,43,44,Tr1,Exp2	PSTv-37	1	1	8	8	8	8	2	1	8	2	7	2	7	8	1	8	8	1
10-130	2010	R8	East	6,7,8,9,17,27,43,44,Tr1,Exp2	PSTv-37	1	1	8	8	8	8	2	1	8	2	7	2	5	8	1	8	8	1
10-131	2010	R8	East	6,7,8,9,17,27,44,Tr1,Exp2	PSTv-34	1	1	8	8	8	8	2	1	8	2	7	2	3	8	1	8	8	1
10-171	2010	R8	East	6,7,8,9,17,43,44,Exp2	PSTv-317	1	1	8	8	8	8	1	1	8	2	3	3	7	8	1	4	8	1
10-172	2010	R8	East	6,7,8,9,17,27,43,44,Tr1,Exp2	PSTv-37	1	1	8	8	8	8	2	1	8	2	8	2	7	8	1	8	8	1
10-173	2010	R8	East	6,7,8,9,17,43,44,Tr1,Exp2	PSTv-35	1	1	8	8	7	8	1	1	7	2	3	2	7	8	1	8	8	1
10-238	2010	R8	East	1,6,7,8,9,17,27,43,44,Exp2,76	PSTv-11	8	1	8	8	8	8	1	1	7	2	8	1	8	8	1	1	8	8
10-248	2010	R8	East	6,7,8,9,17,43,44,Tr1,Exp2	PSTv-35	1	1	8	8	7	8	1	1	7	2	6	2	7	8	1	8	8	1
10-251	2010	R8	East	6,7,8,9,17,43,44,Tr1,Exp2	PSTv-35	1	1	8	8	7	8	2	1	7	2	4	2	7	8	1	8	8	1
10-257	2010	R8	East	6,7,8,9,17,44,Tr1,Exp2	PSTv-31	1	1	8	8	8	8	1	1	7	2	6	1	1	8	1	8	8	1
10-258	2010	R8	East	1,6,7,8,9,17,27,43,44,Tr1,Exp2,76	PSTv-14	8	1	8	8	7	8	1	1	7	1	8	1	8	8	1	8	8	8
10-249	2010	R9	East	6,7,8,9,17,43,44,Tr1,Exp2	PSTv-35	1	1	8	8	8	8	1	1	7	2	6	2	7	8	1	8	8	1
10-254	2010	R9	East	6,7,8,9,17,43,44,Tr1,Exp2	PSTv-35	1	1	8	8	8	8	1	1	7	2	5	2	7	8	1	8	8	1
10-255	2010	R9	East	6,7,8,9,27,43,44,Tr1,Exp2	PSTv-36	1	1	8	8	7	8	2	1	2	2	6	3	7	8	1	8	8	1
10-256	2010	R9	East	6,7,8,9,44,Tr1,Exp2	PSTv-30	1	1	8	8	7	8	1	1	4	2	2	2	1	8	1	8	8	1
10-259	2010	R9	East	6,7,8,9,44,Exp2	PSTv-272	1	1	8	8	7	8	1	1	3	1	2	2	1	8	1	5	8	1
10-260	2010	R9	East	6,7,8,9,17,44,Tr1,Exp2	PSTv-31	1	1	8	8	7	8	1	1	7	2	3	2	6	8	1	7	8	1
10-261	2010	R9	East	6,7,8,9,44,Tr1,Exp2	PSTv-30	1	1	8	8	7	8	1	1	5	2	3	3	2	8	1	5	8	1
10-263	2010	R9	East	6,7,8,9,44,Tr1,Exp2	PSTv-30	1	1	8	8	7	8	2	1	2	2	6	2	4	8	1	8	8	1
10-264	2010	R9	East	1,6,7,8,9,17,27,43,44,Tr1,Exp2,76	PSTv-14	8	1	8	8	7	8	1	1	7	2	8	2	8	8	1	8	8	8
10-266	2010	R9	East	1,6,7,8,9,17,27,43,44,Exp2,76	PSTv-11	8	1	8	8	8	8	1	1	7	1	8	1	8	8	1	1	8	8
10-307	2010	R9	East	6,7,8,9,17,27,43,44,Tr1,Exp2	PSTv-37	1	1	8	8	7	8	1	1	7	2	7	2	7	8	1	7	8	1
10-309	2010	R9	East	6,7,8,9,17,43,44,Tr1,Exp2	PSTv-35	1	1	8	8	7	8	2	1	8	2	6	3	7	8	1	8	8	1
10-312	2010	R9	East	6,7,8,9,27,43,44,Tr1,Exp2	PSTv-36	1	1	8	8	8	8	2	1	3	3	7	3	7	8	1	8	8	1
10-325	2010	R9	East	6,7,8,9,17,27,43,44,Tr1,Exp2	PSTv-37	1	1	8	8	8	8	1	1	7	2	7	2	7	8	1	8	8	1
10-326	2010	R9	East	6,7,8,9,17,27,43,44,Tr1,Exp2	PSTv-37	1	1	8	8	8	8	2	1	7	2	7	2	7	8	1	8	8	1
10-328	2010	R9	East	1,6,7,8,9,17,27,43,44,SP,Exp2,76	PSTv-17	8	1	8	8	7	8	2	1	8	2	8	2	8	8	8	2	8	8
10-329	2010	R9	East	1,6,7,8,9,17,27,43,44,Exp2,76	PSTv-11	8	1	8	8	7	8	1	1	8	2	8	2	8	8	1	1	8	8
10-330	2010	R9	East	1,6,7,8,9,17,27,43,44,Exp2,76	PSTv-11	8	1	8	8	7	8	2	1	7	2	8	1	8	8	1	2	8	8
10-331	2010	R9	East	1,6,7,8,9,17,27,43,44,SP,Exp2,76	PSTv-17	8	1	8	8	8	8	2	1	7	2	8	2	8	8	8	2	8	8
10-331	2010	R9	East	1,6,7,8,9,17,27,43,44,SP,Exp2,76	PSTv-17	8	1	8	8	8	8	2	1	7	2	8	2	8	8	8	2	8	8
10-387	2010	R9	East	1,6,7,8,9,17,27,43,44,Exp2,76	PSTv-11	8	1	8	8	8	8	1	1	8	2	8	2	8	8	1	1	8	8
10-389	2010	R9	East	6,7,8,9,17,27,44,Tr1,Exp2	PSTv-34	1	1	8	8	7	8	2	1	7	2	7	2	2	8	1	8	8	1
10-197	2010	R10	East	6,7,8,9,17,27,43,44,Tr1,Exp2	PSTv-37	1	1	8	8	7	8	2	1	7	2	7	2	7	8	1	8	8	1
10-192	2010	R11	East	6,7,8,9,43,44,Tr1,Exp2	PSTv-32	1	1	8	8	8	8	2	1	2	2	3	3	7	8	1	8	8	1
10-192	2010	R11	East	6,7,8,9,17,43,44,Tr1,Exp2	PSTv-35	1	1	8	8	7	8	2	1	7	2	5	2	7	8	1	8	8	1
10-195	2010	R11	East	6,7,8,9,17,43,44,Tr1,Exp2	PSTv-35	1	1	8	8	7	8	1	1	7	2	3	2	7	8	1	8	8	1
10-199	2010	R11	East	6,7,8,9,17,27,43,44,Tr1,Exp2	PSTv-37	1	1	8	8	7	8	2	1	7	3	7	3	7	8	1	8	8	1
10-200	2010	R11	East	6,7,8,9,17,27,43,44,Tr1,Exp2	PSTv-37	1	1	8	8	8	8	2	1	7	3	7	3	7	8	1	7	8	1
10-201	2010	R11	East	6,7,8,9,43,44,Tr1,Exp2	PSTv-32	1	1	8	8	8	8	2	1	3	2	4	3	7	8	1	8	8	1
10-202	2010	R11	East	6,7,8,9,17,43,44,Tr1,Exp2	PSTv-35	1	1	8	8	7	8	2	1	7	3	6	3	7	8	1	7	8	1
10-203	2010	R11	East	6,7,8,9,43,44,Exp2	PSTv-284	1	1	8	8	7	8	2	1	1	2	3	3	7	8	1	6	8	2
10-245	2010	R11	East	6,7,8,9,17,43,44,Tr1,Exp2	PSTv-35	1	1	8	8	7	8	1	1	7	3	6	3	7	8	1	8	8	1
10-246	2010	R11	East	6,7,8,9,27,43,44,Tr1,Exp2	PSTv-36	1	1	8	8	8	8	2	1	4	3	7	3	7	8	1	8	8	1
10-247	2010	R11	East	6,7,8,9,17,27,43,44,Tr1,Exp2	PSTv-37	1	1	8	8	7	8	1	1	7	1	8	1	8	8	1	8	8	1
10-250	2010	R11	East	6,7,8,9,44,Tr1,Exp2	PSTv-30	1	1	8	8	7	8	1	1	3	3	3	3	2	8	1	8	8	1
10-137	2010	R12	East	6,7,8,9,17,43,44,Tr1,Exp2	PSTv-35	1	1	8	8	8	8	2	1	7	3	5	3	8	8	1	8	8	1
10-138	2010	R12	East	6,7,8,9,17,27,43,44,Tr1,Exp2	PSTv-37	1	1	8	8	8	8	2	1	7	3	7	3	8	8	1	8	8	1
10-170	2010	R12	East	6,7,8,9,17,27,43,44,Tr1,Exp2	PSTv-37	1	1	8	8	8	8	2	1	7	2	7	2	7	8	1	8	8	1
10-193	2010	R12	East	6,7,8,9,44,Tr1,Exp2	PSTv-30	1	1	8	8	7	8	1	1	3	2	4	3	1	8	1	8	8	1
10-233	2010	R12	East	6,7,8,9,27,43,44,Tr1,Exp2	PSTv-36	1	1	8	8	7	8	1	1	3	1	7	1	8	8	1	8	8	1
10-234	2010	R12	East	6,7,8,9,17,43,44,Tr1,Exp2	PSTv-35	1	1	8	8	8	8	1	1	7	3	3	3	7	8	1	8	8	1
10-235	2010	R12	East	6,7,8,9,44,Tr1,Exp2	PSTv-30	1	1	8	8	8	8	1	1	3	3	3	2	2	8	1	8	8	1
10-236	2010	R12	East	6,7,8,9,17,27,43,44,Tr1,Exp2	PSTv-37	1	1	8	8	8	8	1	1	7	3	7	3	7	8	1	8	8	1
10-237	2010	R12	East	1,6,7,8,9,17,27,43,44,Exp2,76	PSTv-11	8	1	8	8	7	8	1	1	7	1	8	1	8	8	1	1	8	8
10-252	2010	R12	East	6,7,8,9,17,27,43,44,Tr1,Exp2	PSTv-37	1	1	8	8	8	8	1	1	7	2	7	2	7	8	1	8	8	1
10-253	2010	R12	East	6,7,8,9,44,Tr1,Exp2	PSTv-30	1	1	8	8	8	8	1	1	5	2	3	2	1	8	1	7	8	1
11-72	2011	R1	West	1,6,7,8,9,17,27,43,44,Tr1,Exp2,76	PSTv-14	8	1	8	8	8	8	1	1	5	2	8	2	8	8	1	2	8	8
11-93	2011	R1	West	1,6,7,8,9,17,27,43,44,Tr1,Exp2,76	PSTv-14	8	1	8	8	8	8	2	1	7	2	8	2	8	8	1	2	8	8
11-64	2011	R1	West	1,6,7,8,9,17,27,43,44,Exp2,76	PSTv-11	8	1	8	8	7	8	2	1	8	2	8	2	8	8	1	1	8	8
11-264	2011	R1	West	1,6,7,8,9,17,27,43,44,Tr1,Exp2,76	PSTv-14	8	1	5	8	6	8	1	1	5	1	7	1	5	8	1	8	8	8
11-198	2011	R1	West	1,6,9,17,27,SP,76	PSTv-4	8	1	8	2	2	8	1	1	8	2	8	2	2	2	8	1	2	8
11-66	2011	R1	West	1,6,9,17,27,76	PSTv-46	8	1	8	2	5	8	1	1	5	2	8	2	3	2	1	2	3	8
11-207	2011	R1	West	1,6,7,8,9,17,27,43,44,Exp2,76	PSTv-11	8	1	8	8	8	8	1	1	8	2	8	2	8	8	1	2	8	8
11-188	2011	R1	West	1,6,7,8,9,17,27,43,44,Exp2,76	PSTv-11	8	1	8	8	8	8	1	1	8	2	8	2	8	8	1	1	7	7
11-192	2011	R1	West	1,6,7,8,9,17,27,43,44,Exp2,76	PSTv-11	8	1	8	8	8	8	2	1	8	2	8	2	7	8	1	2	8	8
11-68	2011	R1	West	1,6,7,8,9,17,27,43,44,Exp2,76	PSTv-11	8	1	8	8	8	8	1	1	5	2	8	2	8	8	2	2	8	8
11-74	2011	R1	West	1,6,7,8,9,17,27,43,44,Exp2,76	PSTv-11	8	1	8	8	8	8	2	1	7	2	8	2	8	8	1	2	8	8
11-190	2011	R1	West	1,6,7,8,9,17,27,43,44,Tr1,Exp2,76	PSTv-14	8	1	8	8	8	8	2	1	8	3	8	3	8	8	1	8	8	8
11-170	2011	R1	West	1,6,7,8,9,17,27,43,44,Exp2,76	PSTv-11	8	1	8	8	8	8	1	1	8	2	8	2	8	8	1	1	8	8
11-373	2011	R1	West	1,6,9,17,27,76	PSTv-46	8	1	8	2	2	8	1	1	5	1	7	2	3	2	1	1	2	8
11-54	2011	R1	West	1,7,8,9,27,44,Exp2,76	PSTv-44	8	1	3	8	8	8	2	1	2	2	6	2	3	8	1	1	8	8
11-61	2011	R1	West	1,7,8,9,27,44,76	PSTv-43	8	1	2	8	7	8	1	1	2	1	5	1	2	8	1	1	2	8
11-205	2011	R1	West	1,6,7,8,9,17,27,43,44,Exp2,76	PSTv-11	8	1	8	8	8	8	1	1	8	2	8	2	8	8	1	2	8	8
11-202	2011	R1	West	1,6,7,8,9,17,27,43,44,Tr1,Exp2	PSTv-47	8	1	8	8	8	8	2	1	8	4	8	3	8	8	1	7	8	3
11-172	2011	R1	West	1,6,7,8,9,17,27,43,44,Exp2,76	PSTv-11	8	1	8	8	8	8	1	1	8	2	8	2	8	8	1	1	8	8
11-191	2011	R1	West	1,6,7,8,9,17,27,43,44,Exp2,76	PSTv-11	8	1	8	8	8	8	2	1	8	2	8	2	8	8	1	2	8	8
11-75	2011	R1	West	6,7,8,9,17,27,43,44,Tr1,Exp2	PSTv-37	1	1	8	8	7	8	2	1	8	6	8	3	7	8	1	8	8	1
11-59	2011	R1	West	1,6,7,8,9,17,27,43,44,Tr1,Exp2,76	PSTv-14	8	1	8	8	8	8	1	1	5	1	5	1	7	8	1	8	8	8
11-73	2011	R1	West	1,6,7,8,9,17,27,43,44,Exp2,76	PSTv-11	8	1	8	8	8	8	2	1	3	5	8	2	8	8	1	2	8	8
11-60	2011	R1	West	1,6,7,8,9,17,27,43,44,Exp2,76	PSTv-11	8	1	8	8	7	8	1	1	5	2	8	2	8	8	1	2	8	8
11-371	2011	R1	West	6,7,8,9,17,27,43,44,Tr1,Exp2	PSTv-37	1	1	8	8	8	8	1	1	8	2	8	2	8	8	1	5	5	1
11-199	2011	R1	West	1,6,9,17,27,SP,76	PSTv-4	8	1	8	2	2	8	1	1	7	2	8	2	2	2	8	1	2	8
11-374	2011	R1	West	1,6,7,8,9,17,27,43,44,SP,Exp2,76	PSTv-17	8	1	8	8	8	8	1	1	6	2	6	2	5	5	8	3	8	8
11-19	2011	R1	West	1,6,7,8,9,17,27,43,44,Exp2,76	PSTv-11	8	1	8	8	8	8	2	1	7	2	8	2	8	8	1	2	8	8
11-79	2011	R1	West	1,6,9,76	PSTv-48	8	1	8	2	2	8	1	1	2	2	3	1	2	3	1	2	2	8
11-67	2011	R1	West	1,6,7,8,9,17,27,43,44,Exp2,76	PSTv-11	8	1	8	8	8	8	2	1	8	2	8	2	8	8	1	2	8	8
11-193	2011	R1	West	1,6,7,8,9,17,27,43,44,Exp2,76	PSTv-11	8	1	8	8	8	8	1	1	8	2	8	2	8	8	1	1	8	8
11-189	2011	R1	West	1,7,8,9,17,27,44,76	PSTv-42	8	1	3	8	7	8	1	1	5	2	8	2	2	8	1	1	2	8
11-80	2011	R1	West	1,6,7,8,9,17,27,43,44,Tr1,Exp2,76	PSTv-14	8	1	8	8	8	8	2	1	7	2	8	2	8	8	1	7	8	8
11-195	2011	R1	West	1,6,7,8,9,17,27,43,44,Exp2,76	PSTv-11	8	1	8	8	8	8	1	1	8	2	8	2	8	8	1	1	8	8
11-175	2011	R1	West	1,6,9,17,27,SP,76	PSTv-4	8	1	8	3	2	8	2	1	8	2	8	2	2	2	8	1	2	8
11-92	2011	R1	West	1,6,7,8,9,17,27,43,44,Exp2,76	PSTv-11	8	1	8	8	8	8	2	1	8	2	8	2	8	8	1	1	8	8
11-375	2011	R1	West	6,7,8,9,10,17,27,43,44,Tr1,Exp2	PSTv-39	1	1	8	8	8	8	8	1	8	2	8	2	8	8	1	8	8	1
11-197	2011	R1	West	1,6,7,8,9,17,27,43,44,Exp2,76	PSTv-11	8	1	8	8	7	8	1	1	8	2	8	1	8	8	1	2	8	8
11-173	2011	R1	West	1,7,8,9,17,27,44,Exp2,76	PSTv-8	8	1	2	8	8	8	1	1	5	2	7	2	2	8	1	1	5	8
11-194	2011	R1	West	1,6,7,8,9,17,27,43,44,Exp2,76	PSTv-11	8	1	8	8	7	8	1	1	8	2	8	2	8	8	1	1	8	8
11-187	2011	R1	West	1,6,7,8,9,17,27,43,44,Exp2,76	PSTv-11	8	1	8	8	8	8	1	1	8	2	8	2	8	8	1	1	8	8
11-181	2011	R1	West	1,6,7,8,9,17,27,43,44,Exp2,76	PSTv-11	8	1	8	8	8	8	2	1	8	2	8	2	8	8	1	1	8	8
11-302	2011	R1	West	6,7,8,9,17,27,43,44,Tr1,Exp2	PSTv-37	1	1	8	8	8	8	1	1	7	3	8	1	8	8	1	8	8	1
11-339	2011	R1	West	6,7,8,9,10,24,27,32,43,44,Tr1,Exp2	PSTv-40	1	1	8	8	7	8	8	1	8	8	7	8	7	7	1	8	8	2
11-180	2011	R1	West	1,6,9,17,27,SP,76	PSTv-4	8	1	8	2	3	8	2	1	8	2	8	2	2	3	8	2	3	8
11-326	2011	R1	West	1,6,7,8,9,17,27,43,44,Exp2,76	PSTv-11	8	1	8	8	8	8	2	1	6	1	6	1	8	8	1	3	8	8
11-315	2011	R1	West	6,7,8,9,17,27,43,44,Tr1,Exp2	PSTv-37	1	1	8	8	8	8	1	1	8	2	7	3	8	8	1	8	8	1
11-328	2011	R1	West	1,6,7,8,9,17,27,43,44,Tr1,Exp2	PSTv-47	8	2	8	8	7	8	2	1	8	3	8	3	8	8	1	8	8	2
11-368	2011	R1	West	1,6,9,17,27,SP,76	PSTv-4	8	1	8	3	3	8	2	1	5	2	6	2	3	3	8	2	2	8
11-177	2011	R1	West	1,6,7,8,9,17,27,43,44,Exp2,76	PSTv-11	8	1	8	8	8	8	2	1	8	1	8	2	8	8	1	1	8	8
11-208	2011	R1	West	1,6,7,8,9,17,27,43,44,Exp2,76	PSTv-11	8	1	8	8	8	8	1	1	7	2	8	1	8	8	1	1	8	8
11-178	2011	R1	West	1,6,7,8,9,17,27,43,44,Exp2,76	PSTv-11	8	1	8	8	8	8	1	1	8	2	8	2	8	8	1	1	8	8
11-327	2011	R1	West	1,7,8,9,27,44,76	PSTv-43	8	1	3	8	6	8	1	1	2	2	5	2	3	7	1	1	2	8
11-301	2011	R1	West	1,6,7,8,9,17,27,43,44,Tr1,Exp2,76	PSTv-14	8	1	8	8	8	8	2	1	6	3	7	3	7	8	1	7	8	7
11-183	2011	R1	West	1,6,7,8,9,17,27,43,44,Exp2,76	PSTv-11	8	1	8	8	7	8	1	1	8	2	8	1	8	8	1	2	8	8
11-77	2011	R1	West	1	PSTv-1	7	1	1	1	2	1	1	1	2	1	2	1	2	2	1	2	2	2
11-307	2011	R1	West	1,6,7,8,9,17,27,43,44,SP,Exp2,76	PSTv-17	8	1	8	8	7	8	1	1	4	2	8	2	5	8	8	1	8	8
11-340	2011	R1	West	6,7,8,9,10,17,27,43,44,Tr1,Exp2	PSTv-39	1	1	8	8	8	8	8	1	7	2	7	2	7	8	1	6	8	1
11-76	2011	R1	West	/	PSTv-18	2	1	2	2	2	1	1	1	1	1	1	1	1	2	1	1	2	2
11-369	2011	R1	West	1,6,9,17,27,SP,76	PSTv-4	8	1	8	3	4	8	2	1	8	2	8	2	3	4	8	3	2	8
11-182	2011	R1	West	1,6,9,17,27,76	PSTv-46	8	1	8	3	5	8	1	1	8	2	8	1	2	2	1	1	2	8
11-176	2011	R1	West	1,6,7,8,9,17,27,43,44,Exp2,76	PSTv-11	8	1	8	8	8	8	1	1	7	1	8	2	8	8	1	1	8	8
11-335	2011	R1	West	1,7,8,9,27,44,76	PSTv-43	8	1	1	7	8	7	1	1	1	1	5	1	2	8	1	2	1	8
11-341	2011	R1	West	6,7,8,9,10,24,27,32,43,44,Tr1,Exp2	PSTv-40	1	1	8	8	8	8	7	1	7	7	5	8	6	8	1	8	8	1
11-179	2011	R1	West	1,6,9,17,27,SP,76	PSTv-4	8	1	8	3	2	8	2	1	8	2	8	2	3	3	8	2	2	8
11-334	2011	R1	West	1,6,8,9,17,27,76	PSTv-3	8	1	8	2	8	8	1	1	5	1	5	1	2	2	1	2	2	8
11-303	2011	R1	West	1,6,7,8,9,17,27,43,44,Tr1,Exp2,76	PSTv-14	8	1	8	8	5	8	2	1	5	2	6	2	8	8	1	5	8	7
11-370	2011	R1	West	1,6,7,8,9,10,17,24,27,32,43,44,Tr1,Exp2,76	PSTv-49	8	1	8	8	8	2	8	1	5	7	8	7	8	8	1	8	8	8
11-201	2011	R1	West	1,6,7,8,9,17,27,43,44,Exp2,76	PSTv-11	8	1	8	8	8	8	2	1	8	3	8	2	8	8	1	2	8	8
11-368	2011	R1	West	1,6,9,17,27,SP,76	PSTv-4	8	1	8	3	3	8	2	1	5	2	6	2	3	3	8	2	2	8
11-336	2011	R1	West	1,6,7,8,9,17,27,43,44,SP,Exp2,76	PSTv-17	8	1	8	8	8	8	2	1	7	3	8	3	7	7	8	3	8	8
11-89	2011	R1	West	1,7,8,9,27,44,76	PSTv-43	8	1	2	8	7	8	1	1	3	2	7	2	2	8	1	2	2	8
11-151	2011	R1	West	1,6,7,8,9,17,27,43,44,Exp2,76	PSTv-11	8	1	8	8	8	8	2	1	8	2	8	3	8	8	1	3	8	8
11-90	2011	R1	West	1,7,8,9,27,44,76	PSTv-43	8	1	2	8	7	8	2	1	2	2	7	2	2	8	1	1	8	8
11-338	2011	R1	West	1,6,9,17,27,SP,76	PSTv-4	8	1	8	2	2	8	1	1	7	2	8	2	2	3	8	2	2	8
11-176	2011	R1	West	1,6,7,8,9,17,27,43,44,Exp2,76	PSTv-11	8	1	8	8	8	8	1	1	7	1	8	2	8	8	1	1	8	8
11-91	2011	R1	West	1,6,7,8,9,17,27,43,44,Tr1,Exp2,76	PSTv-14	8	1	8	8	8	8	2	1	8	2	8	2	8	8	1	2	8	8
11-291	2011	R1	West	1,6,9,17,27,SP,76	PSTv-4	8	1	8	2	8	8	1	1	7	2	8	2	5	8	1	1	5	8
11-238	2011	R1	West	1,6,7,8,9,17,27,43,44,SP,76	PSTv-13	8	1	8	8	5	8	2	1	5	2	8	2	5	7	8	2	2	8
11-218	2011	R1	West	1,6,7,8,9,17,27,43,44,Tr1,Exp2,76	PSTv-14	8	1	8	8	8	8	1	1	8	2	8	2	8	8	1	8	8	8
11-76	2011	R1	West	/	PSTv-18	2	1	2	2	2	1	1	1	1	1	1	1	1	2	1	1	2	2
11-236	2011	R1	West	1,6,9,17,27,SP,76	PSTv-4	8	1	7	3	4	8	1	1	5	1	8	1	2	3	8	1	2	8
11-263	2011	R1	West	1,6,7,8,9,17,27,43,44,Tr1,Exp2,76	PSTv-14	8	1	8	8	7	8	1	1	7	2	8	2	8	8	1	8	8	8
11-81	2011	R1	West	1,7,8,9,17,27,44,Exp2,76	PSTv-8	8	1	2	8	8	8	1	1	7	2	8	2	2	8	1	2	8	8
11-294	2011	R1	West	1,6,9,17,27,SP,76	PSTv-4	8	1	8	3	3	8	1	1	7	2	8	1	2	4	8	1	3	8
11-256	2011	R1	West	1,6,9,17,27,SP,76	PSTv-4	8	1	8	2	4	8	1	1	5	2	7	1	3	4	8	1	3	8
11-107	2011	R1	West	1,6,7,8,9,17,27,43,44,Exp2,76	PSTv-11	8	1	8	8	8	8	1	1	8	2	8	2	8	8	1	1	8	8
11-71	2011	R1	West	1,6,7,8,9,17,27,43,44,Exp2,76	PSTv-11	8	1	8	8	8	8	1	1	7	2	8	1	8	8	1	2	8	8
11-306	2011	R1	West	1,6,7,8,9,17,27,43,44,Exp2,76	PSTv-11	8	2	8	8	8	8	1	2	7	2	8	2	8	8	1	2	8	8
11-261	2011	R1	West	1,6,7,8,9,17,27,43,44,Tr1,Exp2,76	PSTv-14	8	1	8	8	6	8	1	1	5	2	8	1	8	8	1	8	8	8
11-239	2011	R1	West	1,6,9,17,27,SP,76	PSTv-4	8	1	8	2	2	8	1	1	8	2	8	2	2	2	8	3	2	8
11-174	2011	R1	West	1,6,9,17,27,SP,76	PSTv-4	8	1	8	2	3	8	2	1	7	2	8	2	2	2	8	1	2	8
11-95	2011	R1	West	1,6,7,8,9,17,27,43,44,Exp2,76	PSTv-11	8	1	8	8	8	8	2	1	8	2	8	2	8	8	1	1	8	8
11-187	2011	R1	West	1,6,7,8,9,17,27,43,44,Exp2,76	PSTv-11	8	1	8	8	8	8	1	1	8	2	8	2	8	8	1	1	8	8
11-94	2011	R1	West	1,7,8,9,27,44,76	PSTv-43	8	1	2	8	8	8	2	1	2	2	8	2	2	8	1	2	2	8
11-200	2011	R1	West	1,6,7,8,9,17,27,43,44,Tr1,Exp2,76	PSTv-14	8	1	8	8	8	8	2	1	8	3	8	3	8	8	1	8	8	8
11-78	2011	R1	West	1,7,8,9,17,27,44,76	PSTv-42	8	1	2	8	8	8	2	1	7	2	5	2	2	8	1	2	3	8
11-331	2011	R1	West	1,6,7,8,9,17,27,43,44,SP,Exp2,76	PSTv-17	8	1	8	8	8	8	1	1	5	2	7	2	5	7	7	2	5	8
11-292	2011	R1	West	1,6,7,8,9,17,27,43,44,Exp2,76	PSTv-11	8	1	8	8	8	8	1	1	7	1	8	2	3	8	1	1	3	8
11-206	2011	R1	West	1,7,8,9,27,44,76	PSTv-43	8	1	4	8	7	8	1	1	3	2	8	1	2	8	1	1	2	8
11-388	2011	R1	West	1,6,7,8,9,17,27,43,44,SP,Exp2,76	PSTv-17	8	1	8	6	8	8	2	1	5	2	7	2	8	8	8	1	8	8
11-221	2011	R1	West	1,6,7,8,9,17,27,43,44,Tr1,Exp2,76	PSTv-14	8	1	8	8	5	8	1	1	7	2	8	2	8	8	3	8	5	8
11-390	2011	R1	West	1,6,7,8,9,17,27,43,44,Exp2,76	PSTv-11	8	1	8	8	8	7	1	1	5	1	5	1	2	2	2	3	5	8
11-204	2011	R1	West	1,6,7,8,9,17,27,43,44,Exp2,76	PSTv-11	8	1	8	8	7	8	1	1	7	2	8	2	8	8	1	2	8	8
11-196	2011	R1	West	1,6,7,8,9,17,27,43,44,Exp2,76	PSTv-11	8	1	8	8	8	8	1	1	8	2	8	2	8	8	1	2	8	8
11-222	2011	R1	West	1,6,9,17,27,76	PSTv-46	8	1	8	2	2	8	1	1	7	2	8	1	2	2	1	1	2	8
11-386	2011	R1	West	1,6,8,9,17,27,76	PSTv-3	8	1	7	2	8	7	1	1	5	2	5	2	3	3	2	2	2	8
11-219	2011	R1	West	1,6,7,8,9,17,27,43,44,Tr1,Exp2,76	PSTv-14	8	1	8	8	8	8	1	1	8	2	8	2	8	8	1	8	8	8
11-385	2011	R1	West	1,6,9,17,27,76	PSTv-46	8	1	7	2	2	5	2	1	5	1	2	2	3	3	1	2	2	8
11-233	2011	R1	West	1,7,8,9,17,27,44,76	PSTv-42	8	1	3	8	8	8	1	1	6	2	8	2	2	8	1	2	2	8
11-389	2011	R1	West	1,6,7,8,9,17,27,43,44,Exp2,76	PSTv-11	8	1	8	8	8	8	1	1	5	1	8	1	8	8	1	1	7	8
11-237	2011	R1	West	1,7,8,9,27,44,Exp2,76	PSTv-44	8	1	3	8	5	6	1	1	3	1	5	2	3	8	1	1	8	8
11-232	2011	R1	West	1,6,8,9,17,27,76	PSTv-3	8	1	8	2	7	8	1	1	7	2	8	1	2	2	1	1	2	8
11-203	2011	R1	West	1,6,9,17,27,SP,76	PSTv-4	8	1	8	2	2	8	1	1	8	2	8	2	2	3	8	2	3	8
11-242	2011	R1	West	1,6,7,8,9,17,27,43,44,Tr1,Exp2,76	PSTv-14	8	1	8	8	7	8	1	1	6	2	8	1	8	8	1	7	8	8
11-387	2011	R1	West	1,6,7,8,9,17,27,43,44,SP,Exp2,76	PSTv-17	8	1	8	8	8	8	2	1	5	2	5	3	6	8	8	1	7	8
11-293	2011	R1	West	1,6,7,8,9,17,27,43,44,SP,76	PSTv-13	8	1	8	7	6	8	1	1	5	2	8	1	5	8	8	1	3	8
11-220	2011	R1	West	1,6,9,17,27,76	PSTv-46	8	1	8	4	5	8	1	1	7	2	8	1	2	4	1	1	2	8
11-1	2011	R1	West	1,6,7,8,9,17,27,43,44,Exp2,76	PSTv-11	8	1	8	8	8	8	1	1	7	2	8	1	8	8	1	2	8	8
11-2	2011	R1	West	6,7,8,9,10,17,27,43,44,Tr1,Exp2	PSTv-39	1	1	8	8	7	8	8	1	7	3	8	2	8	8	1	8	8	2
11-3	2011	R1	West	6,7,8,9,10,24,27,32,43,44,Tr1,Exp2	PSTv-40	1	1	8	8	8	8	8	1	8	8	7	8	8	8	1	8	8	1
11-4	2011	R1	West	6,7,8,9,10,24,27,32,43,44,Tr1,Exp2	PSTv-40	1	1	8	8	8	8	8	1	6	8	8	8	8	8	1	8	8	1
11-5	2011	R1	West	1,7,8,9,17,27,44,Exp2,76	PSTv-8	8	1	3	8	8	8	1	1	5	2	7	1	2	8	1	1	7	8
11-6	2011	R1	West	6,7,8,9,10,24,27,32,43,44,Tr1,Exp2	PSTv-40	1	1	8	8	7	8	8	1	3	8	5	8	7	8	1	8	8	1
11-10	2011	R1	West	1,6,7,8,9,17,27,43,44,Exp2,76	PSTv-11	8	1	8	8	8	8	2	1	7	2	8	2	8	8	1	2	8	8
11-11	2011	R1	West	1,6,7,8,9,17,27,43,44,Exp2,76	PSTv-11	8	1	8	8	8	8	2	1	7	2	8	2	8	8	1	2	8	8
11-12	2011	R1	West	1,7,8,9,17,27,44,76	PSTv-42	8	1	2	8	8	8	2	1	7	1	8	2	2	8	1	1	3	8
11-13	2011	R1	West	1,6,7,8,9,17,27,43,44,Exp2,76	PSTv-11	8	1	8	8	7	8	2	1	7	2	8	2	8	8	1	2	8	8
11-14	2011	R1	West	1,7,8,9,17,27,44,76	PSTv-42	8	1	3	8	8	8	2	1	7	2	8	2	2	8	1	2	3	8
11-15	2011	R1	West	1,6,7,8,9,17,27,43,44,Exp2,76	PSTv-11	8	1	8	8	7	8	2	1	6	2	8	1	8	8	1	1	8	8
11-16	2011	R1	West	1,6,7,8,9,17,27,43,44,Exp2,76	PSTv-11	8	1	8	8	7	8	2	1	7	2	8	2	8	8	1	2	8	8
11-17	2011	R1	West	1,6,7,8,9,17,27,43,44,Exp2,76	PSTv-11	8	1	8	8	8	8	2	1	7	2	8	2	8	8	1	2	8	8
11-18	2011	R1	West	1,6,7,8,9,17,27,43,44,Exp2,76	PSTv-11	8	1	8	8	8	8	2	1	7	2	8	2	8	8	1	2	8	8
11-19	2011	R1	West	1,6,7,8,9,17,27,43,44,Exp2,76	PSTv-11	8	1	8	8	8	8	2	1	7	2	8	2	8	8	1	2	8	8
11-20	2011	R1	West	1,7,8,9,27,44,76	PSTv-43	8	1	2	8	8	8	1	1	2	2	5	2	2	8	2	1	2	8
11-21	2011	R1	West	1,7,8,9,27,44,Exp2,76	PSTv-44	8	1	2	8	8	8	2	1	3	2	8	2	2	8	1	1	8	8
11-22	2011	R1	West	1,6,7,8,9,17,27,43,44,Exp2,76	PSTv-11	8	1	8	8	8	8	2	1	8	2	8	2	8	8	1	2	8	8
11-23	2011	R1	West	1,7,8,9,17,27,44,76	PSTv-42	8	1	2	8	8	8	2	1	6	2	7	2	2	8	2	2	2	8
11-24	2011	R1	West	6,7,8,9,10,27,44,Tr1,Exp2	PSTv-45	1	1	8	8	8	8	8	1	4	2	7	2	2	8	1	8	8	1
11-25	2011	R1	West	1,6,7,8,9,17,27,43,44,Exp2,76	PSTv-11	8	1	8	8	7	8	2	1	7	2	8	2	8	8	1	2	8	8
11-26	2011	R1	West	6,7,8,9,10,24,27,32,43,44,Tr1,Exp2	PSTv-40	1	1	8	8	8	8	8	1	6	8	7	8	8	8	1	8	8	1
11-27	2011	R1	West	1,6,7,8,9,17,27,43,44,Exp2,76	PSTv-11	8	1	8	8	8	8	2	1	8	2	8	2	7	8	1	2	8	8
11-28	2011	R1	West	6,7,8,9,10,17,27,43,44,Tr1,Exp2	PSTv-39	1	1	8	8	8	8	8	1	7	2	8	2	7	8	1	8	8	2
11-29	2011	R1	West	6,7,8,9,10,17,27,43,44,Tr1,Exp2	PSTv-39	1	1	8	8	7	8	8		7	2	7	2	7	8	1	8	8	1
11-30	2011	R1	West	1,6,9,17,27,76	PSTv-46	8	1	8	2	2	8	2	1	5	2	6	1	2	2	1	2	2	8
11-213	2011	R2	West	1,6,7,8,9,17,27,43,44,Exp2,76	PSTv-11	8	1	8	8	8	8	1	1	8	2	8	2	8	8	1	1	8	8
11-212	2011	R2	West	1,6,7,8,9,17,27,43,44,Exp2,76	PSTv-11	8	1	8	5	7	8	1	1	7	3	7	3	5	7	1	5	5	8
11-343	2011	R2	West	6,7,8,9,17,27,43,44,Tr1,Exp2	PSTv-37	1	1	8	8	8	8	2	1	7	2	8	2	8	8	1	8	8	1
11-288	2011	R2	West	6,7,8,9,17,27,43,44,Tr1,Exp2	PSTv-37	1	1	8	8	7	8	2	1	8	3	8	3	8	8	1	7	8	1
11-282	2011	R2	West	1,6,7,8,9,17,27,43,44,Tr1,Exp2,76	PSTv-14	8	1	8	8	7	8	2	1	5	3	8	3	7	8	1	7	8	8
11-343	2011	R2	West	6,7,8,9,17,27,43,44,Tr1,Exp2	PSTv-37	1	1	8	8	8	8	2	1	7	2	8	2	8	8	1	8	8	1
11-337	2011	R2	West	1,6,7,8,9,17,27,43,44,Tr1,Exp2,76	PSTv-14	8	1	8	8	8	8	1	1	7	2	8	2	8	8	1	5	8	8
11-289	2011	R2	West	1,6,7,8,9,17,27,43,44,Tr1,Exp2,76	PSTv-14	8	1	8	8	8	8	2	1	7	2	8	3	8	8	1	7	8	8
11-271	2011	R2	West	1,6,7,8,9,17,27,43,44,Tr1,Exp2,76	PSTv-14	8	1	8	8	8	8	1	1	7	2	8	2	8	8	1	8	8	6
11-287	2011	R2	West	1,6,7,8,9,17,27,43,44,Tr1,Exp2,76	PSTv-14	8	1	8	8	6	8	1	1	6	2	8	2	7	8	1	7	8	8
11-255	2011	R2	West	6,7,8,9,17,27,43,44,Tr1,Exp2	PSTv-37	1	1	8	8	7	8	1	1	5	2	5	2	5	8	1	8	8	1
11-231	2011	R2	West	1,6,7,8,9,17,27,43,44,Exp2,76	PSTv-11	8	1	8	8	8	8	1	1	8	2	8	2	8	8	1	2	8	8
11-214	2011	R2	West	1,6,7,8,9,17,27,43,44,Exp2,76	PSTv-11	8	1	8	8	8	8	2	1	7	2	8	2	8	8	1	2	8	8
11-254	2011	R2	West	6,7,8,9,17,44,Tr1,Exp2	PSTv-31	1	1	8	8	5	8	1	1	6	2	3	2	3	8	1	8	8	1
11-159	2011	R3	West	1,6,7,8,9,17,27,43,44,Exp2,76	PSTv-11	8	1	8	8	8	8	1	1	8	2	8	2	8	8	1	1	8	8
11-166	2011	R3	West	1,6,7,8,9,17,27,43,44,Exp2,76	PSTv-11	8	1	8	8	8	8	1	1	7	2	8	2	8	8	1	1	8	8
11-156	2011	R3	West	1,6,7,8,9,17,27,43,44,Exp2,76	PSTv-11	8	1	8	8	8	8	1	1	7	2	8	2	8	8	1	1	8	8
11-157	2011	R3	West	1,6,7,8,9,17,27,43,44,SP,Exp2,76	PSTv-17	8	1	8	8	8	8	2	1	8	2	8	2	8	8	8	2	8	8
11-167	2011	R3	West	1,6,7,8,9,17,27,43,44,Exp2,76	PSTv-11	8	1	8	8	8	8	2	1	8	2	8	2	8	8	1	2	8	8
11-165	2011	R3	West	1,6,7,8,9,17,27,43,44,Exp2,76	PSTv-11	8	1	8	8	8	8	2	1	8	2	8	2	8	8	1	3	8	8
11-160	2011	R3	West	6,7,8,9,10,24,27,32,43,44,Tr1,Exp2	PSTv-40	1	1	8	8	6	8	8	1	7	7	5	7	8	8	1	8	8	1
11-153	2011	R3	West	1,6,7,8,9,17,27,43,44,Exp2,76	PSTv-11	8	1	8	8	8	8	1	1	8	2	8	2	8	8	1	2	8	8
11-155	2011	R3	West	1,6,7,8,9,17,27,43,44,Exp2,76	PSTv-11	8	1	8	8	8	8	2	1	8	2	8	2	8	8	1	2	8	8
11-350	2011	R3	West	1,6,7,8,9,17,27,43,44,Exp2,76	PSTv-11	8	1	8	8	8	7	2	1	7	2	8	2	8	8	1	2	8	8
11-281-NG	2011	R3	West	/	PSTv-18	1	1	1	1	2	1	1	1	1	1	1	1	1	2	1	1	2	1
11-363	2011	R3	West	1,6,7,8,9,10,17,27,43,44,SP,Tr1,Exp2,76	PSTv-50	8	1	8	8	8	8	7	1	7	1	8	3	7	8	8	6	8	8
11-163	2011	R3	West	1,6,9,17,27,SP,76	PSTv-4	8	1	8	3	3	8	2	1	8	2	8	2	3	3	8	1	3	8
11-354	2011	R3	West	1,6,7,8,9,17,27,43,44,Tr1,Exp2,76	PSTv-14	8	1	8	8	8	8	2	1	7	2	8	3	8	8	1	8	8	8
11-345	2011	R3	West	1,6,7,8,9,17,27,43,44,SP,Exp2,76	PSTv-17	8	1	8	8	8	8	2	1	7	2	8	2	8	7	7	3	8	8
11-352	2011	R3	West	1,6,9,17,27,SP,76	PSTv-4	8	1	8	2	2	8	2	1	7	2	7	2	2	3	8	1	2	8
11-353	2011	R3	West	6,7,8,9,10,24,27,32,43,44,Tr1,Exp2	PSTv-40	1	1	8	8	8	8	8	1	8	8	7	7	8	8	1	8	8	1
11-361	2011	R3	West	1,6,7,8,9,17,27,43,44,Exp2,76	PSTv-11	8	1	8	8	8	8	2	1	7	2	8	2	8	8	1	1	8	8
11-362	2011	R3	West	1,6,7,8,9,17,27,43,44,Tr1,Exp2,76	PSTv-14	8	1	8	8	8	8	2	1	7	1	8	2	8	8	1	7	8	8
11-344	2011	R3	West	1,6,7,8,9,10,17,24,27,32,43,44,Tr1,Exp2,76	PSTv-49	8	1	8	8	8	8	8	1	7	8	8	8	8	8	1	8	8	8
11-351	2011	R3	West	1,6,7,8,9,17,27,43,44,Exp2,76	PSTv-11	8	1	8	8	8	8	2	1	7	2	8	2	8	8	1	2	8	8
11-348	2011	R3	West	1,6,7,8,9,10,17,24,27,32,43,44,Tr1,Exp2,76	PSTv-49	8	1	8	8	8	8	8	1	8	8	8	8	8	8	1	8	8	8
11-355	2011	R3	West	1,6,7,8,9,17,27,43,44,Exp2,76	PSTv-11	8	1	8	8	8	8	2	1	7	2	8	2	8	8	1	2	8	8
11-364	2011	R3	West	1,6,7,8,9,17,27,43,44,Exp2,76	PSTv-11	8	1	8	8	8	8	2	1	8	2	8	2	8	8	1	1	8	8
11-347	2011	R3	West	1,6,7,8,9,17,27,43,44,Exp2,76	PSTv-11	8	1	8	8	7	8	2	1	7	1	8	2	8	8	1	2	8	8
11-349	2011	R3	West	1,6,7,8,9,17,27,43,44,Tr1,Exp2,76	PSTv-14	8	1	8	8	8	8	2	1	8	2	8	1	8	8	1	8	8	8
11-297	2011	R3	West	1,6,7,8,9,17,27,43,44,Exp2,76	PSTv-11	8	1	8	8	8	8	2	1	7	1	7	1	8	8	1	1	8	8
11-296	2011	R3	West	1,6,7,8,9,17,27,43,44,Exp2,76	PSTv-11	8	1	8	8	7	8	2	1	8	2	8	2	8	8	1	2	8	8
11-284	2011	R3	West	1,6,7,8,9,17,27,43,44,Tr1,Exp2,76	PSTv-14	8	1	8	8	7	8	2	1	7	3	8	3	7	8	1	6	8	8
11-342	2011	R3	West	1,6,7,8,9,17,27,43,44,Exp2,76	PSTv-11	8	1	8	8	8	7	1	1	7	2	8	1	7	8	1	1	7	8
11-280-NG	2011	R3	West	1,6,9,17,27,76	PSTv-46	8	1	8	3	2	8	1	1	5	2	8	2	2	2	1	2	2	8
11-365	2011	R3	West	1,6,7,8,9,17,27,43,44,Exp2,76	PSTv-11	8	1	8	8	8	8	2	1	7	2	8	2	7	7	1	1	7	8
11-278	2011	R3	West	1,6,7,8,9,17,27,43,44,Exp2,76	PSTv-11	8	1	8	8	7	8	1	1	7	2	8	2	8	8	1	1	8	8
11-366	2011	R3	West	1,6,7,8,9,10,17,24,27,32,43,44,SP,Tr1,Exp2,76	PSTv-51	8	1	8	8	7	8	8	1	8	8	8	8	7	8	8	8	8	8
11-360	2011	R3	West	1,6,7,8,9,10,17,24,27,32,43,44,SP,Tr1,Exp2,76	PSTv-51	8	1	8	7	5	8	7	1	7	7	8	8	6	7	8	8	5	8
11-358	2011	R3	West	1,6,7,8,9,10,17,24,27,32,43,44,Tr1,Exp2,76	PSTv-49	8	1	8	8	8	8	8	1	7	8	8	8	8	8	1	8	8	8
11-367	2011	R3	West	1,6,7,8,9,10,17,24,27,32,43,44,Tr1,Exp2,76	PSTv-49	8	1	8	8	8	8	8	1	8	8	8	8	8	8	1	8	8	8
11-277	2011	R3	West	1,6,9,17,27,76	PSTv-46	8	1	8	3	6	8	1	1	5	1	7	1	2	3	1	1	2	8
11-274	2011	R3	West	1,6,7,8,9,17,27,43,44,Exp2,76	PSTv-11	8	1	8	8	6	8	2	1	8	2	8	1	8	8	1	2	8	8
11-275	2011	R3	West	1,6,7,8,9,17,27,43,44,Exp2,76	PSTv-11	8	1	8	8	6	8	1	1	7	1	8	1	8	8	1	1	8	8
11-276	2011	R3	West	1,6,9,17,27,76	PSTv-46	8	1	8	3	3	8	1	1	5	1	5	1	2	2	1	1	2	8
11-346	2011	R3	West	6,7,8,9,10,24,27,32,43,44,Tr1,Exp2	PSTv-40	1	1	8	8	8	8	8	1	7	8	8	8	8	8	1	8	8	1
11-162	2011	R3	West	1,6,7,8,9,17,27,43,44,Exp2,76	PSTv-11	8	1	8	8	8	8	1	1	8	2	8	2	8	8	1	1	8	8
11-279	2011	R3	West	1,6,7,8,9,17,27,43,44,Exp2,76	PSTv-11	8	1	8	8	6	8	1	1	6	1	8	1	8	8	1	1	8	8
11-272	2011	R3	West	1,6,7,8,9,17,27,43,44,Exp2,76	PSTv-11	8	1	8	8	7	8	1	1	7	2	8	2	8	8	1	1	8	8
11-234	2011	R3	West	1,6,7,8,9,17,27,43,44,Exp2,76	PSTv-11	8	1	8	8	6	8	1	1	7	2	8	1	8	8	1	1	8	8
11-210	2011	R3	West	1,6,9,17,27,SP,76	PSTv-4	8	1	8	2	2	8	2	1	8	2	8	2	2	2	8	2	2	8
11-230	2011	R3	West	1,6,7,8,9,17,27,43,44,Exp2,76	PSTv-11	8	1	8	8	8	8	1	1	8	2	8	2	8	8	1	2	8	8
11-384	2011	R3	West	1,6,7,8,9,17,27,43,44,Exp2,76	PSTv-11	8	1	8	8	8	7	1	1	8	2	8	3	8	8	1	1	8	8
11-260	2011	R3	West	1,6,9,17,27,SP,76	PSTv-4	8	1	8	1	2	8	1	1	7	2	6	1	2	2	8	1	2	8
11-273	2011	R3	West	1,6,7,8,9,17,27,43,44,Tr1,Exp2,76	PSTv-14	8	1	8	8	5	8	1	1	7	1	8	2	8	8	1	7	8	8
11-235	2011	R3	West	1,6,7,8,9,17,27,43,44,Exp2,76	PSTv-11	8	1	8	8	6	8	1	1	8	1	8	1	8	8	1	1	8	8
11-358	2011	R3	West	1,6,7,8,9,10,17,24,27,32,43,44,Tr1,Exp2,76	PSTv-49	8	1	8	8	8	8	8	1	7	8	8	8	8	8	1	8	8	8
11-295	2011	R3	West	1,6,7,8,9,17,27,43,44,Tr1,Exp2	PSTv-47	8	1	8	8	7	8	2	1	5	2	8	2	5	5	1	4	6	8
11-372	2011	R5	West	1,6,7,8,9,17,27,43,44,Exp2,76	PSTv-11	8	1	8	8	8	8	1	1	7	1	8	1	8	8	1	1	8	8
11-105	2011	R5	West	1,6,7,8,9,17,27,43,44,Tr1,Exp2,76	PSTv-14	8	1	8	8	8	8	1	1	8	2	8	1	8	8	1	1	8	8
11-380	2011	R5	West	1,6,7,8,9,17,27,43,44,Exp2,76	PSTv-11	8	1	8	8	8	8	1	1	6	2	8	2	8	8	1	2	8	8
11-103	2011	R5	West	1,6,7,8,9,17,27,43,44,Tr1,Exp2,76	PSTv-14	8	1	8	8	8	8	2	1	8	2	8	2	8	8	1	2	8	8
11-100	2011	R5	West	1,6,7,8,9,17,27,43,44,Exp2,76	PSTv-11	8	1	8	8	8	8	1	1	8	2	8	2	8	8	1	2	8	8
11-104	2011	R5	West	1,6,7,8,9,17,27,43,44,Exp2,76	PSTv-11	8	1	8	8	8	8	1	1	5	1	8	1	8	8	1	1	8	8
11-320	2011	R5	West	1,6,7,8,9,17,27,43,44,Exp2,76	PSTv-11	8	2	8	8	7	8	1	1	6	1	8	1	8	8	1	2	8	8
11-318	2011	R5	West	1,6,7,8,9,17,27,43,44,Tr1,Exp2,76	PSTv-14	8	1	8	8	8	8	2	1	7	3	8	2	8	8	1	5	8	8
11-99	2011	R5	West	1,6,7,8,9,17,27,43,44,Exp2,76	PSTv-11	8	1	8	8	8	8	1	1	7	2	8	2	8	8	1	6	8	8
11-321	2011	R5	West	1,6,7,8,9,17,27,43,44,Exp2,76	PSTv-11	8	1	8	8	8	8	2	1	7	2	8	2	8	8	1	2	8	8
11-322	2011	R5	West	1,6,7,8,9,17,27,43,44,Tr1,Exp2,76	PSTv-14	8	1	8	8	8	8	1	1	8	2	8	2	8	8	1	8	8	8
11-105	2011	R5	West	1,6,7,8,9,17,27,43,44,Tr1,Exp2,76	PSTv-14	8	1	8	8	8	8	1	1	8	2	8	1	8	8	1	1	8	8
11-317	2011	R5	West	1,6,7,8,9,17,27,43,44,Exp2,76	PSTv-11	8	1	8	8	8	8	1	1	7	2	8	1	8	8	1	2	8	8
11-103	2011	R5	West	1,6,7,8,9,17,27,43,44,Tr1,Exp2,76	PSTv-14	8	1	8	8	8	8	2	1	8	2	8	2	8	8	1	2	8	8
11-101	2011	R5	West	1,6,7,8,9,17,27,43,44,Tr1,Exp2,76	PSTv-14	8	1	8	8	8	8	1	1	8	2	8	1	8	8	1	1	8	8
11-319	2011	R5	West	1,6,7,8,9,17,27,43,44,Exp2,76	PSTv-11	8	1	8	8	8	8	2	1	7	1	8	2	8	8	2	1	8	8
11-316	2011	R5	West	1,6,7,8,9,17,27,43,44,Tr1,Exp2,76	PSTv-14	8	1	8	8	8	8	1	1	6	1	8	2	8	8	1	8	8	8
11-102	2011	R5	West	1,6,7,8,9,17,27,43,44,Tr1,Exp2,76	PSTv-14	8	1	8	8	8	8	2	1	8	2	8	2	8	8	1	2	8	8
11-383	2011	R5	West	6,17	PSTv-21	1	1	6	2	2	1	1	1	8	2	3	2	2	2	1	2	3	1
11-115	2011	R6	West	1,6,7,8,9,17,27,43,44,Exp2,76	PSTv-11	8	1	8	8	8	8	2	1	8	2	8	2	8	8	1	2	8	8
11-46	2011	R6	West	6,7,8,9,17,27,43,44,Tr1,Exp2	PSTv-37	1	1	8	8	7	8	2	1	7	3	7	3	7	8	1	8	8	1
11-48	2011	R6	West	6,7,8,9,44,Tr1,Exp2	PSTv-30	1	1	8	8	7	8	2	1	2	2	3	2	2	8	1	7	7	1
11-108	2011	R6	West	6,7,8,9,17,27,44,Tr1,Exp2	PSTv-34	1	1	8	8	6	8	1	1	3	2	5	2	3	8	1	8	8	1
11-125	2011	R6	West	1,6,7,8,9,17,27,43,44,Tr1,Exp2,76	PSTv-14	8	1	8	8	8	8	1	1	7	2	8	1	8	8	1	8	8	8
11-85	2011	R6	West	6,7,8,9,17,27,43,44,Tr1,Exp2	PSTv-37	1	1	8	8	8	8	2	1	6	2	6	3	8	8	1	8	8	1
11-39	2011	R6	West	6,7,8,9,27,43,44,Tr1,Exp2	PSTv-36	1	1	8	8	7	8	2	1	2	2	6	2	7	8	1	8	8	1
11-120	2011	R6	West	1,6,7,8,9,17,27,43,44,Exp2,76	PSTv-11	8	1	8	8	8	8	1	1	7	2	8	2	8	8	1	2	8	8
11-88	2011	R6	West	6,7,8,9,17,27,43,44,Tr1,Exp2	PSTv-37	1	1	8	8	7	8	2	1	7	2	7	2	8	8	1	8	8	1
11-49	2011	R6	West	6,7,8,9,44,Tr1,Exp2	PSTv-30	1	1	8	8	7	8	2	1	2	2	2	2	2	8	2	8	8	1
11-121	2011	R6	West	1,6,7,8,9,17,27,43,44,Exp2,76	PSTv-11	8	1	8	8	8	8	1	1	7	2	8	2	8	8	1	2	8	8
11-124	2011	R6	West	1,6,7,8,9,17,27,43,44,Exp2,76	PSTv-11	8	1	8	8	8	8	1	1	8	2	8	2	8	8	1	2	8	8
11-118	2011	R6	West	1,6,7,8,9,17,27,43,44,Exp2,76	PSTv-11	8	1	8	8	8	8	2	1	8	2	8	2	8	8	1	2	8	8
11-150	2011	R6	West	1,6,7,8,9,17,27,43,44,Tr1,Exp2,76	PSTv-14	8	1	8	8	7	8	1	1	5	2	7	2	8	8	1	8	8	8
11-142	2011	R6	West	6,7,8,9,17,44,Tr1,Exp2	PSTv-31	1	1	8	8	7	8	2	1	5	3	3	3	3	8	1	8	8	1
11-123	2011	R6	West	1,6,7,8,9,17,27,43,44,Exp2,76	PSTv-11	8	1	8	8	8	8	1	1	7	2	8	2	8	8	1	2	8	8
11-116	2011	R6	West	1,6,7,8,9,17,27,43,44,Exp2,76	PSTv-11	8	1	8	8	8	8	2	1	7	2	8	2	8	8	1	2	8	8
11-40	2011	R6	West	6,7,8,9,17,44,Tr1,Exp2	PSTv-31	1	3	8	8	7	8	2	1	6	2	3	2	2	8	1	8	8	1
11-145-NG	2011	R6	West	6,7,8,9,17,27,43,44,Tr1,Exp2	PSTv-37	1	1	8	8	5	8	1	1	7	2	5	2	7	8	1	8	8	1
11-119	2011	R6	West	1,6,7,8,9,17,27,43,44,Exp2,76	PSTv-11	8	1	8	8	8	8	2	1	8	2	8	2	8	8	1	2	8	8
11-51	2011	R6	West	6,7,8,9,17,27,43,44,Tr1,Exp2	PSTv-37	1	1	8	8	7	8	2	1	7	2	7	2	8	8	1	8	8	1
11-86	2011	R6	West	6,7,8,9,17,27,44,Tr1,Exp2	PSTv-34	1	1	8	8	6	8	2	1	6	2	5	2	3	8	1	8	8	1
11-126	2011	R6	West	1,6,7,8,9,17,27,43,44,Exp2,76	PSTv-11	8	1	8	8	8	8	2	1	8	2	8	2	8	8	1	2	8	8
11-83	2011	R6	West	1,6,7,8,9,17,27,43,44,Exp2,76	PSTv-11	8	1	8	8	8	8	2	1	7	2	8	2	8	8	1	2	8	8
11-111	2011	R6	West	6,7,8,9,17,27,43,44,Tr1,Exp2	PSTv-37	1	1	8	8	7	8	2	1	6	2	8	2	6	8	1	8	8	1
11-45	2011	R6	West	6,7,8,9,17,27,44,Tr1,Exp2	PSTv-34	1	1	8	8	7	8	2	1	5	2	5	2	3	8	1	8	8	1
11-47	2011	R6	West	6,7,8,9,17,27,44,Tr1,Exp2	PSTv-34	1	1	8	8	6	8	1	1	3	2	8	1	3	8	1	8	8	1
11-52	2011	R6	West	6,7,8,9,17,43,44,Tr1,Exp2	PSTv-35	1	1	8	8	6	8	2	1	6	2	3	2	8	8	1	8	8	1
11-114	2011	R6	West	1,6,7,8,9,17,27,43,44,Exp2,76	PSTv-11	8	1	8	8	8	8	2	1	7	2	8	2	8	8	1	2	8	8
11-41	2011	R6	West	6,7,8,9,44,Tr1,Exp2	PSTv-30	1	2	8	8	7	8	1	1	3	2	3	2	3	8	1	8	8	2
11-265	2011	R6	West	1,6,7,8,9,17,27,43,44,Exp2,76	PSTv-11	8	1	8	8	8	8	2	1	7	2	8	2	8	8	1	2	8	8
11-149	2011	R6	West	6,7,8,9,44,Tr1,Exp2	PSTv-30	1	1	8	8	7	8	2	1	3	2	3	2	3	8	1	8	8	1
11-144	2011	R6	West	6,7,8,9,17,27,44,Tr1,Exp2	PSTv-34	1	1	8	8	6	8	1	1	5	2	5	2	3	8	1	8	8	1
11-149	2011	R6	West	6,7,8,9,44,Tr1,Exp2	PSTv-30	1	1	8	8	7	8	2	1	3	2	3	2	3	8	1	8	8	1
11-135	2011	R6	West	6,7,8,9,17,27,43,44,Tr1,Exp2	PSTv-37	1	1	8	8	8	8	2	1	7	2	7	3	6	8	1	7	8	1
11-113	2011	R6	West	1,6,7,8,9,17,27,43,44,Exp2,76	PSTv-11	8	1	8	8	8	8	1	1	7	2	8	2	8	8	1	2	8	8
11-98	2011	R6	West	6,7,8,9,17,27,43,44,Tr1,Exp2	PSTv-37	1	1	8	8	8	8	2	1	6	2	6	2	8	8	1	8	8	1
11-110	2011	R6	West	6,7,8,9,17,27,43,44,Tr1,Exp2	PSTv-37	1	1	8	8	7	8	2	1	6	2	7	2	7	8	1	8	8	1
11-97	2011	R6	West	1,6,7,8,9,17,27,43,44,Tr1,Exp2,76	PSTv-14	8	1	8	8	8	8	2	1	6	2	8	2	8	8	1	8	8	8
11-141	2011	R6	West	6,7,8,9,17,27,43,44,Tr1,Exp2	PSTv-37	1	1	8	8	6	8	2	1	7	2	5	2	7	8	1	8	8	1
11-84	2011	R6	West	1,6,7,8,9,17,27,43,44,Exp2,76	PSTv-11	8	1	8	8	8	8	2	1	7	2	8	2	8	8	1	3	8	8
11-96	2011	R6	West	6,7,8,9,44,Tr1,Exp2	PSTv-30	1	1	8	8	7	8	2	1	3	2	3	2	2	8	1	8	8	1
11-136	2011	R6	West	6,7,8,9,17,27,43,44,Tr1,Exp2	PSTv-37	1	1	8	8	7	8	2	1	6	2	6	3	8	8	1	7	8	1
11-217	2011	R6	West	6,7,8,9,17,27,43,44,Tr1,Exp2	PSTv-37	1	1	8	8	7	8	1	1	7	2	5	2	7	8	1	8	8	1
11-225	2011	R6	West	1,6,7,8,9,17,27,43,44,Exp2,76	PSTv-11	8	1	8	8	8	8	1	1	3	2	8	1	8	8	1	2	8	8
11-216	2011	R6	West	1,6,7,8,9,17,27,43,44,Tr1,Exp2	PSTv-47	8	1	8	8	8	8	1	1	8	3	8	2	8	8	1	8	8	1
11-226	2011	R6	West	6,7,8,9,17,27,43,44,Tr1,Exp2	PSTv-37	1	1	8	8	8	8	2	1	7	3	8	2	8	8	1	8	8	1
11-56	2011	R7	East	6,7,8,9,27,44,Tr1,Exp2	PSTv-33	1	1	7	7	7	7	1	1	2	2	7	2	2	8	1	5	8	1
11-376	2011	R7	East	6,7,8,9,17,27,43,44,Tr1,Exp2	PSTv-37	1	1	8	8	8	8	1	1	8	2	5	2	8	8	1	7	8	1
11-377	2011	R7	East	6,7,8,9,17,27,43,44,Tr1,Exp2	PSTv-37	1	1	8	8	8	8	1	1	8	2	6	2	8	8	1	8	8	1
11-57	2011	R7	East	6,7,8,9,17,27,44,Tr1,Exp2	PSTv-34	1	1	8	8	6	8	1	1	3	2	5	3	2	8	1	8	8	1
11-8	2011	R7	East	6,7,8,9,17,27,44,Tr1,Exp2	PSTv-34	1	1	8	8	6	8	1	1	7	2	5	2	2	8	1	8	8	1
11-7	2011	R7	East	6,7,8,9,17,27,44,Tr1,Exp2	PSTv-34	1	1	8	8	6	8	2	1	6	2	7	2	3	8	1	7	8	1
11-132	2011	R7	East	6,7,8,9,17,27,43,44,Tr1,Exp2	PSTv-37	1	1	8	8	8	8	1	1	8	2	8	1	8	8	1	2	7	1
11-58	2011	R7	East	6,7,8,9,17,43,44,Tr1,Exp2	PSTv-35	1	1	8	8	7	8	1	1	7	3	3	2	7	8	1	8	8	1
11-378	2011	R7	East	6,7,8,9,17,43,44,Tr1,Exp2	PSTv-35	1	1	8	8	8	8	1	1	8	2	2	2	8	8	1	7	8	1
11-379	2011	R7	East	6,7,8,9,17,27,43,44,Tr1,Exp2	PSTv-37	1	1	8	8	8	8	1	1	8	2	7	2	8	8	1	8	8	1
11-7	2011	R7	East	6,7,8,9,17,27,44,Tr1,Exp2	PSTv-34	1	1	8	8	6	8	2	1	6	2	7	2	3	8	1	7	8	1
11-8	2011	R7	East	6,7,8,9,17,27,44,Tr1,Exp2	PSTv-34	1	1	8	8	6	8	1	1	7	2	5	2	2	8	1	8	8	1
11-9	2011	R7	East	6,7,8,9,17,27,44,Tr1,Exp2	PSTv-34	1	1	8	8	7	8	1	1	7	2	6	2	2	8	1	7	8	1
11-246	2011	R8	East	6,7,8,9,17,44,Tr1,Exp2	PSTv-31	1	1	8	8	6	8	1	1	5	2	3	2	3	8	1	7	8	1
11-251	2011	R8	East	6,7,8,9,17,44,Tr1,Exp2	PSTv-31	1	1	8	8	5	8	1	1	7	2	3	2	3	8	1	7	8	1
11-247	2011	R8	East	6,7,8,9,17,27,43,44,Tr1,Exp2	PSTv-37	1	1	8	8	6	8	1	1	6	2	6	2	7	8	1	7	8	1
11-229	2011	R8	East	6,7,8,9,17,27,43,44,Tr1,Exp2	PSTv-37	1	1	8	8	7	8	2	1	7	2	8	2	7	8	1	8	8	1
11-250	2011	R8	East	6,7,8,9,17,27,43,44,Tr1,Exp2	PSTv-37	1	1	8	8	6	8	1	1	8	2	5	2	7	8	1	8	8	1
11-246	2011	R8	East	6,7,8,9,17,44,Tr1,Exp2	PSTv-31	1	1	8	8	6	8	1	1	5	2	3	2	3	8	1	7	8	1
11-248	2011	R8	East	6,7,8,9,17,44,Tr1,Exp2	PSTv-31	1	1	8	8	5	8	1	1	5	2	3	2	3	8	1	8	8	1
11-249	2011	R8	East	6,7,8,9,17,27,43,44,Tr1,Exp2	PSTv-37	1	1	8	8	6	8	1	1	7	2	8	2	7	8	1	7	8	1
11-310	2011	R9	East	6,7,8,9,17,27,43,44,Tr1,Exp2	PSTv-37	1	1	8	8	8	8	2	1	7	3	7	3	8	8	1	8	8	1
11-309	2011	R9	East	6,7,8,9,17,27,43,44,Tr1,Exp2	PSTv-37	1	1	8	8	7	8	2	1	5	2	6	2	7	8	1	5	8	2
11-308	2011	R9	East	6,7,8,9,17,27,43,44,Tr1,Exp2	PSTv-37	1	1	8	8	8	8	2	1	8	1	7	2	7	8	1	7	8	1
11-243	2011	R10	East	6,7,8,9,17,27,43,44,Tr1,Exp2	PSTv-37	1	1	8	8	7	8	1	1	5	2	5	2	6	8	1	8	8	1
11-313	2011	R11	East	6,7,8,9,17,27,43,44,Tr1,Exp2	PSTv-37	1	1	8	8	8	8	2	1	7	2	8	2	8	8	1	6	8	1
11-252	2011	R11	East	6,7,8,9,17,27,43,44,Tr1,Exp2	PSTv-37	1	1	8	8	7	8	2	1	7	3	8	3	7	8	1	7	8	1
11-312	2011	R11	East	6,7,8,9,17,27,43,44,Tr1,Exp2	PSTv-37	1	1	8	8	7	8	1	1	7	2	8	2	7	8	1	5	8	1
11-240	2011	R11	East	6,7,8,9,17,44,Exp2	#N/A	1	1	8	8	8	8	1	1	7	2	3	2	3	8	1	2	8	1
11-311	2011	R11	East	6,7,8,9,17,27,43,44,Tr1,Exp2	PSTv-37	1	1	8	8	7	8	2	1	7	2	7	3	6	8	1	8	8	1
11-259	2011	R11	East	6,7,8,9,17,44,Tr1,Exp2	PSTv-31	1	1	8	8	5	8	1	1	5	2	3	2	3	8	1	8	8	1
11-244	2011	R11	East	6,7,8,9,44,Tr1,Exp2	PSTv-30	1	1	8	8	5	8	2	1	3	2	3	2	3	8	1	5	8	1
11-253	2011	R11	East	6,7,8,9,17,44,Tr1,Exp2	PSTv-31	1	1	8	8	5	8	1	1	7	2	3	2	3	8	1	8	8	1
11-209	2011	R11	East	6,7,8,9,17,27,43,44,Tr1,Exp2	PSTv-37	1	1	8	8	7	8	2	1	7	2	7	2	7	8	1	8	8	2
11-169	2011	R12	East	6,7,8,9,17,27,44,Tr1,Exp2	PSTv-34	1	1	8	8	6	8	2	1	7	2	7	2	3	8	1	7	8	1
11-169	2011	R12	East	6,7,8,9,17,27,44,Tr1,Exp2	PSTv-34	1	1	8	8	6	8	2	1	7	2	7	2	3	8	1	7	8	1
11-223	2011	R12	East	6,7,8,9,17,27,43,44,Tr1,Exp2	PSTv-37	1	1	8	8	5	8	1	1	6	2	5	2	5	8	1	7	8	1
12-122-NG	2012	R1	West	6,7,8,9,17,27,43,44,Tr1,Exp2	PSTv-37	1	1	8	8	8	8	1	1	8	3	7	3	7	8	1	8	8	1
12-138-NG	2012	R1	West	1,6,9,76	PSTv-48	8	1	8	5	3	8	1	1	2	1	5	1	2	4	1	1	3	8
12-163-NG	2012	R1	West	6,7,8,9,17,27,43,44,Tr1,Exp2	PSTv-37	1	1	8	8	8	8	2	1	8	3	8	3	8	8	1	7	8	2
12-241-NG	2012	R1	West	1,6,9,SP,76	PSTv-53	8	1	8	2	2	8	1	1	2	2	6	1	2	2	8	2	2	8
12-242-NG	2012	R1	West	1,6,9,SP,76	PSTv-53	8	1	8	3	3	8	1	1	5	2	6	2	2	2	8	3	3	8
12-243-NG	2012	R1	West	1,6,9,SP,76	PSTv-53	8	1	8	2	2	8	1	1	2	2	6	1	2	2	8	2	2	8
12-244-NG	2012	R1	West	1,6,9,76	PSTv-48	8	1	8	2	2	8	1	1	2	1	1	1	2	2	1	1	2	8
12-245-NG	2012	R1	West	1,6,9,76	PSTv-48	8	1	8	2	2	8	1	1	2	2	2	1	2	2	1	1	2	8
12-246-NG	2012	R1	West	1,6,9,76	PSTv-48	7	1	7	2	2	7	1	1	1	1	2	1	2	2	1	1	2	8
12-249-NG	2012	R1	West	1,6,9,76	PSTv-48	8	1	8	2	2	8	1	1	2	2	2	1	2	2	1	1	1	8
12-250-NG	2012	R1	West	1,6,9,76	PSTv-48	8	1	8	2	2	8	1	1	2	2	3	1	2	2	1	1	2	8
12-251-NG	2012	R1	West	1,6,9,76	PSTv-48	8	1	8	2	2	7	1	1	2	1	1	1	2	2	1	1	2	7
12-252-NG	2012	R1	West	6,7,8,9,17,27,43,44,Tr1,Exp2	PSTv-37	1	1	8	8	8	8	1	1	8	3	8	2	8	8	1	7	8	3
12-253-NG	2012	R1	West	1,6,9,17,27,SP,76	PSTv-4	8	1	8	2	2	8	1	1	7	2	7	1	2	2	8	1	2	8
12-254-NG	2012	R1	West	1,7,8,9,17,44,76	PSTv-43	8	1	2	8	7	8	1	1	2	1	5	1	2	8	1	1	3	8
12-255-NG	2012	R1	West	1,6,9,SP,76	PSTv-53	8	1	8	2	1	8	1	1	2	2	3	1	3	1	8	1	1	8
12-256-NG	2012	R1	West	1,6,9,17,27,SP,76	PSTv-4	8	1	8	2	2	8	1	1	7	1	7	2	2	2	8	1	2	8
12-257-NG	2012	R1	West	1,6,9,17,27,SP,76	PSTv-4	8	1	8	2	2	8	1	1	7	1	7	2	2	2	8	1	2	8
12-261-NG	2012	R1	West	6,7,8,9,17,27,43,44,Exp2	PSTv-52	1	1	8	8	8	8	1	1	7	1	8	1	8	8	1	1	5	8
12-265-NG	2012	R1	West	6,7,8,9,17,27,43,44,Tr1,Exp2	PSTv-37	1	1	8	8	8	8	2	1	8	3	8	3	8	8	1	7	8	2
12-266-NG	2012	R1	West	6,7,8,9,17,27,43,44,Tr1,Exp2	PSTv-37	1	1	8	8	8	8	1	1	7	1	8	1	8	8	1	1	8	1
12-270-NG	2012	R1	West	1,6,9,SP,76	PSTv-53	8	1	8	3	3	8	1	1	5	2	6	2	2	2	8	3	3	8
12-271-NG	2012	R1	West	6,7,8,9,17,27,43,44,Tr1,Exp2	PSTv-37	1	1	8	8	8	8	2	1	8	2	8	2	8	8	1	7	8	2
12-272-NG	2012	R1	West	6,7,8,9,17,27,43,44,Tr1,Exp2	PSTv-37	1	1	8	8	8	8	1	1	7	2	7	2	8	8	1	7	8	2
12-273-NG	2012	R1	West	1,6,9,17,27,SP,76	PSTv-4	8	1	8	2	2	8	1	1	7	2	7	2	2	2	8	2	2	8
12-274-NG	2012	R1	West	1,6,9,76	PSTv-48	8	1	8	2	2	8	1	1	2	1	6	1	2	2	1	1	2	8
12-275-NG	2012	R1	West	1,6,9,76	PSTv-48	8	1	8	2	2	8	1	1	3	2	5	1	2	2	1	1	2	8
12-276-NG	2012	R1	West	1,6,9,76	PSTv-48	8	1	8	2	2	8	1	1	2	1	5	1	2	2	1	1	2	8
12-295-NG	2012	R1	West	6,7,8,9,17,27,43,44,Exp2	PSTv-52	1	1	8	8	8	8	2	1	8	3	8	3	8	8	1	3	8	2
12-295-NG	2012	R1	West	6,7,8,9,17,27,43,44,Exp2	PSTv-52	1	1	8	8	8	8	2	1	8	3	8	3	8	8	1	3	8	2
12-296-NG	2012	R1	West	6,7,8,9,17,27,43,44,Tr1,Exp2	PSTv-37	1	1	8	8	8	8	2	1	8	5	8	5	8	8	1	7	8	2
12-297-NG	2012	R1	West	6,7,8,9,17,27,43,44,Tr1,Exp2	PSTv-37	1	1	8	8	8	8	2	1	8	2	8	2	8	8	1	7	8	2
12-298-NG	2012	R1	West	6,7,8,9,17,27,43,44,Tr1,Exp2	PSTv-37	1	1	8	8	8	8	2	1	7	2	8	2	8	8	1	7	8	2
12-299-NG	2012	R1	West	1,6,9,SP,76	PSTv-53	8	1	8	3	3	8	1	1	5	2	6	2	2	2	8	3	3	8
12-306-NG	2012	R1	West	6,7,8,9,17,27,43,44,Tr1,Exp2	PSTv-37	1	1	8	8	8	8	2	1	7	2	8	2	8	8	1	3	8	2
12-307-NG	2012	R1	West	6,7,8,9,17,27,43,44,Tr1,Exp2	PSTv-37	1	1	8	8	8	8	1	1	8	6	8	6	8	8	1	7	8	2
12-308-NG	2012	R1	West	6,7,8,9,17,27,43,44,Tr1,Exp2	PSTv-37	1	1	8	8	8	8	2	1	7	5	8	3	8	8	1	7	8	2
12-309-NG	2012	R1	West	6,7,8,9,17,27,43,44,Exp2	PSTv-52	1	1	8	8	8	8	1	1	7	2	8	2	8	8	1	2	8	2
12-310-NG	2012	R1	West	6,7,8,9,17,27,43,44,Tr1,Exp2	PSTv-37	1	1	8	8	8	8	2	1	8	2	8	2	8	8	1	7	8	2
12-311-NG	2012	R1	West	6,7,8,9,17,27,43,44,Tr1,Exp2	PSTv-37	1	1	8	8	8	8	2	1	7	2	8	2	8	8	1	7	8	2
12-312-NG	2012	R1	West	6,7,8,9,17,27,43,44,Tr1,Exp2	PSTv-37	1	1	8	8	8	8	1	1	7	3	8	3	8	8	1	5	7	2
12-313-NG	2012	R1	West	6,7,8,9,17,27,43,44,Tr1,Exp2	PSTv-37	1	1	8	8	8	8	2	1	7	2	8	2	8	8	1	7	8	2
12-314-NG	2012	R1	West	6,7,8,9,17,27,43,44,Tr1,Exp2	PSTv-37	1	1	8	8	8	8	2	1	7	2	8	2	8	8	1	7	8	2
12-315-NG	2012	R1	West	6,7,8,9,17,27,43,44,Tr1,Exp2	PSTv-37	1	1	8	8	8	8	2	1	8	2	8	2	8	8	1	7	8	2
12-316-NG	2012	R1	West	6,7,8,9,17,27,43,44,Tr1,Exp2	PSTv-37	1	1	8	8	8	8	1	1	8	3	8	2	8	8	1	7	8	2
12-318-NG	2012	R1	West	6,7,8,9,17,27,43,44,Tr1,Exp2	PSTv-37	1	1	8	8	8	8	1	1	8	3	8	2	8	8	1	7	8	2
12-319-NG	2012	R1	West	1,6,9,17,27,SP,76	PSTv-4	8	1	8	2	2	8	1	1	7	2	7	2	2	2	8	1	2	8
12-325-NG	2012	R1	West	1,6,9,76	PSTv-48	8	1	8	2	2	8	1	1	2	2	3	1	2	2	1	2	2	8
12-326-NG	2012	R1	West	1,6,9,76	PSTv-48	8	1	8	2	2	8	1	1	2	1	2	1	2	2	1	1	2	7
12-327-NG	2012	R1	West	1,6,9,SP,76	PSTv-53	8	1	8	3	2	8	1	1	3	2	5	2	3	3	8	1	3	8
12-328-NG	2012	R1	West	1,6,9,76	PSTv-48	8	1	8	2	2	8	1	1	2	1	2	1	2	2	1	1	1	8
12-330-NG	2012	R1	West	6,7,8,9,17,27,43,44,Tr1,Exp2	PSTv-37	1	1	8	8	8	8	2	1	8	5	8	5	8	8	1	8	8	2
12-331-NG	2012	R1	West	6,7,8,9,17,27,43,44,Tr1,Exp2	PSTv-37	1	1	8	8	8	8	2	1	7	3	8	3	8	8	1	7	8	2
12-332-NG	2012	R1	West	6,7,8,9,17,27,43,44,Tr1,Exp2	PSTv-37	1	1	8	8	8	8	2	1	7	2	8	3	8	8	1	7	7	2
12-333-NG	2012	R1	West	6,7,8,9,17,27,43,44,Tr1,Exp2	PSTv-37	1	1	8	8	8	8	2	1	8	2	8	4	8	8	1	7	8	2
12-334-NG	2012	R1	West	6,7,8,9,17,27,43,44,Tr1,Exp2	PSTv-37	1	1	8	8	8	8	2	1	7	3	8	3	8	8	1	7	8	2
12-346-NG	2012	R1	West	6,7,8,9,10,24,27,32,43,44,Tr1,Exp2	PSTv-40	1	1	8	8	8	8	8	1	2	8	7	8	7	8	1	8	8	1
12-347-NG	2012	R1	West	6,7,8,9,10,24,27,32,43,44,Tr1,Exp2	PSTv-40	1	1	8	8	7	8	8	1	7	8	2	7	5	8	1	8	8	1
12-362-NG	2012	R1	West	1,6,9,76	PSTv-48	8	1	8	3	2	8	1	1	2	1	2	1	2	2	1	1	2	8
12-364-NG	2012	R1	West	1,6,9,17,27,76	PSTv-46	8	1	8	2	2	8	1	1	7	1	7	1	2	2	1	1	2	8
12-365-NG	2012	R1	West	6,7,8,9,17,27,43,44,Tr1,Exp2	PSTv-37	1	1	8	8	8	8	1	1	8	6	8	5	8	8	1	7	8	1
12-366-NG	2012	R1	West	1,6,9,SP,76	PSTv-53	8	1	8	2	2	8	1	1	2	2	3	2	2	2	8	1	2	8
12-367-NG	2012	R1	West	1,6,9,SP,76	PSTv-53	8	1	8	2	2	8	1	1	3	2	6	2	2	2	8	1	2	8
12-368-NG	2012	R1	West	1,6,9,SP,76	PSTv-53	8	1	8	2	2	8	1	1	2	2	5	1	2	2	8	1	2	8
12-370-NG	2012	R1	West	1,6,7,8,9,17,27,43,44,Tr1,Exp2,76	PSTv-14	8	1	8	8	7	8	1	1	7	1	8	1	8	8	1	7	8	8
12-373-NG	2012	R1	West	1,6,9,17,27,76	PSTv-46	8	1	8	1	1	8	1	1	7	1	7	1	1	1	1	1	1	8
12-374-NG	2012	R1	West	1,7,8,9,27,44,76	PSTv-43	8	1	2	8	7	8	1	1	2	2	7	1	2	8	1	1	5	8
12-376-NG	2012	R1	West	6,7,8,9,17,27,43,44,Tr1,Exp2	PSTv-37	1	1	8	8	8	8	1	1	7	3	8	2	8	8	1	7	8	1
12-379-NG	2012	R1	West	6,7,8,9,17,27,43,44,Tr1,Exp2	PSTv-37	1	1	7	7	7	8	1	1	7	5	8	3	8	8	1	6	8	8
12-380-NG	2012	R1	West	6,7,8,9,17,27,43,44,Tr1,Exp2	PSTv-37	1	1	8	8	8	8	1	1	7	2	8	2	8	8	1	7	7	1
12-382-NG	2012	R1	West	1,6,9,17,27,76	PSTv-46	8	1	8	5	1	8	1	1	7	1	7	1	2	2	1	1	2	8
12-383-NG	2012	R1	West	1,6,9,17,27,SP,76	PSTv-4	8	1	8	2	2	8	1	1	7	2	7	2	2	2	8	1	2	8
12-384-NG	2012	R1	West	1,6,9,17,27,SP,76	PSTv-4	8	1	8	3	2	8	1	1	7	2	7	3	3	3	8	2	3	8
12-385-NG	2012	R1	West	1,6,9,17,27,SP,76	PSTv-4	8	1	8	6	6	8	1	1	8	2	6	2	2	2	8	1	2	8
12-387-NG	2012	R1	West	6,7,8,9,17,27,43,44,Tr1,Exp2	PSTv-37	1	1	8	8	8	8	1	1	7	2	7	1	7	8	1	7	8	1
12-388-NG	2012	R1	West	6,7,8,9,17,27,43,44,Exp2	PSTv-52	1	1	8	8	8	8	1	1	8	3	8	3	8	8	1	5	8	1
12-389-NG	2012	R1	West	1,6,9,17,27,SP,76	PSTv-4	8	1	8	2	2	8	1	1	7	2	7	1	2	1	8	1	2	8
12-393-NG	2012	R1	West	1,6,9,SP,76	PSTv-53	8	1	8	3	3	8	1	1	2	1	3	1	2	2	8	1	2	8
12-420-NG	2012	R1	West	1,6,7,8,9,17,27,43,44,Tr1,Exp2	PSTv-47	8	1	8	8	8	8	1	1	7	1	8	2	8	8	1	7	7	1
12-421-NG	2012	R1	West	1,6,7,9,27,43,44,Exp2,76	PSTv-71	8	1	8	8	7	7	1	1	2	1	7	1	7	8	1	1	7	8
12-86-NG	2012	R1	West	6,7,8,9,17,27,43,44,Tr1,Exp2	PSTv-37	1	1	8	8	8	8	2	1	8	3	8	5	8	8	1	8	8	2
12-87-NG	2012	R1	West	6,8	NA	1	1	7	2	7	1	1	1	1	1	1	1	1	2	1	1	1	2
12-88-NG	2012	R1	West	6,7,8,9,17,27,43,44,Tr1,Exp2	PSTv-37	1	1	8	8	8	8	2	1	7	4	8	2	8	8	1	7	8	2
12-89-NG	2012	R1	West	6,7,8,9,17,27,43,44,Tr1,Exp2	PSTv-37	1	1	8	8	8	8	2	1	8	3	8	3	8	8	1	7	8	1
12-90-NG	2012	R1	West	6,7,8,9,17,27,43,44,Tr1,Exp2	PSTv-37	1	1	8	8	8	8	2	1	7	5	8	3	8	8	1	7	7	2
12-417-NG	2012	R2	West	6,7,8,9,17,27,43,44,Exp2	PSTv-52	1	1	8	8	8	8	1	1	7	2	7	2	8	8	1	3	8	1
12-418-NG	2012	R2	West	6,7,8,9,17,27,43,44,Exp2	PSTv-52	1	1	8	8	8	8	1	1	8	5	8	2	8	8	1	1	8	1
12-422-NG	2012	R3	West	6,7,8,9,17,27,43,44,Exp2	PSTv-52	1	1	8	8	8	8	2	1	7	3	8	3	8	8	1	5	8	1
12-423-NG	2012	R3	West	1,6,9,17,27,76	PSTv-46	8	1	8	1	1	8	1	1	7	1	8	1	2	2	1	1	1	8
12-104-1	2012	R4	West	1,6,7,8,9,17,27,43,44,Exp2,76	PSTv-11	8	1	8	8	8	8	2	1	7	1	8	1	8	8	1	2	8	8
12-104-2	2012	R4	West	1,6,7,8,9,17,27,43,44,Exp2,76	PSTv-11	8	1	8	8	8	8	2	1	7	1	8	1	8	8	1	2	8	8
12-173-NG	2012	R5	West	1,6,7,8,9,17,27,43,44,Tr1,Exp2	PSTv-47	8	1	8	8	8	8	2	1	8	2	8	2	8	8	1	7	8	2
12-33	2012	R5	West	1,6,7,8,9,17,27,43,44,Exp2,76	PSTv-11	8	1	8	8	8	8	2	1	5	2	8	1	8	8	1	2	8	8
12-34	2012	R5	West	1,6,7,8,9,17,27,43,44,Exp2,76	PSTv-11	8	1	8	8	8	8	1	1	5	1	8	1	8	8	1	3	8	8
12-35	2012	R5	West	1,6,7,8,9,17,27,43,44,Tr1,Exp2,76	PSTv-14	8	1	8	8	8	8	1	1	7	1	8	2	8	8	1	7	7	8
12-37	2012	R5	West	1,6,9,SP,76	PSTv-53	8	1	8	2	2	8	1	1	2	2	6	2	2	2	8	1	2	8
12-38	2012	R5	West	1,6,7,8,9,17,27,43,44,Tr1,Exp2,76	PSTv-14	8	1	8	8	8	8	1	1	5	1	8	1	8	8	1	5	8	8
12-40	2012	R5	West	1,6,7,8,9,17,27,43,44,Tr1,Exp2,76	PSTv-14	8	1	8	8	8	8	2	1	8	3	8	3	8	8	1	5	8	8
12-44-1	2012	R5	West	1,6,7,8,9,17,27,43,44,Exp2,76	PSTv-11	8	1	8	8	8	8	1	1	5	1	8	1	8	8	1	2	8	8
12-44-2	2012	R5	West	1,6,7,8,9,17,27,43,44,Exp2,76	PSTv-11	8	1	8	8	8	8	1	1	5	1	8	1	8	8	1	2	8	8
12-45	2012	R5	West	1,6,7,8,9,17,27,43,44,Exp2,76	PSTv-11	8	1	8	8	8	8	1	1	5	1	8	1	8	8	1	2	8	8
12-45	2012	R5	West	1,6,7,8,9,17,27,43,44,Tr1,Exp2,76	PSTv-14	8	1	8	8	8	8	2	1	8	2	8	2	8	8	1	7	8	8
12-45	2012	R5	West	1,6,7,8,9,17,27,43,44,Tr1,Exp2,76	PSTv-14	8	1	8	8	8	8	2	1	8	2	8	2	8	8	1	7	8	8
12-45	2012	R5	West	1,6,7,8,9,17,27,43,44,Tr1,Exp2,76	PSTv-14	8	1	8	8	8	8	2	1	8	2	8	2	8	8	1	7	8	8
12-47	2012	R5	West	1,6,7,8,9,17,27,43,44,Exp2,76	PSTv-11	8	1	8	8	8	8	2	1	7	1	8	1	8	8	1	1	8	8
12-48	2012	R5	West	1,6,7,8,9,17,27,43,44,Tr1,Exp2,76	PSTv-14	8	1	8	8	8	8	2	1	6	1	8	1	8	8	1	6	8	8
12-52-1	2012	R5	West	1,6,7,8,9,17,27,43,44,Tr1,Exp2,76	PSTv-14	8	1	8	8	8	8	1	1	7	1	8	1	8	8	1	7	8	8
12-52-2	2012	R5	West	1,6,7,8,9,17,27,43,44,Tr1,Exp2,76	PSTv-14	8	1	8	8	8	8	1	1	7	1	8	1	8	8	1	7	8	8
12-58	2012	R5	West	1,6,7,8,9,17,27,43,44,Tr1,Exp2,76	PSTv-14	8	1	8	8	8	8	1	1	8	1	8	1	8	8	1	7	8	8
12-132	2012	R6	West	6,7,8,9,17,27,43,44,Tr1,Exp2	PSTv-37	1	1	8	8	8	8	1	1	8	3	7	3	8	8	1	8	8	1
12-221-1	2012	R6	West	6,7,9,17,44,Exp2	PSTv-28	1	1	8	8	2	8	1	1	7	2	5	2	3	8	1	3	8	2
12-221-2	2012	R6	West	6,7,9,17,44,Exp2	PSTv-28	1	1	8	8	2	8	1	1	7	2	5	2	3	8	1	3	8	2
12-223-1	2012	R6	West	6,7,8,9,17,27,43,44,Tr1,Exp2	PSTv-37	1	1	8	8	8	8	2	1	7	3	8	4	8	8	1	7	8	2
12-223-2	2012	R6	West	6,7,8,9,17,27,43,44,Tr1,Exp2	PSTv-37	1	1	8	8	8	8	2	1	7	3	8	4	8	8	1	7	8	2
12-223-3	2012	R6	West	6,7,8,9,17,27,43,44,Tr1,Exp2	PSTv-37	1	1	8	8	8	8	2	1	7	3	8	4	8	8	1	7	8	2
12-227	2012	R6	West	6,7,8,9,17,27,43,44,Tr1,Exp2	PSTv-37	1	1	8	8	8	8	1	1	7	2	8	2	8	8	1	7	8	2
12-228	2012	R6	West	6,7,8,9,17,27,43,44,Tr1,Exp2	PSTv-37	1	1	8	8	8	8	2	1	7	3	8	3	8	8	1	7	8	2
12-386-1	2012	R6	West	1,6,7,8,9,17,27,43,44,Exp2,76	PSTv-11	8	1	8	8	8	8	1	1	7	1	8	1	8	8	1	1	8	8
12-386-2	2012	R6	West	1,6,7,8,9,17,27,43,44,Exp2,76	PSTv-11	8	1	8	8	8	8	1	1	7	1	8	1	8	8	1	1	8	8
12-407-NG	2012	R6	West	6,7,8,9,17,27,43,44,Exp2	PSTv-52	1	2	8	8	8	8	2	1	8	2	8	2	8	8	2	8	2	2
12-93	2012	R6	West	1,6,7,8,9,17,27,43,44,Exp2,76	PSTv-11	8	1	8	8	8	8	1	1	7	2	8	2	8	8	1	1	8	8
12-12-NG	2012	R7	East	6,7,8,9,17,27,43,44,Tr1,Exp2	PSTv-37	1	1	8	8	8	8	2	1	8	3	8	3	8	8	1	7	8	2
12-134-NG	2012	R7	East	6,7,8,9,10,17,27,43,44,Tr1,Exp2	PSTv-39	1	1	8	8	8	8	7	1	8	3	8	3	8	8	1	8	8	2
12-13-NG	2012	R7	East	6,7,8,9,17,27,43,44,Tr1,Exp2	PSTv-37	1	1	8	8	8	8	2	1	8	2	8	2	8	8	1	7	8	2
12-148-NG	2012	R7	East	6,7,8,9,17,27,43,44,Exp2	PSTv-52	1	1	8	8	8	8	2	1	7	2	8	2	8	8	1	3	8	1
12-14-NG	2012	R7	East	6,7,8,9,17,27,43,44,Tr1,Exp2	PSTv-37	1	1	8	8	8	8	2	1	8	2	8	2	8	8	1	5	8	2
12-15-NG	2012	R7	East	6,7,8,9,17,27,43,44,Tr1,Exp2	PSTv-37	1	1	8	8	8	8	2	1	8	2	8	2	8	8	1	7	8	2
12-16-NG	2012	R7	East	6,7,8,9,17,27,43,44,Tr1,Exp2	PSTv-37	1	1	8	8	8	8	2	1	8	3	8	3	8	8	1	7	8	2
12-17-NG	2012	R7	East	6,7,8,9,17,27,43,44,Tr1,Exp2	PSTv-37	1	1	8	8	8	8	2	1	8	3	8	2	8	8	1	6	8	2
12-19-NG	2012	R7	East	6,7,8,9,17,27,43,44,Tr1,Exp2	PSTv-37	1	1	8	8	8	8	1	1	8	2	8	2	8	8	1	7	8	2
12-20-NG	2012	R7	East	6,7,8,9,17,27,43,44,Tr1,Exp2	PSTv-37	1	1	8	8	8	8	2	1	8	2	8	2	8	8	1	8	8	2
12-21-NG	2012	R7	East	6,7,8,9,17,27,43,44,Tr1,Exp2	PSTv-37	1	1	8	8	8	8	2	1	8	2	8	2	8	8	1	7	8	2
12-22-NG	2012	R7	East	6,7,8,9,17,27,43,44,Tr1,Exp2	PSTv-37	1	1	8	8	6	8	1	1	7	2	6	2	8	8	1	7	8	1
12-23-NG	2012	R7	East	6,7,8,9,17,27,43,44,Tr1,Exp2	PSTv-37	1	1	8	8	8	8	2	1	8	2	8	2	8	8	1	7	8	3
12-24-NG	2012	R7	East	6,7,8,9,17,27,43,44,Tr1,Exp2	PSTv-37	1	1	8	8	8	8	2	1	8	3	8	2	8	8	1	7	8	2
12-25-NG	2012	R7	East	6,7,8,9,17,27,43,44,Tr1,Exp2	PSTv-37	1	1	8	8	8	8	2	1	8	2	8	2	8	8	1	8	8	1
12-26	2012	R7	East	6,7,8,9,17,27,43,44,Tr1,Exp2	PSTv-37	1	1	8	8	8	8	2	1	8	2	8	3	8	8	1	7	8	2
12-26-NG	2012	R7	East	6,7,8,9,17,27,43,44,Tr1,Exp2	PSTv-37	1	1	8	8	8	8	2	1	8	2	8	3	8	8	1	7	8	2
12-67-NG	2012	R7	East	6,7,8,9,17,27,43,44,Tr1,Exp2	PSTv-37	1	1	8	8	8	8	2	1	7	2	7	2	8	8	1	5	8	1
12-69-NG	2012	R7	East	6,7,8,9,17,27,43,44,Tr1,Exp2	PSTv-37	1	1	8	8	8	8	2	1	8	3	8	3	8	8	1	7	8	2
12-6-NG	2012	R7	East	1,6,7,8,9,17,27,43,44,Tr1,Exp2,76	PSTv-14	8	1	8	8	8	8	1	1	8	3	8	3	8	6	1	8	8	8
12-70-NG	2012	R7	East	6,7,8,9,17,27,43,44,Tr1,Exp2	PSTv-37	1	1	8	8	8	8	2	1	8	3	8	3	8	8	1	6	8	2
12-72-NG	2012	R7	East	6,7,8,9,17,27,43,44,Tr1,Exp2	PSTv-37	1	1	8	8	8	8	1	1	8	3	8	3	8	8	1	7	8	1
12-74-NG	2012	R7	East	6,7,8,9,17,27,43,44,Tr1,Exp2	PSTv-37	1	1	8	8	8	8	2	1	8	4	8	3	8	8	1	7	8	2
12-75-NG	2012	R7	East	6,7,8,9,17,27,43,44,Tr1,Exp2	PSTv-37	1	1	8	8	8	8	2	1	7	3	8	3	8	8	1	7	8	2
12-7-NG	2012	R7	East	6,7,8,9,17,27,43,44,Tr1,Exp2	PSTv-37	1	1	8	8	8	8	2	1	8	3	8	3	8	8	1	8	8	2
12-8-NG	2012	R7	East	6,7,8,9,17,27,43,44,Tr1,Exp2	PSTv-37	1	1	8	8	8	8	2	1	8	3	8	3	8	8	1	8	8	2
12-159-NG	2012	R8	East	1,6,7,8,9,17,27,43,44,Tr1,EXp2	PSTv-47	8	1	8	8	8	8	2	1	8	3	8	2	8	8	1	7	8	2
12-160-NG	2012	R8	East	6,7,8,9,17,27,43,44,Exp2	PSTv-52	1	1	8	8	8	8	1	1	8	3	8	3	8	8	1	5	8	1
12-178-NG	2012	R8	East	6,7,8,9,17,27,43,44,Exp2	PSTv-52	1	1	8	8	8	8	1	1	8	2	8	3	8	8	1	6	8	2
12-181-NG	2012	R8	East	6,7,8,9,17,27,43,44,Exp2	PSTv-52	1	1	8	8	8	8	2	1	8	5	8	3	8	8	1	2	8	1
12-300-NG	2012	R8	East	6,7,8,9,17,27,43,44,Exp2	PSTv-52	1	1	8	8	8	8	2	1	7	2	8	2	8	8	1	6	8	2
12-336	2012	R8	East	6,7,8,9,17,27,43,44,Tr1,Exp2	PSTv-37	1	1	8	8	8	8	2	1	7	2	8	2	8	8	1	7	8	1
12-337-1	2012	R8	East	6,7,8,9,17,27,43,44,Tr1,Exp2	PSTv-37	1	1	8	8	8	8	2	1	8	2	8	3	8	8	1	7	8	1
12-337-2	2012	R8	East	6,7,8,9,17,27,43,44,Tr1,Exp2	PSTv-37	1	1	8	8	8	8	2	1	8	2	8	3	8	8	1	7	8	1
12-337-3	2012	R8	East	6,7,8,9,17,27,43,44,Tr1,Exp2	PSTv-37	1	1	8	8	8	8	2	1	8	2	8	3	8	8	1	7	8	1
12-212-NG	2012	R9	East	6,7,8,9,17,27,43,44,Exp2	PSTv-52	1	1	8	8	8	8	1	1	8	2	8	2	8	8	1	5	8	2
12-293-NG	2012	R9	East	6,7,8,9,17,27,43,44,Tr1,Exp2	PSTv-37	1	1	8	8	8	8	1	1	7	3	8	2	8	8	1	7	8	1
12-294-NG	2012	R9	East	6,7,8,9,17,27,43,44,Exp2	PSTv-52	1	1	8	8	8	8	1	1	7	2	7	2	8	8	1	5	8	1
12-344-NG	2012	R9	East	6,7,8,9,17,27,43,44,Exp2	PSTv-52	1	1	8	8	8	8	1	1	7	3	7	3	8	8	1	3	8	2
12-355-NG	2012	R9	East	6,7,8,9,17,27,43,44,Exp2	PSTv-52	1	1	8	8	8	8	1	1	7	3	8	3	8	8	1	5	8	1
12-357-NG	2012	R9	East	6,7,8,9,17,27,43,44,Exp2	PSTv-52	1	1	8	8	8	8	2	1	7	3	8	3	8	8	1	5	8	1
12-358-NG	2012	R9	East	6,7,8,9,17,27,43,44,Exp2	PSTv-52	1	1	8	8	8	8	2	1	8	3	8	3	8	8	1	5	8	1
12-397-NG	2012	R9	East	6,7,8,9,17,27,43,44,Exp2	PSTv-52	1	1	8	8	8	8	1	1	7	3	7	1	8	8	1	3	8	2
12-399-NG	2012	R9	East	6,7,8,9,17,27,43,44,Exp2	PSTv-52	1	1	8	8	8	8	1	1	7	2	8	3	8	8	1	3	8	2
12-400-NG	2012	R9	East	6,7,8,9,17,27,43,44,Exp2	PSTv-52	1	1	8	8	8	8	1	1	8	2	8	3	8	8	1	2	8	2
12-402-NG	2012	R9	East	6,7,8,9,17,27,43,44,Exp2	PSTv-52	1	1	8	8	8	8	1	1	8	3	8	3	8	8	1	3	8	1
12-403-NG	2012	R9	East	6,7,8,9,17,27,43,44,Exp2	PSTv-52	1	1	8	8	8	8	1	1	7	2	8	2	8	8	1	2	8	1
12-002-1	2012	R10	East	6,7,8,9,17,27,43,44,Tr1,Exp2	PSTv-37	1	1	8	8	8	8	2	1	8	2	8	2	8	8	1	5	8	2
12-002-2	2012	R10	East	6,7,8,9,17,27,43,44,Tr1,Exp2	PSTv-37	1	1	8	8	8	8	2	1	8	2	8	2	8	8	1	5	8	2
12-3	2012	R10	East	6,7,8,9,17,27,43,44,Tr1,Exp2	PSTv-37	1	1	8	8	8	8	1	1	7	1	8	1	8	8	1	1	8	1
12-203	2012	R11	East	6,7,8,9,17,27,43,44,Tr1,Exp2	PSTv-37	1	1	8	8	8	8	2	1	8	5	8	3	8	8	1	7	8	2
12-203-205	2012	R11	East	6,7,8,9,17,27,43,44,Tr1,Exp2	PSTv-37	1	1	8	8	8	8	2	1	8	5	8	3	8	8	1	7	8	2
12-204-1	2012	R11	East	6,7,8,9,17,27,43,44,Tr1,Exp2	PSTv-37	1	1	8	8	8	8	2	1	7	2	8	3	8	8	1	7	8	2
12-204-2	2012	R11	East	6,7,8,9,17,27,43,44,Tr1,Exp2	PSTv-37	1	1	8	8	8	8	2	1	7	2	8	3	8	8	1	7	8	2
12-205-1	2012	R11	East	6,7,8,9,17,27,43,44,Tr1,Exp2	PSTv-37	1	1	8	8	8	8	2	1	7	5	8	5	8	8	1	7	8	2
12-205-2	2012	R11	East	6,7,8,9,17,27,43,44,Tr1,Exp2	PSTv-37	1	1	8	8	8	8	2	1	7	5	8	5	8	8	1	7	8	2
12-205-3	2012	R11	East	6,7,8,9,17,27,43,44,Tr1,Exp2	PSTv-37	1	1	8	8	8	8	2	1	7	5	8	5	8	8	1	7	8	2
12-206-1	2012	R11	East	6,7,8,9,17,27,43,44,Tr1,Exp2	PSTv-37	1	1	8	8	8	8	2	1	8	5	8	4	8	8	1	7	8	2
12-206-2	2012	R11	East	6,7,8,9,17,27,43,44,Tr1,Exp2	PSTv-37	1	1	8	8	8	8	2	1	8	5	8	4	8	8	1	7	8	2
12-209-1	2012	R11	East	6,7,8,9,17,27,43,44,Tr1,Exp2	PSTv-37	1	1	8	8	8	8	2	1	8	3	8	3	8	8	1	7	8	2
12-209-2	2012	R11	East	6,7,8,9,17,27,43,44,Tr1,Exp2	PSTv-37	1	1	8	8	8	8	2	1	8	3	8	3	8	8	1	7	8	2
12-211-NG	2012	R11	East	6,7,8,9,17,27,43,44,Exp2	PSTv-52	1	1	8	8	8	8	1	1	8	2	8	2	8	8	1	5	8	2
12-219-NG	2012	R11	East	6,7,8,9,17,27,43,44,Exp2	PSTv-52	1	1	8	8	8	8	2	1	7	3	8	2	8	8	1	4	8	1
12-282-NG	2012	R11	East	6,7,8,9,17,27,43,44,Exp2	PSTv-52	1	1	8	8	8	8	1	1	7	1	8	3	8	8	1	3	8	2
12-303-NG	2012	R11	East	6,7,8,9,17,27,43,44,Tr1,Exp2	PSTv-37	1	1	8	8	8	8	1	1	7	2	7	2	8	8	1	7	7	2
12-304-NG	2012	R11	East	6,7,8,9,17,27,43,44,Tr1,Exp2	PSTv-37	1	1	8	8	8	8	2	1	8	3	8	3	8	8	1	7	8	1
12-305-NG	2012	R11	East	6,7,8,9,17,27,43,44,Tr1,Exp2	PSTv-37	1	1	8	8	8	8	2	1	7	2	8	2	8	8	1	7	8	1
12-348-NG	2012	R11	East	6,7,8,9,17,27,43,44,Exp2	PSTv-52	1	1	8	8	8	8	2	1	8	2	8	2	8	8	1	3	8	1
12-413-NG	2012	R11	East	6,7,8,9,17,27,43,44,Exp2	PSTv-52	1	1	8	8	8	8	1	1	7	2	8	1	8	8	3	5	8	1
12-143-NG	2012	R12	East	6,7,8,9,17,27,43,44,Tr1,Exp2	PSTv-37	1	1	8	8	8	8	2	1	8	3	7	3	8	8	1	8	8	2
12-151-NG	2012	R12	East	6,7,8,9,17,27,43,44,Tr1,Exp2	PSTv-37	1	1	8	8	8	8	1	1	8	3	8	2	8	8	1	7	8	1
12-152-NG	2012	R12	East	6,7,8,9,17,27,43,44,Tr1,Exp2	PSTv-37	1	1	8	8	7	8	2	1	7	3	7	3	8	8	1	7	8	1
12-153-NG	2012	R12	East	6,7,8,9,17,27,43,44,Exp2	PSTv-52	1	1	8	8	8	8	2	1	7	2	8	3	8	8	1	5	8	1
12-154-NG	2012	R12	East	6,7,8,9,17,27,43,44,Exp2	PSTv-52	1	1	8	8	8	8	2	1	8	4	8	2	8	8	1	2	8	1
12-155-NG	2012	R12	East	6,7,8,9,17,27,43,44,Tr1,Exp2	PSTv-37	1	1	8	8	8	8	2	1	8	3	8	3	8	8	1	7	8	1
12-174-NG	2012	R12	East	6,7,8,9,17,27,43,44,Tr1,Exp2	PSTv-37	1	1	8	8	8	8	2	1	8	4	8	4	8	8	1	8	8	2
12-175-NG	2012	R12	East	6,7,8,9,17,27,43,44,Tr1,Exp2	PSTv-37	1	1	8	8	8	8	2	1	8	3	8	3	8	8	1	7	8	2
12-352-NG	2012	R12	East	6,7,8,9,17,27,43,44,Exp2	PSTv-52	1	1	8	8	8	8	1	1	7	3	8	3	8	8	1	3	8	1
13-005	2013	R1	West	8,17	PSTv-22	1	1	1	1	7	1	1	1	7	1	1	1	1	1	1	1	1	6
13-006	2013	R1	West	6,7,8,9,17,27,43,44,Exp2	PSTv-52	1	1	8	8	8	8	1	1	8	1	8	1	8	8	1	1	8	2
13-007	2013	R1	West	6,7,8,9,17,27,43,44,Exp2	PSTv-52	1	1	8	8	8	8	1	1	7	2	8	2	8	8	1	1	8	1
13-008	2013	R1	West	/	PSTv-18	1	1	1	1	5	5	1	1	1	1	1	1	4	4	1	1	1	5
13-009	2013	R1	West	6,7,8,9,17,27,43,44,Exp2	PSTv-52	1	1	8	8	8	8	2	2	7	3	8	1	8	8	1	1	8	5
13-010	2013	R1	West	1,6,9,76	PSTv-48	8	1	8	2	1	8	1	1	2	1	1	1	1	3	1	1	1	8
13-011	2013	R1	West	/	PSTv-18	1	1	1	1	1	1	1	1	1	1	1	1	1	1	1	1	1	1
13-012	2013	R1	West	1,6,9,76	PSTv-48	8	1	8	1	2	8	1	1	1	1	1	1	1	1	1	1	1	8
13-013	2013	R1	West	8,17	PSTv-22	1	1	2	2	8	1	1	1	7	1	1	1	1	1	1	1	1	5
13-013	2013	R1	West	8,17	PSTv-22	1	1	2	2	8	1	1	1	7	1	1	1	1	1	1	1	1	5
13-013	2013	R1	West	8,17	PSTv-22	1	1	2	2	8	1	1	1	7	1	1	1	1	1	1	1	1	5
13-049	2013	R1	West	1,6,9,76	PSTv-48	8	1	8	3	2	8	2	1	3	1	6	1	3	3	2	1	2	8
13-050	2013	R1	West	6,7,8,9,17,27,43,44,Tr1,Exp2	PSTv-37	1	1	8	8	8	8	2	1	7	3	8	3	8	8	1	7	8	2
13-051	2013	R1	West	6,7,8,9,17,27,43,44,Tr1,Exp2	PSTv-37	1	1	8	8	8	8	2	1	7	2	8	3	8	8	1	8	8	2
13-052	2013	R1	West	6,7,8,9,17,27,43,44,Tr1,Exp2	PSTv-37	1	1	8	8	8	8	2	1	8	3	8	3	8	8	1	7	8	2
13-053	2013	R1	West	6,7,8,9,17,27,43,44,Exp2	PSTv-52	1	1	8	8	8	8	2	1	8	3	8	3	8	8	1	5	8	2
13-054	2013	R1	West	6,7,8,9,17,27,43,44,Tr1,Exp2	PSTv-37	1	1	8	8	8	8	2	1	7	3	8	3	8	8	1	7	8	2
13-055	2013	R1	West	6,7,8,9,17,27,43,44,Tr1,Exp2	PSTv-37	1	1	8	8	8	8	2	1	8	3	8	3	8	8	1	7	8	2
13-056	2013	R1	West	6,7,8,9,17,27,43,44,Tr1,Exp2	PSTv-37	1	1	8	8	8	8	2	1	8	3	8	3	8	8	1	7	8	1
13-057	2013	R1	West	6,7,8,9,17,27,43,44,Exp2	PSTv-52	1	1	8	8	8	8	2	1	7	2	8	3	8	8	1	3	8	1
13-058	2013	R1	West	6,7,8,9,17,27,43,44,Exp2	PSTv-52	1	1	8	8	8	8	2	1	7	2	8	2	8	8	1	3	8	2
13-059	2013	R1	West	6,7,8,9,17,27,43,44,Tr1,Exp2	PSTv-37	1	1	8	8	8	8	2	1	8	4	8	3	8	8	1	7	8	2
13-060	2013	R1	West	6,7,8,9,17,27,43,44,Tr1,Exp2	PSTv-37	1	2	8	8	8	8	2	1	8	6	8	4	8	8	1	7	8	2
13-061	2013	R1	West	/	PSTv-18	1	1	1	1	1	1	1	1	1	1	1	1	1	1	1	1	1	1
13-061	2013	R1	West	1,6,9,17,27,SP,76	PSTv-4	8	1	8	3	3	8	1	1	8	2	7	1	2	6	8	3	3	8
13-062	2013	R1	West	6,17	PSTv-21	1	1	7	1	1	1	1	1	7	1	1	1	1	1	1	1	1	1
13-063	2013	R1	West	/	PSTv-18	1	1	1	1	1	1	1	1	1	1	1	1	1	1	1	1	1	1
13-064	2013	R1	West	6,7,8,9,17,27,43,44,Exp2	PSTv-52	1	1	8	8	7	8	2	1	7	1	7	1	7	7	1	3	8	3
13-104	2013	R1	West	6,7,8,9,17,27,43,44,Tr1,Exp2	PSTv-37	1	1	8	8	8	8	1	1	7	2	8	2	8	8	1	7	8	5
13-110	2013	R1	West	1,7,8,9,27,44,Exp2,76	PSTv-44	8	1	3	7	7	7	1	1	2	1	7	1	2	7	1	2	7	8
13-110	2013	R1	West	1,7,8,9,27,44,Exp2,76	PSTv-44	8	1	3	7	7	7	1	1	2	1	7	1	2	7	1	2	7	8
13-110	2013	R1	West	1,7,8,9,27,44,Exp2,76	PSTv-44	8	1	3	7	7	7	1	1	2	1	7	1	2	7	1	2	7	8
13-110	2013	R1	West	1,7,8,9,27,44,Exp2,76	PSTv-44	8	1	3	7	7	7	1	1	2	1	7	1	2	7	1	2	7	8
13-116	2013	R1	West	6,7,8,9,17,27,43,44,Exp2,76	PSTv-73	1	1	8	8	8	8	1	1	8	2	8	3	8	8	1	5	8	8
13-122	2013	R1	West	6,7,8,9,17,27,43,44,Tr1,Exp2	PSTv-37	1	1	8	8	8	8	2	1	8	2	8	2	8	8	1	7	8	5
13-176	2013	R1	West	1,6,9,17,27,44,76	PSTv-74	8	1	8	3	2	8	1	1	7	1	7	1	3	8	1	1	1	8
13-211	2013	R1	West	6,7,8,9,17,27,43,44,Exp2	PSTv-52	1	1	8	8	8	8	1	1	7	1	8	1	7	7	1	3	8	5
13-212	2013	R1	West	/	PSTv-18	1	1	1	1	1	1	1	1	3	1	1	1	1	1	1	1	1	5
13-212	2013	R1	West	/	PSTv-18	1	1	1	1	1	1	1	1	3	1	1	1	1	1	1	1	1	5
13-213	2013	R1	West	6,7,8,9,17,27,43,44,Exp2,76	PSTv-73	1	1	8	8	8	8	1	1	7	1	7	1	7	7	1	1	8	8
13-214	2013	R1	West	6,7,8,9,17,27,43,44,Exp2,76	PSTv-73	1	1	8	8	8	8	1	1	7	1	7	1	7	7	1	2	8	8
13-215	2013	R1	West	/	PSTv-18	1	1	1	1	1	1	1	1	1	1	1	1	1	1	1	1	1	1
13-216	2013	R1	West	1,6,9,17,27,76	PSTv-46	8	1	8	5	1	8	1	1	7	1	7	1	2	2	1	1	3	8
13-217	2013	R1	West	/	PSTv-18	1	1	1	1	1	1	1	1	2	1	5	1	5	5	1	1	1	1
13-218	2013	R1	West	1,6,7,8,9,17,27,43,44,Exp2,76	PSTv-11	8	1	8	8	7	8	1	1	7	1	7	1	7	8	1	1	8	8
13-219	2013	R1	West	6,7,8,9,17,27,43,44,Exp2	PSTv-52	1	1	8	8	8	8	1	1	7	3	7	3	7	7	3	3	8	5
13-220	2013	R1	West	/	PSTv-18	1	1	1	1	1	1	1	1	1	1	1	1	1	1	1	1	1	3
13-220	2013	R1	West	/	PSTv-18	1	1	1	1	1	1	1	1	2	1	1	1	2	2	1	4	1	5
13-222	2013	R1	West	6,7,8,9,17,27,43,44,Exp2	PSTv-52	1	1	8	8	8	8	1	1	7	1	8	1	8	8	1	2	8	3
13-224	2013	R1	West	/	PSTv-18	1	1	1	1	1	1	1	1	1	1	1	1	1	1	1	1	1	1
13-226	2013	R1	West	1,6,7,9,27,43,44,Exp2,76	PSTv-71	8	1	8	8	1	8	2	1	2	1	8	1	8	8	2	1	8	7
13-227	2013	R1	West	1,7,9,44	PSTv-79	7	1	2	7	2	8	1	1	2	1	3	1	2	7	1	1	5	5
13-227	2013	R1	West	1,7,9,44	PSTv-79	7	1	2	7	2	8	1	1	2	1	3	1	2	7	1	1	5	5
13-228	2013	R1	West	/	PSTv-18	1	1	1	2	1	1	1	1	1	1	2	1	2	2	3	1	3	3
13-229	2013	R1	West	1,6,9,SP,76	PSTv-53	8	1	8	2	2	8	1	1	2	2	5	2	2	2	8	2	2	8
13-230	2013	R1	West	1,6,9,SP,76	PSTv-53	8	1	8	3	3	8	1	1	2	1	3	1	2	2	8	1	3	8
13-231	2013	R1	West	6,7,8,9,17,27,43,44,Exp2	PSTv-52	1	1	8	8	8	8	2	1	7	2	8	2	8	8	1	4	8	3
13-232	2013	R1	West	6,7,8,9,17,27,43,44,Exp2	PSTv-52	1	1	8	8	8	8	2	1	7	2	8	2	8	8	1	3	8	3
13-234	2013	R1	West	1,6,7,8,9,17,27,43,44,Exp2	PSTv-76	8	1	8	8	7	8	2	1	7	2	8	2	8	8	2	3	8	3
13-235	2013	R1	West	1,6,7,8,9,17,27,43,44,Tr1,Exp2,76	PSTv-14	8	1	8	8	8	8	1	1	7	1	8	3	8	8	1	7	8	8
13-236	2013	R1	West	6,7,8,9,17,27,43,44,Exp2	PSTv-52	1	1	8	8	8	8	2	1	7	1	8	1	8	8	1	3	8	3
13-237	2013	R1	West	1,6,7,8,9,17,27,43,44,SP,Exp2,76	PSTv-17	8	1	8	8	7	8	2	1	7	2	8	2	7	7	8	2	8	8
13-238	2013	R1	West	1,6,7,8,9,17,27,43,44,Exp2,76	PSTv-11	8	1	8	8	8	8	1	1	7	1	8	2	8	8	1	2	8	8
13-239	2013	R1	West	1,6,7,8,9,17,27,43,44,SP,Exp2,76	PSTv-17	8	1	8	8	8	8	1	1	7	3	7	1	7	8	8	3	8	8
13-240	2013	R1	West	1,6,7,8,9,17,27,43,44,SP,Exp2,76	PSTv-17	8	1	8	8	8	8	2	1	7	2	8	2	7	8	8	3	8	8
13-241	2013	R1	West	1,6,7,8,9,17,27,43,44,Tr1,Exp2,76	PSTv-14	8	1	8	8	8	8	1	1	7	1	7	3	7	8	3	7	8	8
13-242	2013	R1	West	6,7,8,9,17,27,43,44,Exp2	PSTv-52	1	1	8	8	8	8	1	1	7	2	8	2	8	8	1	3	8	2
13-242	2013	R1	West	6,7,8,9,17,27,43,44,Exp2	PSTv-52	1	1	8	8	7	8	1	1	7	2	8	2	8	8	1	5	8	2
13-244	2013	R1	West	1,6,7,9,27,43,44,Exp2,76	PSTv-71	8	1	8	8	5	8	1	1	3	1	8	1	8	8	1	1	8	8
13-245	2013	R1	West	1,6,7,8,9,17,27,43,44,Exp2	PSTv-76	8	1	8	8	8	8	2	1	7	5	8	5	8	8	1	5	8	3
13-245	2013	R1	West	1,6,7,8,9,17,27,43,44,Exp2	PSTv-76	8	1	8	8	8	8	2	1	7	5	8	5	8	8	1	5	8	3
13-245	2013	R1	West	1,6,7,8,9,17,27,43,44,Exp2	PSTv-76	8	1	8	8	8	8	2	1	7	5	8	5	8	8	1	5	8	3
13-245	2013	R1	West	1,6,7,8,9,17,27,43,44,Exp2	PSTv-76	8	1	8	8	8	8	2	1	7	5	8	5	8	8	1	5	8	3
13-245	2013	R1	West	1,6,7,8,9,17,27,43,44,Exp2	PSTv-76	8	1	8	8	8	8	2	1	7	5	8	5	8	8	1	5	8	3
13-246	2013	R1	West	6,7,8,9,17,27,43,44,Exp2	PSTv-52	1	1	8	8	8	8	2	1	7	2	8	2	8	8	1	2	8	1
13-246	2013	R1	West	6,7,8,9,17,27,43,44,Exp2	PSTv-52	1	1	8	8	8	8	2	1	7	2	8	2	8	8	1	2	8	1
13-247	2013	R1	West	1,6,9,SP,76	PSTv-53	8	1	8	5	1	8	1	1	2	1	5	1	2	2	8	2	2	8
13-247	2013	R1	West	1,6,9,SP,76	PSTv-53	8	1	8	5	1	8	1	1	2	1	5	1	2	2	8	2	2	8
13-249	2013	R1	West	6,7,9,17,44,Exp2	PSTv-28	1	1	8	8	2	8	1	1	7	1	3	1	3	8	1	2	8	3
13-250	2013	R1	West	1,6,9,17,27,76	PSTv-46	8	1	8	2	1	8	1	1	7	2	7	2	2	2	4	1	2	8
13-250	2013	R1	West	1,6,9,17,27,76	PSTv-46	8	1	8	2	1	8	1	1	7	2	7	2	2	2	4	1	2	8
13-251	2013	R1	West	1,6,9,SP,76	PSTv-53	8	1	8	5	2	8	1	1	2	1	3	2	2	2	7	1	5	8
13-252	2013	R1	West	6,7,8,9,10,17,24,27,32,43,44,Tr1,Exp2	PSTv-41	1	1	8	7	8	8	8	1	7	8	7	8	8	8	1	7	8	1
13-252	2013	R1	West	6,7,8,9,10,17,24,27,32,43,44,Tr1,Exp2	PSTv-41	1	1	8	7	8	8	8	1	7	8	7	8	8	8	1	7	8	1
13-253	2013	R1	West	1,6,9,17,44,SP,Tr1,76	PSTv-77	8	1	8	5	1	8	1	1	7	2	5	1	2	8	8	7	3	8
13-253	2013	R1	West	1,6,9,17,44,SP,Tr1,76	PSTv-77	8	1	8	5	1	8	1	1	7	2	5	1	2	8	8	7	3	8
13-254	2013	R1	West	1,6,9,76	PSTv-48	8	2	8	3	1	8	1	1	2	1	5	1	3	3	1	1	3	8
13-255	2013	R1	West	6,7,8,9,17,27,43,44,Tr1,Exp2	PSTv-37	1	2	8	8	8	8	1	1	7	2	8	2	8	8	1	7	8	3
13-273	2013	R1	West	6,7,8,9,17,27,43,44,Exp2,76	PSTv-73	1	2	8	8	8	8	1	1	8	2	8	2	8	8	1	3	8	8
13-274	2013	R1	West	1,6,7,8,9,17,27,43,44,Exp2,76	PSTv-11	8	2	8	8	7	8	2	1	7	2	8	2	8	8	1	2	8	8
13-275	2013	R1	West	1,6,9,SP,76	PSTv-53	8	1	8	6	2	8	1	1	3	1	6	1	5	5	8	2	5	8
13-276	2013	R1	West	1,6,7,9,27,43,44,Exp2,76	PSTv-71	8	1	8	8	5	8	1	1	5	1	7	2	7	7	3	2	7	8
13-277	2013	R1	West	1,6,7,8,9,17,27,43,44,Exp2,76	PSTv-11	8	2	8	8	8	8	2	1	7	3	8	3	8	8	1	5	8	7
13-281	2013	R1	West	6,7,8,9,17,27,43,44,Tr1,Exp2	PSTv-37	1	1	8	8	8	8	1	1	7	4	8	3	8	8	1	7	8	5
13-282	2013	R1	West	1,6,7,8,9,17,27,43,44,Exp2,76	PSTv-11	8	1	8	8	8	8	2	1	7	3	8	2	8	8	1	2	8	8
13-309-NG	2013	R1	West	1,6,9,27,SP,76	PSTv-120	8	1	8	2	2	8	1	1	5	2	7	1	2	2	8	1	2	8
13-309-NG	2013	R1	West	1,6,9,27,SP,76	PSTv-120	8	1	8	2	2	8	1	1	5	2	7	1	2	2	8	1	2	8
13-309-NG	2013	R1	West	1,6,9,27,SP,76	PSTv-120	8	1	8	2	2	8	1	1	5	2	7	1	2	2	8	1	2	8
13-310-NG	2013	R1	West	1,6,9,17,27,SP,76	PSTv-4	8	1	8	2	1	8	1	1	8	2	7	2	2	2	8	1	2	8
13-361	2013	R1	West	1,6,9,SP,76	PSTv-53	8	1	8	2	1	8	1	1	5	1	5	2	2	2	8	1	3	8
13-362	2013	R1	West	1,6,7,8,9,17,27,43,44,SP,Exp2,76	PSTv-17	8	1	8	8	8	8	1	1	7	2	8	3	8	8	8	5	8	8
13-364	2013	R1	West	6,7,8,9,17,27,43,44,Exp2	PSTv-52	1	1	8	8	8	8	2	1	8	3	8	3	8	8	1	5	8	2
13-365	2013	R1	West	1,6,9,17,27,SP,76	PSTv-4	8	1	8	6	6	8	1	1	7	1	8	2	2	5	8	1	2	8
13-366	2013	R1	West	6,7,8,9,17,27,43,44,Exp2	PSTv-52	1	1	8	8	8	8	1	1	7	5	8	3	8	8	2	5	8	2
13-367	2013	R1	West	6,7,8,9,17,27,43,44,Tr1,Exp2	PSTv-37	1	1	8	8	8	8	2	1	7	5	8	5	8	8	1	7	8	3
13-368	2013	R1	West	6,7,8,9,17,27,43,44,Exp2	PSTv-52	1	1	8	8	8	8	1	1	7	5	8	3	8	8	1	5	8	1
13-370	2013	R1	West	1,6,7,8,9,17,27,43,44,Exp2,76	PSTv-11	8	1	8	8	8	8	2	1	7	2	8	2	8	8	1	3	8	8
13-371	2013	R1	West	1,6,7,8,9,17,27,43,44,Tr1,Exp2,76	PSTv-14	8	1	8	8	8	8	1	1	8	5	8	5	7	8	1	8	8	7
13-373	2013	R1	West	6,7,8,9,17,27,43,44,Tr1,Exp2	PSTv-37	1	1	8	8	8	8	2	1	8	5	8	3	8	8	1	7	8	1
13-374	2013	R1	West	1,6,7,8,9,17,27,43,44,Exp2,76	PSTv-11	8	1	8	8	7	8	2	1	7	2	8	2	8	8	1	5	8	8
13-378	2013	R1	West	6,7,8,9,17,27,43,44,Tr1,Exp2	PSTv-37	1	1	8	8	8	8	2	1	8	3	8	3	8	8	1	7	8	1
13-379	2013	R1	West	6,7,8,9,17,27,43,44,Tr1,Exp2	PSTv-37	1	1	8	8	8	8	2	1	8	5	8	5	8	8	1	7	8	2
13-380	2013	R1	West	6,7,8,9,17,27,43,44,Tr1,Exp2	PSTv-37	1	1	8	8	8	8	1	1	7	5	8	5	8	8	1	7	8	2
13-381	2013	R1	West	6,7,8,9,17,27,43,44,Exp2	PSTv-52	1	2	8	8	8	8	2	1	8	3	8	3	8	8	1	5	8	2
13-383	2013	R1	West	6,7,8,9,17,27,43,44,Exp2	PSTv-52	1	1	8	8	8	8	2	1	7	3	8	3	8	8	1	5	8	1
13-384	2013	R1	West	6,7,8,9,10,17,24,27,32,43,44,Tr1,Exp2	PSTv-41	1	1	8	8	8	8	8	1	7	8	8	8	8	8	1	7	8	2
13-385	2013	R1	West	1,6,7,8,9,17,27,43,44,Tr1,Exp2	PSTv-47	8	2	8	8	8	8	2	1	7	3	8	5	8	8	1	7	8	2
13-386	2013	R1	West	1,6,7,8,9,17,27,43,44,Exp2,76	PSTv-11	8	1	8	8	8	8	2	1	7	2	8	1	8	8	1	1	8	8
13-387	2013	R1	West	6,7,8,9,17,27,43,44,Tr1,Exp2	PSTv-37	1	1	8	8	8	8	2	1	8	5	8	3	8	8	1	7	8	1
13-388	2013	R1	West	1,6,9,76	PSTv-48	8	1	8	2	2	8	1	1	2	2	4	2	2	2	1	1	2	8
13-389	2013	R1	West	1,6,7,8,9,17,27,43,44,Tr1,Exp2,76	PSTv-14	8	1	8	8	8	8	2	1	8	6	8	5	8	8	1	7	8	7
13-390	2013	R1	West	6,7,8,9,17,27,43,44,Tr1,Exp2	PSTv-37	1	2	8	8	8	8	2	1	7	5	8	5	8	8	1	7	8	3
13-393	2013	R1	West	1,7,8,9,27,44,76	PSTv-43	8	1	2	7	7	7	1	1	3	2	7	2	2	8	1	3	3	8
13-394	2013	R1	West	1,6,9,76	PSTv-48	8	1	8	2	2	8	1	1	2	1	2	1	2	2	1	1	2	7
13-394	2013	R1	West	1,6,9,76	PSTv-48	8	1	8	2	2	8	1	1	2	1	2	1	2	2	1	1	2	7
13-395	2013	R1	West	1,6,9,76	PSTv-48	8	1	8	2	2	8	1	1	2	1	3	1	2	2	1	1	1	7
13-396	2013	R1	West	6,7,8,9,17,27,43,44,Exp2	PSTv-52	1	1	8	8	8	8	2	1	7	3	8	5	8	8	1	3	8	1
13-397	2013	R1	West	6,7,8,9,17,27,43,44,Exp2	PSTv-52	1	1	8	8	8	8	1	1	7	3	8	3	8	8	1	1	8	1
13-398	2013	R1	West	6,7,8,9,17,27,43,44,Exp2	PSTv-52	1	1	8	8	8	8	2	1	7	3	8	5	8	8	1	3	8	2
13-399	2013	R1	West	1,7,8,9,27,44,76	PSTv-43	8	1	2	8	7	7	1	1	2	1	7	2	2	8	1	1	3	8
13-400	2013	R1	West	6,7,8,9,17,27,43,44,Exp2	PSTv-52	1	1	8	8	8	8	1	1	7	1	8	3	8	8	1	2	8	1
13-401	2013	R1	West	1,6,7,8,9,17,27,43,44,Exp2,76	PSTv-11	8	1	8	8	8	8	1	1	8	5	8	5	8	8	1	3	8	8
13-407	2013	R1	West	6,7,8,9,17,27,43,44,Exp2	PSTv-52	1	1	8	8	8	8	1	1	7	5	7	3	8	8	1	3	8	1
13-408	2013	R1	West	6,7,8,9,17,27,43,44,Exp2	PSTv-52	1	1	8	8	8	8	2	1	8	3	8	3	8	8	1	3	8	3
13-415	2013	R1	West	1,6,7,8,9,17,27,43,44,Exp2	PSTv-76	8	1	8	8	8	8	1	1	7	5	8	5	8	8	1	3	8	3
13-416	2013	R1	West	6,7,8,9,17,27,43,44,Exp2	PSTv-52	1	1	8	8	8	8	1	1	7	3	8	3	8	8	1	3	8	1
13-417	2013	R1	West	6,7,8,9,17,27,43,44,Tr1,Exp2	PSTv-37	1	1	8	8	8	8	2	1	7	3	8	3	8	8	1	7	8	1
13-418	2013	R1	West	6,7,8,9,17,27,43,44,Exp2	PSTv-52	1	1	8	8	8	8	1	1	7	2	8	1	8	8	1	3	8	1
13-419	2013	R1	West	6,7,8,9,17,27,43,44,Tr1,Exp2	PSTv-37	1	1	8	8	8	8	2	1	7	3	8	3	8	8	1	7	8	1
13-420	2013	R1	West	1,6,9,76	PSTv-48	8	1	8	3	2	8	1	1	5	1	5	1	2	2	1	1	2	8
13-422	2013	R1	West	1,6,9,17,27,SP,76	PSTv-4	8	1	8	2	1	8	1	1	7	2	7	1	2	2	8	1	1	8
13-424	2013	R1	West	1,6,7,8,9,17,27,43,44,SP,Exp2,76	PSTv-17	8	1	8	8	8	8	1	1	7	2	7	2	8	8	8	3	8	8
13-425	2013	R1	West	1,6,9,76	PSTv-48	8	1	8	2	1	8	1	1	2	1	6	1	2	2	1	1	2	8
13-426	2013	R1	West	6,7,8,9,17,27,43,44,Exp2	PSTv-52	1	1	8	8	8	8	1	1	7	2	8	2	8	8	1	3	8	2
13-427	2013	R1	West	6,7,8,9,17,27,43,44,Tr1,Exp2	PSTv-37	1	1	8	8	8	8	1	1	7	2	8	3	8	8	1	7	8	1
13-428	2013	R1	West	6,7,8,9,17,27,43,44,Exp2,76	PSTv-73	1	1	8	8	8	8	2	1	8	6	8	6	8	8	1	6	8	8
13-429	2013	R1	West	6,7,8,9,17,27,43,44,Exp2,76	PSTv-73	1	1	8	8	8	8	2	1	7	5	8	3	8	8	1	3	8	8
13-430	2013	R1	West	6,7,8,9,17,27,43,44,Exp2	PSTv-52	1	1	8	8	8	8	2	1	7	5	7	5	8	8	1	2	8	1
13-431	2013	R1	West	6,7,8,9,17,27,43,44,Exp2	PSTv-52	1	1	8	8	8	8	1	1	7	3	8	3	8	8	1	3	8	5
13-432	2013	R1	West	6,7,8,9,17,27,43,44,Exp2	PSTv-52	1	1	8	8	7	8	1	1	7	2	7	2	8	8	1	4	8	1
13-436	2013	R1	West	6,7,8,9,17,27,43,44,Exp2	PSTv-52	1	1	8	8	8	8	1	1	7	6	7	5	7	7	1	2	8	1
13-437	2013	R1	West	1,6,7,8,9,17,27,43,44,Exp2,76	PSTv-11	8	2	8	8	7	8	2	1	7	5	7	5	8	8	1	3	8	8
13-438	2013	R1	West	1,6,7,8,9,17,27,43,44,Exp2,76	PSTv-11	8	1	8	8	8	8	1	1	7	3	8	3	8	8	1	3	8	8
13-439	2013	R1	West	6,7,8,9,17,27,43,44,Exp2	PSTv-52	1	1	8	8	8	8	1	1	7	2	8	2	8	8	1	3	8	2
13-440	2013	R1	West	6,7,8,9,17,27,43,44,Exp2	PSTv-52	1	1	8	8	8	8	1	1	7	3	8	3	8	8	1	2	8	1
13-441	2013	R1	West	7,44,Exp2	PSTv-24	1	1	1	7	1	5	1	1	2	1	1	2	1	8	1	2	8	1
13-459	2013	R1	West	6,7,8,9,17,27,43,44,Exp2	PSTv-52	1	1	8	8	8	8	1	1	7	3	8	2	8	8	1	2	8	1
13-460	2013	R1	West	6,7,8,9,17,27,43,44,Exp2	PSTv-52	1	1	8	8	8	8	1	1	7	3	8	5	8	8	1	3	8	1
13-470	2013	R1	West	6,7,8,9,10,24,27,32,43,44,Tr1,Exp2	PSTv-40	1	1	8	8	7	8	8	1	2	8	7	8	8	8	1	7	8	1
13-471	2013	R1	West	1,6,7,8,9,17,27,43,44,Exp2	PSTv-76	8	1	8	8	8	8	1	1	7	3	8	2	8	8	1	5	8	2
13-472	2013	R1	West	6,7,8,9,10,24,27,32,43,44,Tr1,Exp2	PSTv-40	1	1	8	8	7	8	8	1	5	8	7	8	8	8	1	7	8	1
13-473	2013	R1	West	1,6,7,8,9,17,27,43,44,Exp2,76	PSTv-11	8	1	8	8	8	8	1	1	7	2	8	1	8	8	1	2	8	8
13-474	2013	R1	West	6,7,8,9,17,27,43,44,Exp2,76	PSTv-73	1	1	8	8	8	8	1	1	7	2	8	2	8	8	1	2	8	8
13-477	2013	R1	West	6,7,8,9,17,27,43,44,Exp2	PSTv-52	1	1	8	8	8	8	1	1	7	3	8	3	8	8	1	3	8	2
13-478	2013	R1	West	6,7,8,9,17,27,43,44,Exp2	PSTv-52	1	1	8	8	8	8	1	1	7	2	8	1	8	8	1	2	8	1
13-479	2013	R1	West	6,7,8,9,17,27,43,44,Exp2	PSTv-52	1	1	8	8	8	8	1	1	7	2	8	3	8	8	1	3	8	1
13-343	2013	R2	West	1,6,7,8,9,17,27,43,44,Exp2,76	PSTv-11	8	1	8	8	8	8	2	1	7	2	8	3	8	8	1	3	8	8
13-357	2013	R2	West	6,7,8,9,17,27,43,44,Exp2	PSTv-52	1	1	8	8	8	8	1	1	7	2	8	2	8	8	1	3	8	2
13-358	2013	R2	West	6,7,8,9,17,27,43,44,Exp2	PSTv-52	1	1	8	8	8	8	2	1	7	2	8	2	8	8	1	1	8	2
13-287	2013	R3	West	6,7,8,9,17,27,43,44,Tr1,Exp2	PSTv-37	1	1	8	8	8	8	1	1	7	2	8	3	8	8	1	7	8	5
13-288	2013	R3	West	6,7,8,9,17,27,43,44,Exp2	PSTv-52	1	2	8	8	8	8	2	1	8	3	8	3	8	8	1	3	8	5
13-336	2013	R3	West	6,7,8,9,17,27,43,44,Tr1,Exp2	PSTv-37	1	1	8	8	8	8	1	1	7	2	8	2	8	8	1	7	8	2
13-337	2013	R3	West	6,7,8,9,17,27,43,44,Exp2	PSTv-52	1	1	8	8	8	8	1	1	7	2	8	2	8	8	1	3	8	2
13-356	2013	R3	West	6,7,8,9,17,27,43,44,Exp2	PSTv-52	1	1	8	8	8	8	1	1	7	2	8	2	8	8	1	2	8	2
13-445	2013	R3	West	1,6,9,17,27,SP,76	PSTv-4	8	1	8	2	1	8	1	1	7	1	7	2	2	2	8	1	2	8
13-449	2013	R3	West	6,7,8,9,17,27,43,44,Exp2	PSTv-52	1	1	8	8	8	8	1	1	7	1	8	1	8	8	1	2	8	2
13-450	2013	R3	West	1,6,7,8,9,17,27,43,44,SP,Exp2,76	PSTv-17	8	1	8	8	8	8	1	1	7	2	8	2	7	8	8	2	8	8
13-451	2013	R3	West	6,7,8,9,17,27,43,44,Exp2	PSTv-52	1	1	8	8	8	8	1	1	7	2	8	3	8	8	1	3	8	1
13-452	2013	R3	West	6,7,8,9,17,27,43,44,Exp2	PSTv-52	1	1	8	8	8	8	2	1	7	2	8	3	8	8	1	3	8	2
13-453	2013	R3	West	6,7,8,9,17,27,43,44,Exp2	PSTv-52	1	1	8	8	8	8	1	1	7	2	8	3	8	8	1	1	8	1
13-454	2013	R3	West	1,6,7,8,9,17,27,43,44,Exp2,76	PSTv-11	8	1	8	8	8	8	2	1	7	2	8	1	8	8	1	3	8	8
13-461	2013	R3	West	6,7,8,9,17,27,43,44,Exp2	PSTv-52	1	1	8	8	8	8	1	1	7	5	8	3	8	8	1	3	8	2
13-462	2013	R3	West	6,7,8,9,17,27,43,44,Exp2	PSTv-52	1	1	8	8	8	8	1	1	7	3	8	2	8	8	1	2	8	2
13-463	2013	R3	West	6,7,8,9,10,17,24,27,32,43,44,Exp2	PSTv-72	1	1	8	8	8	8	8	1	7	8	8	8	8	8	1	3	8	1
13-464	2013	R3	West	6,7,8,9,10,17,24,27,32,43,44,Exp2	PSTv-72	1	1	8	8	8	8	8	1	7	8	8	8	8	8	1	3	8	1
13-465	2013	R3	West	6,7,8,9,10,17,24,27,32,43,44,Exp2	PSTv-72	1	1	8	8	8	8	8	1	7	8	8	8	8	8	1	3	8	1
13-466	2013	R3	West	6,7,8,9,17,27,43,44,Exp2	PSTv-52	1	1	8	8	8	8	1	1	7	3	8	3	8	8	1	2	8	1
13-467	2013	R3	West	6,7,8,9,17,27,43,44,Exp2	PSTv-52	1	1	8	8	8	8	1	1	7	3	8	5	8	8	1	2	8	2
13-468	2013	R3	West	6,7,8,9,17,27,43,44,Exp2	PSTv-52	1	1	8	8	8	8	1	1	7	2	8	5	8	8	1	3	8	2
13-469	2013	R3	West	6,7,8,9,17,27,43,44,Exp2	PSTv-52	1	1	8	8	8	8	1	1	7	3	8	3	8	8	1	3	8	1
13-480	2013	R3	West	6,7,8,9,17,27,43,44,Tr1,Exp2	PSTv-37	1	1	8	8	8	8	1	1	7	5	8	5	8	8	1	7	8	2
13-022	2013	R5	West	1,6,7,8,9,17,27,43,44,Tr1,Exp2,76	PSTv-14	8	1	8	8	7	8	1	1	7	1	8	2	8	8	1	7	8	8
13-024	2013	R5	West	1,6,7,8,9,17,27,43,44,Tr1,Exp2,76	PSTv-14	8	1	8	8	8	8	2	1	7	3	8	2	8	8	1	7	8	7
13-025	2013	R5	West	1,6,7,8,9,17,27,43,44,Tr1,Exp2,76	PSTv-14	8	1	8	8	8	8	2	1	7	3	8	3	8	8	1	7	8	8
13-026	2013	R5	West	1,6,7,8,9,17,27,43,44,Tr1,Exp2,76	PSTv-14	8	1	8	8	8	8	2	1	7	3	7	1	8	8	1	7	7	8
13-027	2013	R5	West	1,6,7,8,9,17,27,43,44,Tr1,Exp2,76	PSTv-14	8	1	8	8	8	8	1	1	7	2	7	1	8	8	1	7	8	8
13-028	2013	R5	West	6,7,8,9,10,17,24,27,32,43,44,Tr1,Exp2	PSTv-41	1	1	8	8	8	8	8	1	8	8	8	8	8	8	1	7	8	3
13-029	2013	R5	West	6,7,8,17,43,44,Exp2	PSTv-75	1	1	8	8	8	1	1	1	7	2	6	2	8	8	1	2	8	3
13-029	2013	R5	West	6,7,8,17,43,44,Exp2	PSTv-75	1	1	8	8	8	1	1	1	7	2	6	2	8	8	1	2	8	3
13-030	2013	R5	West	6,7,8,17,43,44,Exp2	PSTv-75	1	1	8	8	8	3	1	1	7	2	3	1	8	8	1	1	8	3
13-030	2013	R5	West	6,7,8,17,43,44,Exp2	PSTv-75	1	1	8	8	8	3	1	1	7	2	3	1	8	8	1	1	8	3
13-031	2013	R5	West	1,6,7,8,9,17,27,43,44,SP,Exp2,76	PSTv-17	8	1	8	8	8	8	3	1	8	3	8	3	8	8	8	6	7	8
13-032	2013	R5	West	1,6,7,8,9,17,27,43,44,Tr1,Exp2,76	PSTv-14	8	1	8	8	8	8	2	1	7	3	8	2	8	8	1	7	8	8
13-033	2013	R5	West	1,6,7,8,9,17,27,43,44,Tr1,Exp2,76	PSTv-14	8	1	8	8	7	8	2	1	7	1	8	1	8	8	1	8	8	8
13-034	2013	R5	West	1,6,7,8,9,17,27,43,44,Tr1,Exp2,76	PSTv-14	8	1	8	8	8	8	2	1	7	2	8	3	8	8	1	8	8	8
13-035	2013	R5	West	1,6,7,8,9,17,27,43,44,Tr1,Exp2,76	PSTv-14	8	1	8	8	8	8	2	1	7	3	8	2	8	8	1	7	8	7
13-036	2013	R5	West	6,7,8,9,17,27,43,44,Tr1,Exp2	PSTv-37	1	2	8	8	8	8	2	1	8	3	8	1	8	8	1	7	8	2
13-037	2013	R5	West	1,6,7,8,9,17,27,43,44,Exp2	PSTv-76	8	1	8	8	8	7	2	1	7	5	7	6	8	8	1	5	8	2
13-038	2013	R5	West	1,6,7,8,9,17,27,43,44,SP,Exp2,76	PSTv-17	8	1	8	8	7	8	1	1	7	3	8	2	8	8	8	6	7	8
13-039	2013	R5	West	1,6,7,8,9,17,27,43,44,Exp2,76	PSTv-11	8	1	8	8	7	8	2	1	7	2	8	1	8	8	1	3	8	8
13-040	2013	R5	West	1,6,7,8,9,17,27,43,44,Tr1,Exp2,76	PSTv-14	8	1	8	8	7	8	2	1	7	2	8	2	8	8	1	7	8	8
13-041	2013	R5	West	1,6,7,8,9,17,27,43,44,Tr1,Exp2,76	PSTv-14	8	1	8	8	8	8	2	1	7	4	8	3	8	8	1	8	8	8
13-203	2013	R5	West	6,7,8,9,17,27,43,44,Exp2	PSTv-52	1	1	8	8	7	8	1	1	7	1	7	1	7	7	1	1	7	2
13-204	2013	R5	West	6,7,8,17,43,44,Exp2	PSTv-75	1	1	8	8	8	1	1	1	7	1	2	1	8	8	1	1	8	2
13-204	2013	R5	West	6,7,8,17,43,44,Exp2	PSTv-75	1	1	8	8	8	1	1	1	7	1	2	1	8	8	1	1	8	2
13-206	2013	R5	West	6,7,8,9,17,27,43,44,Exp2	PSTv-52	1	2	8	8	8	8	2	1	7	3	8	2	8	8	1	5	8	3
13-291	2013	R5	West	1,6,7,9,27,43,44,Exp2,76	PSTv-71	8	1	8	8	2	8	1	1	2	1	8	1	8	8	1	1	8	8
13-292	2013	R5	West	6,7,8,9,17,27,43,44,Exp2	PSTv-52	1	2	8	8	8	8	1	1	7	2	8	2	8	8	1	3	8	2
13-293	2013	R5	West	1,6,7,8,9,17,27,43,44,Tr1,Exp2,76	PSTv-14	8	1	8	8	7	8	1	1	7	1	8	1	8	8	1	7	8	8
13-294	2013	R5	West	6,7,8,9,17,27,43,44,Exp2	PSTv-52	1	1	8	8	8	8	1	1	7	1	8	2	8	8	1	2	8	2
13-295	2013	R5	West	1,6,7,8,9,17,27,43,44,Exp2,76	PSTv-11	8	1	8	8	7	8	1	1	7	1	8	1	8	8	1	5	8	8
13-296	2013	R5	West	6,7,8,9,17,27,43,44,Exp2	PSTv-52	1	1	8	8	8	8	1	1	7	1	8	2	8	8	1	3	8	3
13-297	2013	R5	West	1,6,7,9,17,27,43,44,SP,Exp2,76	PSTv-15	8	1	8	8	2	8	1	1	7	1	7	2	8	8	8	5	8	7
13-298	2013	R5	West	6,7,8,9,17,27,43,44,Exp2	PSTv-52	1	1	8	8	8	8	1	1	7	1	7	1	8	8	1	2	8	2
13-300	2013	R5	West	6,7,8,9,10,17,24,27,32,43,44,Tr1,Exp2	PSTv-41	1	1	8	8	8	8	8	1	7	8	8	8	8	8	1	7	8	2
13-301	2013	R5	West	1,6,7,9,27,43,44,Exp2,76	PSTv-71	8	1	8	8	3	8	1	1	3	1	8	1	8	8	1	1	8	8
13-303	2013	R5	West	1,6,7,9,27,43,44,Exp2,76	PSTv-71	8	1	8	8	5	8	1	1	2	1	7	1	7	7	1	2	7	7
13-304	2013	R5	West	6,7,8,9,17,27,43,44,Exp2	PSTv-52	1	1	8	8	8	8	1	1	7	2	8	2	8	8	1	3	8	2
13-305	2013	R5	West	6,7,8,27,43,44,Exp2	PSTv-78	1	1	8	8	8	1	1	1	3	1	7	1	8	8	1	1	8	1
13-305	2013	R5	West	6,7,8,27,43,44,Exp2	PSTv-78	1	1	8	8	8	1	1	1	3	1	7	1	8	8	1	1	8	1
13-306	2013	R5	West	6,7,8,9,17,27,43,44,Tr1,Exp2	PSTv-37	1	2	8	8	8	8	1	1	7	2	8	2	8	8	1	7	8	3
13-307	2013	R5	West	6,7,8,9,10,17,24,27,32,43,44,Tr1,Exp2	PSTv-41	1	1	8	8	8	8	8	1	7	8	8	8	8	8	1	7	8	2
13-307	2013	R5	West	6,7,8,9,10,17,24,27,32,43,44,Tr1,Exp2	PSTv-41	1	1	8	8	8	8	8	1	7	8	8	8	8	8	1	7	8	2
13-308	2013	R5	West	6,7,8,9,17,27,43,44,Exp2	PSTv-52	1	1	8	8	8	8	1	1	7	2	8	2	8	8	1	2	8	3
13-020	2013	R6	West	1,6,7,8,9,17,27,43,44,Exp2,76	PSTv-11	8	1	8	8	7	8	1	1	7	2	8	1	8	8	1	2	8	8
13-048-NG	2013	R6	West	6	PSTv-19	1	1	8	1	1	1	1	1	1	1	1	1	1	1	2	1	1	1
13-067	2013	R6	West	6,7,8,9,17,27,43,44,Tr1,Exp2	PSTv-37	1	1	8	8	8	8	2	1	7	4	8	3	8	8	1	7	8	3
13-068	2013	R6	West	6,7,8,9,17,27,43,44,Exp2	PSTv-52	1	1	8	8	8	8	2	1	7	2	8	3	8	8	1	3	8	2
13-069	2013	R6	West	6,7,8,9,17,27,43,44,Exp2	PSTv-52	1	1	8	8	8	8	3	1	8	3	8	3	8	8	1	3	8	3
13-070	2013	R6	West	6,7,8,9,17,27,43,44,Exp2	PSTv-52	1	1	8	8	8	8	2	1	8	3	8	2	8	8	1	3	8	2
13-071	2013	R6	West	6,7,8,9,17,27,43,44,Exp2	PSTv-52	1	1	8	8	8	8	2	1	7	2	8	2	8	8	1	2	8	2
13-072	2013	R6	West	1,6,7,8,9,17,27,43,44,Exp2,76	PSTv-11	8	1	8	8	7	8	1	1	7	1	7	1	8	8	1	2	8	8
13-073	2013	R6	West	1,6,7,8,9,17,27,43,44,Tr1,Exp2,76	PSTv-14	8	1	8	8	7	8	1	1	7	1	8	1	8	8	1	7	8	8
13-074	2013	R6	West	1,6,7,8,9,17,27,43,44,Tr1,Exp2,76	PSTv-14	8	1	8	8	7	8	2	1	7	1	8	1	8	8	1	7	8	8
13-075	2013	R6	West	1,6,7,8,9,17,27,43,44,Tr1,Exp2,76	PSTv-14	8	1	8	8	7	8	1	1	7	1	8	1	8	8	1	7	8	8
13-076	2013	R6	West	1,6,7,8,9,17,27,43,44,Tr1,Exp2,76	PSTv-14	8	1	8	8	7	8	1	1	7	1	8	1	8	8	1	8	8	8
13-077	2013	R6	West	1,6,7,8,9,17,27,43,44,Tr1,Exp2,76	PSTv-14	8	1	8	8	7	8	2	1	8	2	8	1	8	8	1	8	8	8
13-079	2013	R6	West	6,7,8,9,17,27,43,44,Tr1,Exp2	PSTv-37	1	1	8	8	7	8	2	1	7	2	7	3	7	8	2	7	8	1
13-086	2013	R6	West	1,6,7,8,9,17,27,43,44,Exp2,76	PSTv-11	8	1	8	8	7	8	1	1	8	1	8	1	8	8	1	2	8	8
13-099	2013	R6	West	6,7,8,9,17,27,43,44,Exp2,76	PSTv-73	1	1	8	8	8	8	2	1	7	3	8	3	8	8	1	3	8	7
13-099	2013	R6	West	6,7,8,9,17,27,43,44,Exp2,76	PSTv-73	1	1	8	8	8	8	2	1	7	3	8	3	8	8	1	3	8	7
13-100	2013	R6	West	6,7,8,9,10,17,24,27,32,43,44,Exp2	PSTv-72	1	1	8	8	8	8	8	1	7	8	8	8	8	8	1	6	8	2
13-132	2013	R6	West	1,6,9,SP,76	PSTv-53	8	1	8	2	1	8	1	1	2	1	3	1	2	3	8	1	2	8
13-133	2013	R6	West	1,6,7,8,9,17,27,43,44,SP,Exp2,76	PSTv-17	8	2	8	8	8	8	2	1	7	4	8	5	8	8	8	3	8	7
13-133	2013	R6	West	1,6,7,8,9,17,27,43,44,SP,Exp2,76	PSTv-17	8	2	8	8	8	8	2	1	7	4	8	5	8	8	8	3	8	7
13-162	2013	R6	West	6,7,8,9,17,27,43,44,Exp2,76	PSTv-73	1	1	8	8	8	8	2	1	7	3	8	3	8	8	1	3	8	8
13-475	2013	R6	West	6,7,8,9,17,27,43,44,Exp2	PSTv-52	1	1	8	8	8	8	1	1	7	2	8	2	8	8	2	2	8	1
13-476	2013	R6	West	6,7,8,9,17,27,43,44,Exp2	PSTv-52	1	1	8	8	8	8	1	1	7	2	8	2	8	8	1	3	8	1
13-001	2013	R7	East	6,7,8,9,17,27,43,44,Exp2	PSTv-52	1	1	8	8	8	8	1	1	8	1	8	2	8	8	1	3	8	1
13-002	2013	R7	East	6,7,8,9,17,27,43,44,Exp2	PSTv-52	1	1	8	8	8	8	1	1	8	4	8	3	8	8	1	3	8	3
13-003	2013	R7	East	6,7,8,9,17,27,43,44,Exp2	PSTv-52	1	1	8	8	8	8	1	1	8	1	8	1	8	8	1	3	8	2
13-004	2013	R7	East	6,7,8,9,17,27,43,44,Exp2	PSTv-52	1	1	8	8	8	8	1	1	7	1	8	1	8	8	2	3	8	1
13-014	2013	R7	East	6,7,8,9,17,43,44,Tr1,Exp2	PSTv-35	1	1	8	8	8	8	1	1	8	1	2	1	7	8	1	7	8	2
13-015	2013	R7	East	6,7,8,9,17,27,43,44,Exp2	PSTv-52	1	1	8	8	8	8	1	1	8	1	8	1	8	8	1	2	8	2
13-016	2013	R7	East	6,7,8,9,17,27,43,44,Exp2	PSTv-52	1	1	8	8	8	8	2	1	8	3	8	3	8	8	1	2	8	2
13-017	2013	R7	East	6,7,8,9,17,27,43,44,Exp2	PSTv-52	1	1	8	8	7	8	1	1	8	3	8	2	8	8	1	1	8	2
13-018	2013	R7	East	6,7,8,9,17,27,43,44,Exp2	PSTv-52	1	1	8	8	8	8	2	1	8	3	8	3	8	8	1	2	8	2
13-044	2013	R7	East	6,7,8,9,17,27,43,44,Tr1,Exp2	PSTv-37	1	1	8	8	8	8	2	1	8	3	8	3	8	8	1	7	8	2
13-045	2013	R7	East	6,7,8,9,17,27,43,44,Tr1,Exp2	PSTv-37	1	1	8	8	8	8	2	1	8	3	8	3	8	8	1	7	8	2
13-046	2013	R7	East	6,7,8,9,17,27,43,44,Exp2	PSTv-52	1	1	8	8	8	8	2	1	7	2	7	3	8	8	1	5	8	2
13-047	2013	R7	East	6,7,8,9,17,27,43,44,Tr1,Exp2	PSTv-37	1	1	8	8	8	8	2	1	7	3	8	3	8	8	1	7	8	2
13-078	2013	R7	East	6,7,8,9,17,27,43,44,Exp2	PSTv-52	1	1	8	8	8	8	2	1	8	2	8	2	8	8	1	3	8	1
13-082	2013	R7	East	6,7,8,9,17,27,43,44,Tr1,Exp2	PSTv-37	1	1	8	8	8	8	2	1	8	2	8	2	8	8	1	7	8	3
13-083	2013	R7	East	1,6,7,8,9,17,27,43,44,Tr1,Exp2	PSTv-47	8	1	8	8	8	8	2	1	8	3	8	3	8	8	2	7	8	6
13-084	2013	R7	East	6,7,8,9,17,27,43,44,Tr1,Exp2	PSTv-37	1	2	8	8	8	8	2	1	8	3	8	3	8	8	1	8	8	2
13-085	2013	R7	East	6,7,8,9,17,27,43,44,Tr1,Exp2	PSTv-37	1	1	8	8	8	8	2	1	8	2	8	2	8	8	1	7	8	2
13-087	2013	R7	East	6,7,8,9,17,27,43,44,Exp2	PSTv-52	1	2	8	8	8	8	2	1	8	5	8	6	8	8	1	3	8	5
13-088	2013	R7	East	6,7,8,9,17,27,43,44,Exp2	PSTv-52	1	2	8	8	8	8	1	1	8	3	8	3	8	8	1	3	8	2
13-089	2013	R7	East	6,7,8,9,17,27,43,44,Exp2	PSTv-52	1	2	8	8	8	8	2	1	8	6	8	5	8	8	1	5	8	3
13-090	2013	R7	East	6,7,8,9,17,27,43,44,Exp2	PSTv-52	1	2	8	8	8	8	2	1	8	6	8	5	8	8	1	5	8	5
13-091	2013	R7	East	6,7,8,9,17,27,43,44,Exp2	PSTv-52	1	1	8	8	8	8	2	1	8	2	8	2	8	8	1	3	8	2
13-092	2013	R7	East	6,7,8,9,17,27,43,44,Exp2	PSTv-52	1	1	8	8	8	8	1	1	7	2	8	2	8	8	1	3	8	2
13-093	2013	R7	East	6,7,8,9,17,27,43,44,Exp2	PSTv-52	1	1	8	8	8	8	2	1	8	3	8	5	8	8	1	4	8	2
13-094	2013	R7	East	6,7,8,9,17,27,43,44,Exp2	PSTv-52	1	2	8	8	8	8	2	1	8	4	8	4	8	8	1	4	8	3
13-095	2013	R7	East	6,7,8,9,17,27,43,44,Exp2	PSTv-52	1	2	8	8	8	8	2	1	7	5	8	5	8	8	1	3	8	3
13-262	2013	R7	East	6,7,8,9,17,27,43,44,Exp2	PSTv-52	1	1	8	8	8	8	2	1	7	3	8	2	8	8	1	5	8	2
13-263	2013	R7	East	6,7,8,9,10,17,24,27,32,43,44,Exp2	PSTv-72	1	1	8	8	8	8	7	1	7	8	7	7	7	7	1	2	8	5
13-264	2013	R7	East	6,7,8,9,17,27,43,44,Tr1,Exp2	PSTv-37	1	1	8	8	8	8	2	1	7	2	8	2	8	8	1	7	8	2
13-264	2013	R7	East	6,7,8,9,17,27,43,44,Tr1,Exp2	PSTv-37	1	1	8	8	8	8	2	1	7	2	8	2	8	8	1	7	8	2
13-265	2013	R7	East	6,7,8,9,17,27,43,44,Exp2	PSTv-52	1	1	8	8	8	8	1	1	7	1	8	2	8	8	1	2	8	1
13-342	2013	R7	East	6,7,8,9,17,27,43,44,Tr1,Exp2	PSTv-37	1	1	8	8	8	8	1	1	7	2	8	2	8	8	1	7	8	2
13-317	2013	R8	East	6,7,8,9,17,27,43,44,Exp2	PSTv-52	1	1	8	8	8	8	1	1	7	2	8	2	8	8	1	2	8	2
13-318	2013	R8	East	6,7,8,9,17,27,43,44,Exp2	PSTv-52	1	1	8	8	8	8	1	1	7	2	8	1	8	8	1	3	8	3
13-319	2013	R8	East	6,7,8,9,17,27,43,44,Exp2	PSTv-52	1	1	8	8	8	8	1	1	7	2	8	2	8	8	1	2	8	3
13-320	2013	R8	East	6,7,8,9,17,27,43,44,Exp2	PSTv-52	1	1	8	8	8	8	1	1	7	2	8	1	8	8	1	2	8	2
13-321	2013	R8	East	6,7,8,9,17,27,43,44,Exp2	PSTv-52	1	1	8	8	8	8	1	1	7	2	8	2	8	8	1	2	8	2
13-323	2013	R8	East	6,7,8,9,17,27,43,44,Exp2	PSTv-52	1	1	8	8	8	8	1	1	7	1	8	2	8	8	1	2	8	3
13-324	2013	R8	East	6,7,8,9,17,27,43,44,Exp2	PSTv-52	1	1	8	8	8	8	1	1	7	1	8	1	8	8	1	3	8	3
13-325	2013	R8	East	6,7,8,9,17,27,43,44,Tr1,Exp2	PSTv-37	1	1	8	8	8	8	1	1	7	2	8	2	8	8	1	7	8	1
13-326	2013	R8	East	6,7,8,9,17,27,43,44,Exp2	PSTv-52	1	1	8	8	8	8	1	1	7	1	8	2	8	8	1	2	8	2
13-327	2013	R8	East	6,7,8,9,17,27,43,44,Tr1,Exp2	PSTv-37	1	1	8	8	8	8	2	1	8	2	8	2	8	8	1	8	8	2
13-333-NG	2013	R8	East	6,7,8,9,17,27,43,44,Exp2	PSTv-52	1	1	8	8	8	8	1	1	7	2	8	2	8	8	1	2	8	2
13-354	2013	R8	East	6,7,8,9,17,27,43,44,Exp2	PSTv-52	1	1	8	8	8	8	1	1	7	2	8	2	8	8	1	3	8	2
13-355	2013	R8	East	6,7,8,9,17,27,43,44,Exp2	PSTv-52	1	1	8	8	8	8	1	1	7	2	8	2	8	8	1	3	8	3
13-411	2013	R8	East	6,7,8,9,17,27,43,44,Exp2	PSTv-52	1	1	8	8	8	8	2	1	8	5	8	5	8	8	1	6	8	2
13-412	2013	R8	East	6,7,8,9,17,27,43,44,Tr1,Exp2	PSTv-37	1	1	8	8	8	8	2	1	7	3	8	3	8	8	1	7	8	5
13-455	2013	R8	East	6,7,8,9,17,27,43,44,Exp2	PSTv-52	1	1	8	8	8	7	2	1	7	2	7	2	7	8	1	5	8	1
13-455	2013	R8	East	6,7,8,9,17,27,43,44,Exp2	PSTv-52	1	1	8	8	8	7	2	1	7	2	7	2	7	8	1	5	8	1
13-455	2013	R8	East	6,7,8,9,17,27,43,44,Exp2	PSTv-52	1	1	8	8	8	7	2	1	7	2	7	2	7	8	1	5	8	1
13-456	2013	R8	East	6,7,8,9,17,27,43,44,Exp2	PSTv-52	1	1	8	8	8	8	1	1	7	2	8	3	8	8	1	3	8	1
13-457	2013	R8	East	6,7,8,9,17,27,43,44,Exp2	PSTv-52	1	1	8	8	8	8	1	1	7	3	8	2	8	8	1	2	8	1
13-458	2013	R8	East	6,7,8,9,17,27,43,44,Exp2	PSTv-52	1	1	8	8	8	8	1	1	7	3	8	3	8	8	1	3	8	1
13-414	2013	R9	East	6,7,8,9,17,27,43,44,Exp2	PSTv-52	1	1	8	8	7	8	1	1	7	3	8	3	8	8	1	5	8	2
13-019	2013	R10	East	6,7,8,9,17,27,43,44,Exp2	PSTv-52	1	1	8	8	8	8	2	1	7	2	8	2	8	8	1	5	8	2
13-021	2013	R10	East	6,7,8,9,17,27,43,44,Exp2	PSTv-52	1	1	8	8	8	8	1	1	7	3	7	3	8	8	1	3	8	2
13-042	2013	R10	East	6,7,8,9,17,27,43,44,Tr1,Exp2	PSTv-37	1	1	8	8	8	8	2	1	8	3	8	3	8	8	1	7	8	2
13-043	2013	R10	East	6,7,8,9,17,27,43,44,Tr1,Exp2	PSTv-37	1	1	8	8	8	8	2	1	7	3	8	3	8	8	1	7	8	1
13-096	2013	R10	East	6,7,8,9,17,27,43,44,Tr1,Exp2	PSTv-37	1	1	8	8	8	8	2	1	7	4	8	4	8	8	1	8	8	3
13-267	2013	R10	East	1,6,9,SP,76	PSTv-53	8	1	8	2	1	8	1	1	3	1	6	1	2	2	8	1	2	8
13-268	2013	R10	East	1,6,9,17,27,SP,76	PSTv-4	8	1	8	3	2	8	1	1	7	2	7	1	2	2	8	1	1	8
13-268	2013	R10	East	1,6,9,17,27,SP,76	PSTv-4	8	1	8	3	2	8	1	1	7	2	7	1	2	2	8	1	1	8
13-269	2013	R10	East	6,7,8,9,17,27,43,44,Exp2	PSTv-52	1	1	8	8	8	8	1	1	7	2	7	2	7	8	1	3	7	3
13-270	2013	R10	East	6,7,8,9,17,27,43,44,Exp2,76	PSTv-73	1	1	8	8	8	8	1	1	7	2	8	2	8	8	1	3	8	7
13-271	2013	R10	East	6,7,8,9,17,27,43,44,Exp2,76	PSTv-73	1	1	8	8	8	8	1	1	7	2	7	2	8	8	1	3	8	7
13-272	2013	R10	East	1,6,9,17,27,SP,76	PSTv-4	8	1	8	3	1	8	1	1	7	2	7	2	2	2	8	2	2	8
13-272	2013	R10	East	1,6,9,17,27,SP,76	PSTv-4	8	1	8	3	1	8	1	1	7	2	7	2	2	2	8	2	2	8
13-278	2013	R10	East	6,7,8,9,17,27,43,44,Exp2,76	PSTv-73	1	1	8	8	8	8	1	1	7	2	8	2	8	8	1	2	8	7
13-279	2013	R10	East	6,7,8,9,17,27,43,44,Exp2	PSTv-52	1	1	8	8	8	8	1	1	7	1	7	1	8	8	1	3	8	3
13-280	2013	R10	East	6,7,8,9,17,27,43,44,Exp2	PSTv-52	1	1	8	8	8	8	1	1	7	1	7	2	7	7	1	3	8	2
13-286	2013	R10	East	6,7,8,9,17,27,43,44,Exp2	PSTv-52	1	1	8	8	8	8	1	1	7	3	8	3	8	8	1	3	8	5
13-290	2013	R11	East	6,7,8,9,27,43,44,Tr1,Exp2	PSTv-36	1	1	8	8	8	8	1	1	3	1	8	3	7	8	1	7	8	2
13-328	2013	R11	East	6,7,8,9,17,27,43,44,Exp2	PSTv-52	1	1	8	8	8	8	1	1	7	2	8	2	8	8	1	2	8	2
13-329	2013	R11	East	6,7,8,9,17,27,43,44,Exp2	PSTv-52	1	1	8	8	8	8	1	1	7	2	8	2	8	8	1	2	8	2
13-330	2013	R11	East	6,7,8,9,17,27,43,44,Exp2	PSTv-52	1	1	8	8	8	8	1	1	7	2	8	2	8	8	1	3	8	2
13-331	2013	R11	East	6,7,8,9,17,27,43,44,Exp2	PSTv-52	1	1	8	8	8	8	1	1	7	2	8	2	8	8	1	3	8	2
13-332	2013	R11	East	6,7,8,9,17,27,43,44,Exp2	PSTv-52	1	1	8	8	8	8	1	1	7	2	8	2	8	8	1	2	8	2
13-338	2013	R11	East	6,7,8,9,17,27,43,44,Exp2	PSTv-52	1	1	8	8	8	8	2	1	7	3	8	3	8	8	1	3	8	3
13-339	2013	R11	East	6,7,8,9,17,27,43,44,Tr1,Exp2	PSTv-37	1	1	8	8	8	8	1	1	8	1	8	3	8	8	1	7	8	2
13-340	2013	R11	East	6,7,8,9,17,27,43,44,Exp2	PSTv-52	1	1	8	8	8	8	1	1	7	2	8	2	8	8	1	2	8	2
13-341	2013	R11	East	6,7,8,9,17,27,43,44,Exp2	PSTv-52	1	1	8	8	8	8	2	1	7	2	8	2	8	8	1	2	8	2
13-442	2013	R11	East	6,7,8,9,17,27,43,44,Exp2	PSTv-52	1	1	8	8	8	8	1	1	7	5	8	5	8	8	1	4	8	2
13-443	2013	R11	East	1,6,7,8,9,17,27,43,44,SP,Exp2,76	PSTv-17	8	1	8	8	8	8	2	1	7	5	8	6	8	8	8	5	8	7
13-444	2013	R11	East	6,7,8,9,17,27,43,44,Exp2	PSTv-52	1	1	8	8	7	8	1	1	7	5	8	3	8	8	1	3	8	1
13-446	2013	R11	East	6,7,8,9,17,27,43,44,Exp2	PSTv-52	1	1	8	8	8	8	1	1	7	3	8	3	8	8	1	2	8	1
13-184	2013	R12	East	6,7,8,9,17,27,43,44,Tr1,Exp2	PSTv-37	1	2	8	8	8	8	2	1	7	3	8	5	8	8	1	7	8	3
13-266	2013	R12	East	1,6,9,SP,76	PSTv-53	8	1	8	3	1	8	1	1	2	1	6	1	2	2	8	1	2	8
13-283	2013	R12	East	6,7,8,9,17,27,43,44,Exp2	PSTv-52	1	1	8	8	8	8	1	1	7	3	8	1	7	8	1	2	8	3
13-285	2013	R12	East	6,7,8,9,17,27,43,44,Exp2	PSTv-52	1	1	8	8	8	8	1	1	7	2	8	2	8	8	1	5	8	3
13-347	2013	R12	East	6,7,8,9,17,27,43,44,Exp2	PSTv-52	1	1	8	8	7	8	1	1	7	2	8	2	8	8	1	2	8	2
13-348	2013	R12	East	6,7,8,9,17,27,43,44,Exp2	PSTv-52	1	1	8	8	8	8	1	1	7	1	8	1	8	8	1	1	8	1
14-177	2014	R1	West	1,6,7,8,9,17,27,43,44,Exp2	PSTv-76	8	1	8	8	7	7	1	1	7	2	8	1	8	8	1	1	8	1
14-210	2014	R1	West	1,6,7,8,9,17,27,43,44,Exp2,76	PSTv-11	7	1	7	7	7	8	1	1	7	2	7	2	7	7	1	3	7	8
14-308	2014	R1	West	1,6,7,8,9,17,27,43,44,SP,Exp2,76	PSTv-17	8	1	8	7	7	8	1	1	7	2	8	5	8	8	8	5	7	7
14-149-Yr8	2014	R1	West	6,7,8,17,27,43,44,Exp2	PSTv-119	1	1	8	8	8	1	1	1	8	2	7	2	8	8	1	3	8	2
14-112-SP	2014	R1	West	1,6,9,27,SP,76	PSTv-120	8	1	8	3	1	8	1	1	3	1	8	1	2	2	8	1	2	8
14-101-SP	2014	R1	West	1,6,9,27,SP,76	PSTv-120	8	1	8	3	1	8	1	1	3	1	7	2	2	2	8	1	2	8
14-215-SP	2014	R1	West	1,6,9,27,SP,76	PSTv-120	8	1	8	5	3	8	1	1	3	2	8	2	2	2	8	1	2	8
14-215	2014	R1	West	1,6,9,27,SP,76	PSTv-120	8	1	8	5	3	8	1	1	3	2	8	2	2	2	8	1	2	8
14-205	2014	R1	West	1,6,9,27,SP,76	PSTv-120	7	1	7	5	2	8	1	1	3	1	7	1	2	3	8	3	3	7
14-101	2014	R1	West	1,6,9,27,SP,76	PSTv-120	8	1	8	3	1	8	1	1	3	1	7	2	2	2	8	1	2	8
14-112-SP	2014	R1	West	1,6,9,27,SP,76	PSTv-120	8	1	8	3	1	8	1	1	3	1	8	1	2	2	8	1	2	8
14-284	2014	R1	West	1,6,9,27,SP,76	PSTv-120	8	1	8	2	2	8	1	1	6	1	8	1	2	2	8	1	2	8
14-215-SP	2014	R1	West	1,6,9,27,SP,76	PSTv-120	8	1	8	5	3	8	1	1	3	2	8	2	2	2	8	1	2	8
14-219	2014	R1	West	1,7,9,44,SP,76	PSTv-121	7	1	5	7	5	7	1	1	2	2	5	1	2	7	8	3	3	7
14-206-SP	2014	R1	West	1,7,9,44,SP,76	PSTv-121	7	1	6	7	2	8	1	1	2	1	5	1	2	8	8	1	2	8
14-206	2014	R1	West	1,7,9,44,SP,76	PSTv-121	7	1	6	7	2	8	1	1	2	1	5	1	2	8	8	1	2	8
14-219	2014	R1	West	1,7,9,44,SP,76	PSTv-121	7	1	5	7	5	7	1	1	2	2	5	1	2	7	8	3	3	7
14-201	2014	R1	West	1,7,9,44,SP,76	PSTv-121	7	1	6	7	2	7	1	1	1	1	2	1	2	7	8	1	1	8
14-199	2014	R1	West	1,7,9,44,SP,76	PSTv-121	8	1	3	8	3	8	1	1	3	1	3	1	3	8	8	3	3	7
14-164-Yr17	2014	R1	West	1,17,44,76	PSTv-122	7	1	1	1	1	6	1	1	7	1	1	1	1	7	1	1	1	7
14-164-ST	2014	R1	West	1,17,44,76	PSTv-122	7	1	1	1	1	6	1	1	7	1	1	1	1	7	1	1	1	7
14-164	2014	R1	West	1,17,44,76	PSTv-122	7	1	1	1	1	6	1	1	7	1	1	1	1	7	1	1	1	7
14-286-NG	2014	R1	West	1,17,44,76	PSTv-122	7	1	1	1	1	6	1	1	7	1	1	1	1	7	1	1	1	7
14-134-Yr44	2014	R1	West	1,7,9,17,44,Exp2,76	PSTv-123	7	1	2	7	3	7	1	1	7	1	6	1	2	8	1	1	7	7
14-132	2014	R1	West	1,7,9,17,44,Exp2,76	PSTv-123	8	1	3	8	3	8	1	1	7	1	2	1	2	8	1	1	8	8
14-135	2014	R1	West	1,7,9,17,44,Exp2,76	PSTv-123	8	1	2	7	3	8	1	1	7	1	5	1	2	8	1	1	8	8
14-98	2014	R1	West	1,7,9,17,44,Exp2,76	PSTv-123	8	1	3	8	3	8	1	1	7	1	2	1	2	8	1	1	8	8
14-98-Yr1	2014	R1	West	1,7,9,17,44,Exp2,76	PSTv-123	8	1	3	8	3	8	1	1	7	1	2	1	2	8	1	1	8	8
14-135-Tye	2014	R1	West	1,7,9,17,44,Exp2,76	PSTv-123	8	1	2	7	3	8	1	1	7	1	5	1	2	8	1	1	8	8
14-134	2014	R1	West	1,7,9,17,44,Exp2,76	PSTv-123	7	1	2	7	3	7	1	1	7	1	6	1	2	8	1	1	7	7
14-213	2014	R1	West	1,6,7,8,9,17,27,43,44,Tr1,Exp2,76	PSTv-14	8	1	8	8	8	8	2	1	7	2	8	2	8	8	1	7	8	7
14-214	2014	R1	West	1,6,7,8,9,17,27,43,44,Tr1,Exp2,76	PSTv-14	8	1	8	8	7	8	1	1	8	2	8	2	7	8	1	7	8	8
14-212	2014	R1	West	1,6,7,8,9,17,27,43,44,Tr1,Exp2,76	PSTv-14	8	1	8	8	8	8	2	1	7	2	8	2	8	8	1	7	8	7
14-212	2014	R1	West	1,6,7,8,9,17,27,43,44,Tr1,Exp2,76	PSTv-14	8	1	8	8	8	8	2	1	7	2	8	2	8	8	1	7	8	7
14-213	2014	R1	West	1,6,7,8,9,17,27,43,44,Tr1,Exp2,76	PSTv-14	8	1	8	8	8	8	2	1	7	2	8	2	8	8	1	7	8	7
14-104	2014	R1	West	/	PSTv-18	1	1	2	2	2	1	1	1	2	1	3	1	1	2	1	1	2	3
14-111	2014	R1	West	/	PSTv-18	2	1	2	2	2	3	1	1	3	1	2	1	1	5	1	1	3	6
14-119	2014	R1	West	/	PSTv-18	1	1	2	3	2	1	1	1	3	1	1	1	1	2	1	1	2	3
14-162	2014	R1	West	/	PSTv-18	5	1	2	2	5	1	1	1	3	1	1	1	1	3	1	1	2	5
14-166	2014	R1	West	/	PSTv-18	2	1	1	2	2	1	1	1	2	1	1	1	1	2	1	1	2	2
14-104-ST	2014	R1	West	/	PSTv-18	1	1	2	2	2	1	1	1	2	1	3	1	1	2	1	1	2	3
14-137	2014	R1	West	1,6,9,17,76	PSTv-2	8	1	8	3	1	8	1	1	7	1	2	1	2	3	1	1	3	8
14-179	2014	R1	West	6,7,8,9,17,27,43,44,Tr1,Exp2	PSTv-37	1	1	7	8	8	8	1	1	7	2	7	2	7	8	1	7	8	2
14-252	2014	R1	West	6,7,8,9,17,27,43,44,Tr1,Exp2	PSTv-37	1	1	8	8	8	8	2	1	7	2	8	1	8	8	1	7	8	1
14-172	2014	R1	West	6,7,8,9,17,27,43,44,Tr1,Exp2	PSTv-37	1	1	8	8	8	8	1	1	8	2	8	2	8	8	1	7	8	2
14-173	2014	R1	West	6,7,8,9,17,27,43,44,Tr1,Exp2	PSTv-37	1	1	8	8	8	8	1	1	7	3	7	3	8	8	1	8	8	2
14-301	2014	R1	West	6,7,8,9,17,27,43,44,Tr1,Exp2	PSTv-37	1	1	8	8	8	8	1	1	7	2	8	1	8	8	1	7	8	2
14-174	2014	R1	West	6,7,8,9,17,27,43,44,Tr1,Exp2	PSTv-37	1	1	8	8	8	8	2	1	7	2	8	3	8	8	1	7	8	1
14-203	2014	R1	West	6,7,8,9,17,27,43,44,Exp2	PSTv-52	1	1	8	8	8	8	2	1	7	2	8	2	8	8	1	2	8	2
14-176	2014	R1	West	6,7,8,9,17,27,43,44,Tr1,Exp2	PSTv-37	1	1	8	8	7	8	2	1	7	2	8	2	8	8	1	7	8	1
14-131	2014	R1	West	6,7,8,9,17,27,43,44,Tr1,Exp2	PSTv-37	1	1	8	8	8	8	2	1	8	2	8	2	8	8	1	7	8	1
14-175	2014	R1	West	6,7,8,9,17,27,43,44,Tr1,Exp2	PSTv-37	1	1	8	8	7	8	2	1	8	2	8	2	8	8	1	7	8	1
14-203	2014	R1	West	6,7,8,9,17,27,43,44,Exp2	PSTv-52	1	1	8	8	8	8	2	1	7	2	8	2	8	8	1	2	8	2
14-264	2014	R1	West	6,7,8,9,17,27,43,44,Tr1,Exp2	PSTv-37	1	1	8	8	7	8	1	1	7	5	8	1	8	8	1	7	8	1
14-281	2014	R1	West	6,7,8,9,17,27,43,44,Tr1,Exp2	PSTv-37	1	2	8	8	8	8	1	1	8	3	8	5	8	8	1	8	8	2
14-270	2014	R1	West	6,7,8,9,17,27,43,44,Tr1,Exp2	PSTv-37	1	1	8	8	8	8	2	1	7	3	8	3	8	8	1	8	8	2
14-148-NG	2014	R1	West	1,6,9,17,27,SP,76	PSTv-4	8	1	8	3	2	8	1	1	7	2	7	2	2	3	8	1	2	8
14-148-ST	2014	R1	West	1,6,9,17,27,SP,76	PSTv-4	8	1	8	3	2	8	1	1	7	2	7	2	2	3	8	1	2	8
14-150-SP	2014	R1	West	1,6,9,17,27,SP,76	PSTv-4	8	1	8	6	6	8	1	1	7	2	7	2	2	3	8	1	2	8
14-171	2014	R1	West	1,6,9,17,27,SP,76	PSTv-4	8	1	8	2	1	8	1	1	8	3	8	1	3	3	8	2	3	8
14-148-ST	2014	R1	West	1,6,9,17,27,SP,76	PSTv-4	8	1	8	3	2	8	1	1	7	2	7	2	2	3	8	1	2	8
14-151-SP	2014	R1	West	6,7,8,9,17,27,43,44,Tr1,Exp2	PSTv-37	1	1	8	8	8	8	2	1	8	2	8	2	8	8	1	7	8	1
14-151	2014	R1	West	1,6,9,17,27,SP,76	PSTv-4	8	1	8	3	1	8	1	1	7	3	8	2	2	3	8	1	5	8
14-268	2014	R1	West	1,6,9,17,27,SP,76	PSTv-4	8	1	8	3	2	8	2	1	8	2	8	3	3	3	8	2	3	7
14-185-NG	2014	R1	West	1,6,9,17,27,SP,76	PSTv-4	8	1	8	3	2	8	1	1	7	2	7	2	2	3	8	1	2	8
14-280	2014	R1	West	1,6,9,17,27,SP,76	PSTv-4	8	1	8	2	2	8	1	1	7	3	7	2	3	3	8	2	2	8
14-297	2014	R1	West	1,7,8,9,27,44,76	PSTv-43	8	1	2	7	8	7	1	1	1	1	7	1	2	8	1	1	3	8
14-169	2014	R1	West	1,6,9,76	PSTv-48	8	1	8	2	2	8	1	1	3	1	3	1	2	2	1	1	2	8
14-105	2014	R1	West	1,6,9,76	PSTv-48	8	1	8	2	1	8	1	1	3	1	2	1	2	2	1	1	2	8
14-123	2014	R1	West	1,6,9,76	PSTv-48	8	1	8	5	2	8	1	1	5	1	5	1	3	3	1	1	5	8
14-125	2014	R1	West	1,6,9,76	PSTv-48	8	1	8	5	2	8	1	1	3	1	5	1	3	3	1	1	5	8
14-122	2014	R1	West	1,6,9,76	PSTv-48	8	1	8	3	2	8	1	1	5	1	5	1	2	3	1	5	2	8
14-120	2014	R1	West	1,6,9,76	PSTv-48	8	1	7	3	1	8	1	1	5	1	5	1	2	2	1	1	3	7
14-136	2014	R1	West	1,6,9,76	PSTv-48	8	1	8	2	1	8	1	1	2	1	6	1	2	2	1	1	1	8
14-106	2014	R1	West	1,6,9,76	PSTv-48	8	1	8	2	1	8	1	1	2	1	2	1	2	2	1	1	2	8
14-168	2014	R1	West	1,6,9,76	PSTv-48	8	1	8	2	1	8	1	1	3	1	3	1	2	2	1	1	3	8
14-198	2014	R1	West	1,6,9,76	PSTv-48	7	1	7	1	1	7	1	1	6	1	5	1	2	1	1	1	3	8
14-184	2014	R1	West	1,6,9,76	PSTv-48	8	1	8	5	5	8	1	1	3	1	1	1	1	1	1	1	1	7
14-267	2014	R1	West	1,6,9,76	PSTv-48	8	1	8	1	1	8	1	1	1	1	1	1	1	1	1	1	1	7
14-106	2014	R1	West	1,6,9,76	PSTv-48	8	1	8	2	1	8	1	1	2	1	2	1	2	2	1	1	2	8
14-126	2014	R1	West	1,6,9,76	PSTv-48	8	1	8	5	1	8	1	1	6	1	6	1	2	2	1	1	2	8
14-249	2014	R1	West	6,7,8,9,17,27,43,44,Exp2	PSTv-52	1	1	8	8	7	8	1	1	7	1	8	2	8	8	1	2	8	1
14-253	2014	R1	West	6,7,8,9,17,27,43,44,Exp2	PSTv-52	1	1	8	8	7	8	2	1	7	2	7	1	7	7	1	1	7	1
14-170	2014	R1	West	6,7,8,9,17,27,43,44,Exp2	PSTv-52	1	1	8	8	8	8	1	1	7	2	8	2	8	8	1	6	8	2
14-197	2014	R1	West	6,7,8,9,17,27,43,44,Exp2	PSTv-52	1	1	8	8	8	8	1	1	8	2	8	2	8	8	1	5	8	1
14-195	2014	R1	West	6,7,8,9,17,27,43,44,Exp2	PSTv-52	1	1	8	8	8	8	1	1	8	3	8	3	8	8	1	6	8	2
14-127	2014	R1	West	6,7,8,9,17,27,43,44,Exp2	PSTv-52	1	1	8	8	8	8	2	1	8	2	8	2	8	8	1	3	8	1
14-196	2014	R1	West	6,7,8,9,17,27,43,44,Exp2	PSTv-52	1	1	8	8	8	8	1	1	8	3	8	3	8	8	1	3	8	2
14-194	2014	R1	West	6,7,8,9,17,27,43,44,Exp2	PSTv-52	1	1	8	8	8	8	1	1	8	3	8	3	8	8	1	5	8	2
14-183	2014	R1	West	6,7,8,9,17,27,43,44,Exp2	PSTv-52	1	1	8	8	8	8	1	1	7	3	8	2	8	8	1	1	8	2
14-182	2014	R1	West	6,7,8,9,17,27,43,44,Exp2	PSTv-52	1	1	8	8	8	8	1	1	7	2	8	2	8	8	1	3	8	2
14-133	2014	R1	West	6,7,8,9,17,27,43,44,Exp2	PSTv-52	1	1	8	8	8	8	1	1	7	2	8	2	8	8	1	3	7	2
14-100	2014	R1	West	6,7,8,9,17,27,43,44,Exp2	PSTv-52	1	1	8	8	8	8	1	1	7	2	8	2	8	8	1	3	8	2
14-204	2014	R1	West	6,7,8,9,17,27,43,44,Exp2	PSTv-52	1	1	8	8	8	8	2	1	7	2	8	2	8	8	1	2	8	2
14-130	2014	R1	West	6,7,8,9,17,27,43,44,Exp2	PSTv-52	1	1	8	8	8	8	1	1	7	2	7	1	8	8	1	5	7	2
14-129	2014	R1	West	6,7,8,9,17,27,43,44,Exp2	PSTv-52	1	1	7	7	7	7	1	1	7	2	7	2	7	7	1	3	7	3
14-113	2014	R1	West	6,7,8,9,17,27,43,44,Exp2	PSTv-52	1	1	8	8	8	8	1	1	7	2	8	2	8	8	1	3	8	2
14-207	2014	R1	West	6,7,8,9,17,27,43,44,Exp2	PSTv-52	1	1	7	7	7	7	1	1	7	2	7	2	7	7	1	3	8	5
14-114	2014	R1	West	6,7,8,9,17,27,43,44,Exp2	PSTv-52	1	1	8	8	8	8	1	1	7	2	8	2	8	8	1	3	8	2
14-250	2014	R1	West	6,7,8,9,17,27,43,44,Exp2	PSTv-52	1	1	8	8	7	8	1	1	7	1	8	1	8	8	1	1	8	1
14-251	2014	R1	West	6,7,8,9,17,27,43,44,Exp2	PSTv-52	1	1	8	8	7	8	1	1	7	1	8	1	8	8	1	2	8	2
14-276	2014	R1	West	6,7,8,9,17,27,43,44,Exp2	PSTv-52	1	1	8	8	8	8	1	1	7	1	8	2	8	8	1	1	8	1
14-310	2014	R1	West	6,7,8,9,17,27,43,44,Exp2	PSTv-52	1	1	7	7	7	7	2	1	7	2	7	2	7	7	1	5	7	2
14-309	2014	R1	West	6,7,8,9,17,27,43,44,Exp2	PSTv-52	1	1	8	8	8	8	2	1	7	3	8	5	8	8	1	5	8	2
14-277	2014	R1	West	6,7,8,9,17,27,43,44,Exp2	PSTv-52	1	1	8	8	8	8	1	1	7	5	8	3	8	8	1	3	8	2
14-260	2014	R1	West	6,7,8,9,17,27,43,44,Exp2	PSTv-52	1	1	8	8	8	8	1	1	7	1	8	1	8	8	1	2	8	1
14-283	2014	R1	West	6,7,8,9,17,27,43,44,Exp2	PSTv-52	1	1	8	8	7	8	1	1	7	1	8	1	8	8	1	1	8	1
14-311	2014	R1	West	6,7,8,9,17,27,43,44,Exp2	PSTv-52	1	1	8	8	8	8	1	1	7	3	8	1	8	8	1	3	8	1
14-307	2014	R1	West	6,7,8,9,17,27,43,44,Exp2	PSTv-52	1	1	8	8	8	8	1	1	8	3	8	3	8	8	1	3	8	1
14-306	2014	R1	West	6,7,8,9,17,27,43,44,Exp2	PSTv-52	1	1	8	8	8	8	1	1	7	3	8	3	8	8	1	3	8	2
14-304	2014	R1	West	6,7,8,9,17,27,43,44,Exp2	PSTv-52	1	2	8	8	8	8	1	1	8	3	8	1	8	8	1	1	8	2
14-282	2014	R1	West	6,7,8,9,17,27,43,44,Exp2	PSTv-52	1	1	8	8	8	8	2	1	8	3	8	3	8	8	1	5	8	2
14-181	2014	R1	West	6,7,8,9,17,27,43,44,Exp2	PSTv-52	1	1	8	8	7	8	1	1	7	2	8	2	8	8	1	1	8	1
14-178	2014	R1	West	6,7,8,9,17,27,43,44,Exp2	PSTv-52	1	1	8	8	7	8	1	1	7	2	8	1	8	8	1	1	7	1
14-305	2014	R1	West	6,7,8,9,17,27,43,44,Exp2	PSTv-52	1	1	8	8	8	8	1	1	7	5	8	5	8	8	1	3	8	2
14-266	2014	R1	West	6,7,8,9,17,27,43,44,Exp2	PSTv-52	1	2	8	8	8	8	1	1	7	3	8	3	8	8	1	5	8	1
14-271	2014	R1	West	6,7,8,9,17,27,43,44,Exp2	PSTv-52	1	1	8	8	7	8	1	1	7	3	8	3	8	8	1	2	8	2
14-309	2014	R1	West	6,7,8,9,17,27,43,44,Exp2	PSTv-52	1	1	8	8	8	8	2	1	7	3	8	5	8	8	1	5	8	2
14-265	2014	R1	West	6,7,8,9,17,27,43,44,Exp2	PSTv-52	1	1	8	8	7	8	2	1	7	3	8	2	8	8	1	1	8	2
14-256	2014	R1	West	6,7,8,9,17,27,43,44,Exp2	PSTv-52	1	1	8	8	7	8	1	1	7	2	8	1	8	8	1	3	8	1
14-312	2014	R1	West	6,7,8,9,17,27,43,44,Exp2	PSTv-52	1	1	8	8	8	8	1	1	7	5	8	5	8	8	1	5	8	1
14-302	2014	R1	West	6,7,8,9,17,27,43,44,Exp2	PSTv-52	1	1	8	8	8	8	1	1	7	2	8	3	8	8	1	1	8	1
14-303	2014	R1	West	6,7,8,9,17,27,43,44,Exp2	PSTv-52	1	1	8	8	7	8	1	1	7	3	8	3	8	8	1	3	8	2
14-124	2014	R1	West	1,6,9,SP,76	PSTv-53	7	1	7	5	3	7	1	1	5	1	5	2	3	3	8	1	5	7
14-128	2014	R1	West	1,6,9,SP,76	PSTv-53	8	1	8	3	2	8	1	1	6	1	5	1	2	2	8	1	2	8
14-165	2014	R1	West	1,6,9,SP,76	PSTv-53	8	1	8	5	2	8	1	1	3	1	5	1	2	5	8	3	2	7
14-128-SP	2014	R1	West	1,6,9,SP,76	PSTv-53	8	1	8	3	2	8	1	1	6	1	5	1	2	2	8	1	2	8
14-216	2014	R1	West	1,6,9,SP,76	PSTv-53	7	1	7	5	2	7	1	1	5	1	5	1	2	2	7	1	1	7
14-208	2014	R1	West	1,6,9,SP,76	PSTv-53	8	1	8	2	1	8	1	1	3	1	3	1	2	3	8	1	2	8
14-116	2014	R1	West	1,6,7,9,27,43,44,Exp2,76	PSTv-71	8	1	8	8	3	8	1	1	3	1	8	1	8	8	1	1	8	8
14-161-Yr1	2014	R1	West	1,6,9,17,27,44,76	PSTv-74	8	1	7	5	3	7	1	1	7	1	7	1	2	7	1	1	3	8
14-161	2014	R1	West	1,6,9,17,27,44,76	PSTv-74	8	1	7	5	3	7	1	1	7	1	7	1	2	7	1	1	3	8
14-115	2014	R1	West	1,6,7,8,9,17,27,43,44,Exp2	PSTv-76	8	1	8	8	7	8	2	1	7	2	7	2	7	8	1	3	8	2
14-99	2014	R1	West	1,6,9,17,44,SP,Tr1,76	PSTv-77	8	1	8	3	2	8	1	1	7	2	3	2	2	8	8	7	5	8
14-217-Yr44	2014	R1	West	1,6,9,17,44,SP,Tr1,76	PSTv-77	8	1	8	6	5	7	1	1	7	2	5	1	6	8	8	7	3	8
14-157	2014	R1	West	1,6,9,17,44,SP,Tr1,76	PSTv-77	8	1	8	6	3	8	1	1	7	1	5	1	2	7	8	7	5	7
14-217-Yr44	2014	R1	West	1,6,9,17,44,SP,Tr1,76	PSTv-77	8	1	8	6	5	7	1	1	7	2	5	1	6	8	8	7	3	8
14-99	2014	R1	West	1,6,9,17,44,SP,Tr1,76	PSTv-77	8	1	8	3	2	8	1	1	7	2	3	2	2	8	8	7	5	8
14-217	2014	R1	West	1,6,9,17,44,SP,Tr1,76	PSTv-77	8	1	8	6	5	7	1	1	7	2	5	1	6	8	8	7	3	8
14-121	2014	R1	West	6,7,8,27,43,44,Exp2	PSTv-78	1	1	8	8	8	1	1	1	5	1	7	1	8	8	1	2	8	2
14-248	2014	R1	West	1,7,9,44	PSTv-79	8	1	2	8	2	7	1	1	2	1	1	1	1	8	1	1	1	1
14-262	2014	R1	West	1,7,9,44	PSTv-79	8	1	1	8	1	8	1	1	1	1	1	1	1	7	1	1	1	1
14-103	2014	R1	West	1,7,9,44	PSTv-79	8	1	1	8	2	8	1	1	5	1	3	1	2	8	1	1	3	3
14-159	2014	R1	West	1,7,9,44	PSTv-79	7	1	2	7	2	7	1	1	3	1	2	1	1	7	1	1	5	5
14-156	2014	R1	West	1,7,9,44	PSTv-79	7	1	2	7	2	7	1	1	6	1	2	1	1	7	1	2	5	5
14-38-Yr1	2014	R1	West	1,7,9,44	PSTv-79	7	1	2	7	2	8	1	1	2	1	3	1	2	7	1	1	5	5
14-163	2014	R1	West	1,7,9,44	PSTv-79	7	1	1	7	3	7	1	1	6	1	5	1	2	8	1	1	5	1
14-153	2014	R1	West	1,7,9,44	PSTv-79	7	1	2	7	2	7	1	1	2	1	2	1	2	7	1	1	5	6
14-218	2014	R1	West	1,7,9,44	PSTv-79	7	1	6	7	5	7	1	1	5	1	5	1	5	8	1	1	5	6
14-155	2014	R1	West	1,7,9,44	PSTv-79	7	1	2	7	2	7	1	1	6	1	2	1	2	8	1	1	2	2
14-158	2014	R1	West	1,7,9,44	PSTv-79	8	1	2	8	3	8	1	1	2	1	3	1	2	8	1	1	2	3
14-160	2014	R1	West	1,7,9,44	PSTv-79	7	1	3	7	4	8	1	1	6	1	3	1	2	7	1	1	5	5
14-209	2014	R1	West	1,7,9,44	PSTv-79	7	1	2	7	3	7	1	1	6	1	2	1	2	7	1	1	5	5
14-110	2014	R1	West	1,7,9,44	PSTv-79	7	1	2	8	3	8	1	1	2	1	5	1	2	8	1	1	2	5
14-152	2014	R1	West	1,7,9,44,76	PSTv-140	8	1	2	7	2	7	1	1	3	1	2	1	2	7	1	1	3	7
14-209-SP	2014	R1	West	1,7,9,44	PSTv-79	7	1	2	7	3	7	1	1	6	1	2	1	2	7	1	1	5	5
14-200	2014	R1	West	1,7,9,44	PSTv-79	7	1	6	7	5	7	1	1	2	1	3	1	2	7	1	1	2	6
14-273	2014	R1	West	1,6,9,44	PSTv-193	8	1	8	1	1	8	1	1	1	1	1	1	1	8	1	1	1	1
14-257	2014	R1	West	1,7,9,44	PSTv-79	8	1	2	8	5	8	1	1	3	1	3	1	1	8	1	1	1	1
14-180	2014	R1	West	1,7,9,44	PSTv-79	8	1	1	8	1	7	1	1	2	1	1	1	1	7	1	1	1	1
14-38	2014	R1	West	1,7,9,44	PSTv-79	7	1	2	7	2	8	1	1	2	1	3	1	2	7	1	1	5	5
14-254	2014	R2	West	6,7,8,9,17,27,43,44,Tr1,Exp2	PSTv-37	5	1	8	8	8	8	2	1	7	3	8	3	8	8	1	7	8	2
14-254-NG-ST	2014	R2	West	6,7,8,9,17,27,43,44,Tr1,Exp2	PSTv-37	5	1	8	8	8	8	2	1	7	3	8	3	8	8	1	7	8	2
14-254-Tr1	2014	R2	West	6,7,8,9,17,27,43,44,Tr1,Exp2	PSTv-37	5	1	8	8	8	8	2	1	7	3	8	3	8	8	1	7	8	2
14-254-NG-ST	2014	R2	West	6,7,8,9,17,27,43,44,Tr1,Exp2	PSTv-37	5	1	8	8	8	8	2	1	7	3	8	3	8	8	1	7	8	2
14-291	2014	R2	West	6,7,8,9,10,17,24,27,32,43,44,Tr1,Exp2	PSTv-41	1	1	8	8	8	8	8	1	8	7	8	7	8	8	1	8	8	3
14-255	2014	R2	West	6,7,8,9,10,17,24,27,32,43,44,Tr1,Exp2	PSTv-41	1	1	8	8	8	8	8	1	7	8	7	8	8	7	1	7	7	3
14-255	2014	R2	West	6,7,8,9,10,17,24,27,32,43,44,Tr1,Exp2	PSTv-41	1	1	8	8	8	8	8	1	7	8	7	8	8	7	1	7	7	3
14-255-NG-ST	2014	R2	West	6,7,8,9,10,17,24,27,32,43,44,Tr1,Exp2	PSTv-41	1	1	8	8	8	8	8	1	7	8	7	8	8	7	1	7	7	3
14-255-NG-ST	2014	R2	West	6,7,8,9,10,17,24,27,32,43,44,Tr1,Exp2	PSTv-41	1	1	8	8	8	8	8	1	7	8	7	8	8	7	1	7	7	3
14-229	2014	R2	West	6,7,8,9,17,27,43,44,Exp2	PSTv-52	1	1	8	8	7	8	1	1	7	1	8	2	8	8	1	2	8	1
14-224	2014	R2	West	6,7,8,9,17,27,43,44,Exp2	PSTv-52	1	1	8	8	7	8	1	1	7	1	7	1	8	8	1	1	8	1
14-228	2014	R2	West	6,7,8,9,17,27,43,44,Exp2	PSTv-52	1	1	8	8	8	8	1	1	7	2	8	1	8	8	1	1	8	1
14-247	2014	R2	West	6,7,8,9,17,27,43,44,Exp2	PSTv-52	1	1	8	8	8	8	1	1	7	1	8	2	8	8	1	2	8	1
14-289	2014	R2	West	6,7,8,9,17,27,43,44,Exp2	PSTv-52	1	1	8	8	8	8	1	1	7	3	8	3	8	8	1	5	8	3
14-289-NG-ST	2014	R2	West	6,7,8,9,17,27,43,44,Exp2	PSTv-52	1	1	8	8	8	8	1	1	7	3	8	3	8	8	1	5	8	3
14-293	2014	R2	West	1,6,8,9,17,27,43,44,Exp2	PSTv-7	8	1	8	7	8	8	1	1	7	2	7	3	8	8	1	3	7	2
14-293-Yr8	2014	R2	West	1,6,8,9,17,27,43,44,Exp2	PSTv-7	8	1	8	7	8	8	1	1	7	2	7	3	8	8	1	3	7	2
14-295	2014	R3	West	6,7,8,9,17,27,43,44,Tr1,Exp2	PSTv-37	1	1	8	8	8	8	2	1	8	5	8	5	8	8	1	8	8	3
14-296	2014	R3	West	6,7,8,9,17,27,43,44,Exp2	PSTv-52	1	1	8	8	8	8	1	1	8	2	8	3	8	8	1	2	8	2
14-294	2014	R3	West	6,7,8,9,17,27,43,44,Tr1,Exp2	PSTv-37	1	1	8	8	8	8	1	1	8	3	8	3	8	8	1	7	8	2
14-288	2014	R3	West	6,7,8,9,17,27,43,44,Tr1,Exp2	PSTv-37	1	1	8	8	8	8	2	1	7	6	8	5	8	8	1	7	8	3
14-290	2014	R3	West	6,7,8,9,17,27,43,44,Tr1,Exp2	PSTv-37	1	1	8	8	8	8	1	1	7	3	8	3	8	8	1	7	8	2
14-222	2014	R3	West	6,7,8,9,17,27,43,44,Exp2	PSTv-52	1	1	8	8	7	7	1	1	7	1	7	1	7	7	1	1	7	1
14-225	2014	R3	West	6,7,8,9,17,27,43,44,Exp2	PSTv-52	1	1	8	8	8	8	1	1	7	1	8	1	8	8	1	1	7	2
14-221	2014	R3	West	6,7,8,9,17,27,43,44,Exp2	PSTv-52	1	1	8	8	8	8	1	1	7	2	8	1	8	8	1	1	8	1
14-223	2014	R3	West	6,7,8,9,17,27,43,44,Exp2	PSTv-52	1	1	8	7	7	8	1	1	7	2	8	2	8	8	1	2	8	1
14-5	2014	R4	West	6,7,8,17,27,43,44,Exp2	PSTv-119	1	1	8	8	8	1	1	1	7	2	8	2	7	7	1	3	8	2
14-22	2014	R5	West	1,6,7,8,9,17,27,43,44,Exp2,76	PSTv-11	8	1	8	8	8	8	1	1	7	2	8	2	8	8	1	2	8	8
14-29	2014	R5	West	1,6,7,8,9,17,27,43,44,Exp2,76	PSTv-11	8	1	8	8	8	8	1	1	7	1	8	1	7	8	1	3	7	8
14-20	2014	R5	West	1,6,7,8,9,17,27,43,44,Exp2,76	PSTv-11	8	1	8	8	8	8	1	1	7	2	8	2	8	8	1	3	8	8
14-37-Yr44	2014	R5	West	6,7,8,17,27,43,44,Exp2	PSTv-119	1	1	8	8	8	1	1	1	8	2	8	2	8	8	1	3	8	1
14-37	2014	R5	West	6,7,8,17,27,43,44,Exp2	PSTv-119	1	1	8	8	8	1	1	1	8	2	8	2	8	8	1	3	8	1
14-21	2014	R5	West	1,6,7,8,9,17,27,43,44,Tr1,Exp2,76	PSTv-14	8	1	8	8	8	8	2	1	7	2	8	2	7	8	1	7	8	8
14-30	2014	R5	West	6,7,8,9,44,Tr1,Exp2	PSTv-30	1	1	8	8	8	8	1	1	1	1	1	1	1	7	1	7	8	1
14-18	2014	R5	West	6,7,8,9,17,27,43,44,Tr1,Exp2	PSTv-37	1	1	8	8	8	8	1	1	7	1	7	1	7	7	1	7	7	1
14-9	2014	R5	West	6,7,8,9,27,43,44,Tr1,Exp2	PSTv-36	1	1	8	8	8	8	2	1	6	2	8	2	8	8	1	7	8	2
14-66	2014	R5	West	6,7,8,9,17,27,43,44,Tr1,Exp2	PSTv-37	1	1	8	8	7	8	1	1	7	2	8	2	8	8	1	7	8	1
14-73	2014	R5	West	6,7,8,9,17,27,43,44,Tr1,Exp2	PSTv-37	1	1	8	8	8	8	2	1	7	3	8	3	8	8	1	7	8	1
14-32	2014	R5	West	6,7,8,9,17,27,43,44,Tr1,Exp2	PSTv-37	1	1	8	8	7	8	2	2	7	3	8	5	8	8	1	7	8	1
14-24	2014	R5	West	6,7,8,9,17,27,43,44,Tr1,Exp2	PSTv-37	1	1	8	8	8	8	2	1	7	2	8	2	8	8	1	7	8	2
14-17	2014	R5	West	6,7,8,9,17,27,43,44,Tr1,Exp2	PSTv-37	1	1	8	8	8	8	2	1	7	2	8	2	8	8	1	7	8	2
14-8	2014	R5	West	6,7,8,9,17,27,43,44,Tr1,Exp2	PSTv-37	1	1	8	8	8	8	1	1	7	2	8	2	8	8	1	7	8	1
14-16	2014	R5	West	6,7,8,9,17,27,43,44,Exp2	PSTv-52	1	1	8	8	8	8	1	1	7	2	8	1	8	8	1	3	8	1
14-27	2014	R5	West	6,7,8,9,17,27,43,44,Tr1,Exp2	PSTv-37	1	1	8	8	8	8	1	1	7	5	8	3	8	8	1	7	8	2
14-13	2014	R5	West	6,7,8,9,17,24,27,43,44,Tr1,Exp2	PSTv-38	1	1	8	8	8	8	1	1	7	8	7	1	7	8	1	7	8	1
14-71-SP	2014	R5	West	1,6,9,17,27,SP,76	PSTv-4	7	1	7	5	1	8	1	1	7	1	7	1	2	6	8	1	3	8
14-140	2014	R5	West	1,6,9,27,SP,76	PSTv-120	8	1	8	3	3	8	1	1	2	1	7	1	2	2	8	1	2	8
14-71	2014	R5	West	1,6,9,17,27,SP,76	PSTv-4	7	1	7	5	1	8	1	1	7	1	7	1	2	6	8	1	3	8
14-76-NG	2014	R5	West	1,6,9,76	PSTv-48	8	1	8	3	2	8	1	1	3	1	2	1	2	2	1	1	2	8
14-28	2014	R5	West	1,6,9,76	PSTv-48	8	1	8	3	2	8	1	1	5	1	2	1	3	3	1	1	3	8
14-74	2014	R5	West	1,6,7,8,9,17,27,43,44,SP,Tr1,Exp2,76	PSTv-220	8	1	8	8	8	8	1	1	8	2	8	2	7	8	8	7	7	7
14-69	2014	R5	West	6,7,8,9,17,27,43,44,Exp2	PSTv-52	1	1	8	8	8	8	2	1	7	3	8	3	8	8	1	5	8	1
14-142	2014	R5	West	6,7,8,9,17,27,43,44,Exp2	PSTv-52	1	1	8	8	7	8	1	1	7	2	8	2	8	8	1	2	8	2
14-141	2014	R5	West	6,7,8,9,17,27,43,44,Exp2	PSTv-52	1	1	8	8	8	8	2	1	7	2	8	2	8	8	1	3	8	2
14-70	2014	R5	West	6,7,8,9,17,27,43,44,Exp2	PSTv-52	1	1	8	8	8	8	2	1	8	3	8	3	8	8	1	6	8	5
14-72	2014	R5	West	6,7,8,9,17,27,43,44,Exp2	PSTv-52	1	1	8	8	7	8	2	1	8	2	8	2	8	8	1	3	8	2
14-68	2014	R5	West	6,7,8,9,17,27,43,44,Exp2	PSTv-52	1	1	8	8	8	8	1	1	7	2	8	2	8	8	1	3	8	2
14-67	2014	R5	West	6,7,8,9,17,27,43,44,Exp2	PSTv-52	1	1	8	8	8	8	2	1	8	2	8	3	8	8	1	3	8	2
14-31	2014	R5	West	6,7,8,9,17,27,43,44,Exp2	PSTv-52	1	1	8	8	7	8	1	1	7	1	8	2	8	8	1	5	8	2
14-34	2014	R5	West	6,7,8,9,17,27,43,44,Exp2	PSTv-52	1	1	8	8	8	8	2	1	7	3	8	3	8	8	1	5	8	1
14-26	2014	R5	West	6,7,8,9,17,27,43,44,Exp2	PSTv-52	1	1	8	8	8	8	2	1	7	2	8	2	8	8	1	5	8	1
14-11	2014	R5	West	6,7,8,9,17,27,43,44,Exp2	PSTv-52	1	1	8	8	8	8	1	1	7	5	8	3	8	8	1	5	8	1
14-25	2014	R5	West	6,7,8,9,17,27,43,44,Exp2	PSTv-52	1	1	8	8	8	8	2	1	7	2	8	2	8	8	1	5	8	2
14-23	2014	R5	West	6,7,8,9,17,27,43,44,Exp2	PSTv-52	1	1	8	8	8	8	2	1	7	2	8	2	7	8	1	3	8	2
14-35	2014	R5	West	6,7,8,9,17,27,43,44,Exp2	PSTv-52	1	1	8	8	8	8	2	1	7	2	8	3	8	8	1	5	8	1
14-75	2014	R5	West	1,6,9,SP,76	PSTv-53	8	1	8	2	2	8	1	1	3	2	3	1	2	2	8	1	2	8
14-75-SP	2014	R5	West	1,6,9,SP,76	PSTv-53	8	1	8	2	2	8	1	1	3	2	3	1	2	2	8	1	2	8
14-33	2014	R5	West	7,17,Exp2	PSTv-62	1	1	1	7	1	1	1	1	7	1	5	1	5	1	1	5	8	1
14-14	2014	R5	West	1,6,7,9,27,43,44,Exp2,76	PSTv-71	8	1	8	8	2	8	1	1	1	1	8	1	8	8	1	1	8	8
14-19	2014	R5	West	6,7,8,17,43,44,Exp2	PSTv-75	1	1	8	7	7	1	1	1	7	1	1	1	8	7	1	1	7	1
14-10	2014	R5	West	6,7,8,27,43,44,Exp2	PSTv-78	1	1	8	7	8	6	1	1	2	1	8	1	8	8	1	3	8	3
14-12	2014	R5	West	6,7,8,27,43,44,Exp2	PSTv-78	1	1	8	8	8	1	1	1	1	2	8	2	7	8	1	5	8	2
14-89	2014	R6	West	1,6,7,8,9,17,27,43,44,Exp2,76	PSTv-11	8	1	8	8	8	8	2	1	7	3	8	3	8	8	1	4	8	8
14-82	2014	R6	West	1,6,7,8,9,17,27,43,44,Exp2,76	PSTv-11	8	1	8	8	7	8	1	1	7	1	8	1	8	8	1	1	8	8
14-96	2014	R6	West	1,6,7,8,9,17,27,43,44,Exp2,76	PSTv-11	8	1	8	8	7	8	1	1	7	2	8	2	8	8	1	5	8	8
14-53-SP	2014	R6	West	1,6,7,9,17,27,43,44,SP,Exp2,76	PSTv-15	8	1	8	7	5	8	1	1	7	2	7	2	7	7	8	3	7	8
14-56	2014	R6	West	1,6,7,8,9,17,27,43,44,SP,Exp2,76	PSTv-17	8	1	8	8	7	8	1	1	7	2	8	2	8	8	8	3	8	8
14-53	2014	R6	West	1,6,7,9,17,27,43,44,SP,Exp2,76	PSTv-15	8	1	8	7	5	8	1	1	7	2	7	2	7	7	8	3	7	8
14-57	2014	R6	West	1,6,7,8,9,17,27,43,44,SP,Exp2,76	PSTv-17	8	1	8	8	7	8	2	1	8	2	8	2	8	8	8	2	8	8
14-52	2014	R6	West	1,6,7,8,9,17,27,43,44,SP,Exp2,76	PSTv-17	8	1	8	8	7	8	1	1	7	2	8	2	8	8	8	3	8	8
14-62-Yr43	2014	R6	West	6,7,8,9,17,27,43,44,Tr1,Exp2	PSTv-37	1	1	8	8	8	8	1	1	7	2	7	2	7	8	1	7	8	1
14-83	2014	R6	West	6,7,8,9,17,27,43,44,Tr1,Exp2	PSTv-37	1	1	8	8	8	8	2	1	8	2	8	3	8	8	1	7	8	3
14-62	2014	R6	West	6,7,8,9,17,27,43,44,Tr1,Exp2	PSTv-37	1	1	8	8	8	8	1	1	7	2	7	2	7	8	1	7	8	1
14-97	2014	R6	West	6,7,8,9,17,27,43,44,Tr1,Exp2	PSTv-37	1	1	8	8	8	8	2	1	8	2	8	3	8	8	1	7	8	2
14-80	2014	R6	West	6,7,8,9,17,27,43,44,Tr1,Exp2	PSTv-37	1	2	8	8	8	8	2	1	7	3	8	3	8	8	1	7	8	1
14-94	2014	R6	West	6,7,8,9,17,27,43,44,Tr1,Exp2	PSTv-37	1	1	8	8	8	8	2	1	8	3	8	3	8	8	1	7	8	2
14-93	2014	R6	West	6,7,8,9,17,27,43,44,Tr1,Exp2	PSTv-37	1	1	8	8	8	8	1	1	7	2	7	2	7	8	1	7	8	2
14-91	2014	R6	West	6,7,8,9,17,27,43,44,Tr1,Exp2	PSTv-37	1	1	8	8	8	8	1	1	7	2	8	2	8	8	1	7	8	1
14-86	2014	R6	West	6,7,8,9,17,27,43,44,Exp2	PSTv-52	1	1	8	8	8	8	1	1	7	2	8	2	8	8	1	2	8	1
14-86	2014	R6	West	6,7,8,9,17,27,43,44,Tr1,Exp2	PSTv-37	1	1	8	8	8	8	2	1	8	2	8	2	8	8	1	7	8	2
14-62	2014	R6	West	6,7,8,9,17,27,43,44,Tr1,Exp2	PSTv-37	1	1	8	8	8	8	1	1	7	2	7	2	7	8	1	7	8	1
14-55	2014	R6	West	6,7,8,9,17,27,43,44,Tr1,Exp2	PSTv-37	1	1	8	8	8	8	2	1	7	2	8	2	8	8	1	7	8	3
14-50	2014	R6	West	1,6,9,17,27,SP,76	PSTv-4	8	1	8	3	1	8	1	1	7	1	8	1	2	2	8	1	3	8
14-327	2014	R6	West	1,6,9,17,27,SP,76	PSTv-4	8	1	8	2	2	8	1	1	7	2	7	2	2	2	8	1	2	8
14-323	2014	R6	West	1,6,9,17,27,SP,76	PSTv-4	8	1	8	3	2	8	1	1	7	2	8	2	3	3	8	1	3	8
14-325	2014	R6	West	1,6,9,17,27,SP,76	PSTv-4	8	1	8	2	2	8	1	1	7	2	8	2	3	3	8	1	2	8
14-324	2014	R6	West	1,6,9,17,27,SP,76	PSTv-4	8	1	8	3	2	8	1	1	7	2	8	2	2	2	8	2	2	8
14-326	2014	R6	West	1,6,9,17,27,SP,76	PSTv-4	8	1	8	3	2	8	1	1	7	2	8	2	2	2	8	1	2	8
14-322	2014	R6	West	1,6,9,17,27,SP,76	PSTv-4	8	1	8	6	2	8	1	1	8	2	8	1	2	2	8	1	5	8
14-316	2014	R6	West	1,6,9,17,27,SP,76	PSTv-4	8	2	8	5	2	8	1	1	8	3	8	1	2	2	8	1	3	8
14-318	2014	R6	West	1,6,9,17,27,SP,76	PSTv-4	8	1	8	6	1	8	1	1	8	2	8	2	5	5	8	1	6	8
14-319	2014	R6	West	1,6,9,17,27,SP,76	PSTv-4	8	1	8	3	2	8	1	1	8	2	8	1	5	3	8	1	3	8
14-321	2014	R6	West	1,6,9,17,27,SP,76	PSTv-4	8	1	8	2	1	8	1	1	8	3	8	3	2	2	8	1	1	8
14-317	2014	R6	West	1,6,9,17,27,SP,76	PSTv-4	8	1	8	4	3	8	1	1	7	2	8	2	2	2	8	1	2	8
14-314	2014	R6	West	1,6,9,17,27,SP,76	PSTv-4	8	1	8	3	3	8	1	1	7	2	8	2	2	2	8	1	2	8
14-320	2014	R6	West	1,6,9,17,27,SP,76	PSTv-4	8	1	8	2	2	8	1	1	7	3	8	2	2	2	8	1	3	8
14-313	2014	R6	West	1,6,9,17,27,SP,76	PSTv-4	8	1	8	3	2	8	1	1	8	2	8	2	2	2	8	1	2	8
14-315	2014	R6	West	1,6,9,17,27,SP,76	PSTv-4	8	1	8	3	2	8	1	1	8	2	8	2	2	2	8	1	2	8
14-50-Yr9	2014	R6	West	1,6,9,17,27,SP,76	PSTv-4	8	1	8	3	1	8	1	1	7	1	8	1	2	2	8	1	3	8
14-90	2014	R6	West	6,7,8,9,17,27,43,44,Exp2	PSTv-52	1	1	8	8	8	8	1	1	7	2	7	2	8	8	1	5	8	1
14-79	2014	R6	West	6,7,8,9,17,27,43,44,Exp2	PSTv-52	1	1	8	8	8	8	2	1	8	2	8	2	8	8	1	3	8	2
14-47-ST	2014	R6	West	6,7,8,9,17,27,43,44,Exp2	PSTv-52	1	1	8	8	8	8	1	1	7	2	8	2	8	8	1	5	8	3
14-87	2014	R6	West	6,7,8,9,17,27,43,44,Exp2	PSTv-52	1	1	8	8	8	8	2	1	8	3	8	2	8	8	1	5	8	2
14-88	2014	R6	West	6,7,8,9,17,27,43,44,Exp2	PSTv-52	1	1	8	8	8	8	1	1	7	2	7	2	8	8	1	6	8	1
14-92	2014	R6	West	6,7,8,9,17,27,43,44,Exp2	PSTv-52	1	1	8	8	8	8	1	1	7	2	8	3	8	8	1	3	8	1
14-47-Yr9	2014	R6	West	6,7,8,9,17,27,43,44,Exp2	PSTv-52	1	1	8	8	8	8	1	1	7	2	8	2	8	8	1	5	8	3
14-60	2014	R6	West	6,7,8,9,17,27,43,44,Exp2	PSTv-52	1	1	8	8	8	8	2	1	8	1	8	2	8	8	1	6	8	1
14-78	2014	R6	West	6,7,8,9,17,27,43,44,Exp2	PSTv-52	1	1	8	8	8	8	2	1	7	3	8	3	8	8	1	5	8	1
14-47	2014	R6	West	6,7,8,9,17,27,43,44,Exp2	PSTv-52	1	1	8	8	8	8	1	1	7	2	8	2	8	8	1	5	8	3
14-59	2014	R6	West	6,7,8,9,17,27,43,44,Exp2	PSTv-52	1	1	8	8	7	8	1	1	7	2	8	2	8	8	1	2	8	1
14-81	2014	R6	West	6,7,8,9,17,27,43,44,Exp2	PSTv-52	1	1	8	8	8	8	1	1	7	2	8	3	8	8	1	3	8	1
14-61	2014	R6	West	6,7,8,9,17,27,43,44,Exp2	PSTv-52	1	1	8	8	8	8	2	1	8	2	8	2	8	8	1	3	8	1
14-46	2014	R6	West	6,7,8,9,17,27,43,44,Exp2	PSTv-52	1	1	8	8	8	8	1	1	7	2	8	2	8	8	1	3	8	2
14-85	2014	R6	West	6,7,8,9,17,27,43,44,Tr1,Exp2	PSTv-37	1	1	8	8	8	8	2	1	8	2	8	3	8	8	1	7	8	1
14-58	2014	R6	West	6,7,8,9,17,27,43,44,Exp2	PSTv-52	1	1	8	8	8	8	2	1	8	3	8	3	8	8	1	5	8	3
14-54	2014	R6	West	6,7,8,9,17,27,43,44,Exp2	PSTv-52	1	1	8	8	8	8	1	1	7	2	8	2	8	8	1	6	8	3
14-36	2014	R6	West	6,7,8,9,17,27,43,44,Exp2	PSTv-52	1	1	8	8	8	8	1	1	7	2	8	2	8	8	1	6	8	2
14-6	2014	R6	West	1,6,9,SP,76	PSTv-53	8	1	8	2	1	8	1	1	5	2	5	1	2	2	8	1	2	8
14-7	2014	R6	West	1,6,9,SP,76	PSTv-53	8	1	8	3	2	8	1	1	3	1	3	2	2	2	8	2	2	8
14-44	2014	R6	West	1,6,7,9,27,43,44,Exp2,76	PSTv-71	8	1	8	8	5	8	1	1	5	1	8	2	8	8	1	1	8	8
14-192	2014	R7	East	6,7,8,9,17,27,43,44,Tr1,Exp2	PSTv-37	1	1	7	7	7	8	1	1	7	2	8	3	8	7	1	7	7	2
14-189	2014	R7	East	6,7,8,9,17,27,43,44,Tr1,Exp2	PSTv-37	1	1	8	8	8	8	1	1	8	1	8	1	8	8	1	7	8	1
14-187	2014	R7	East	6,7,8,9,17,27,43,44,Tr1,Exp2	PSTv-37	1	1	8	8	7	8	2	1	7	2	8	3	8	8	1	7	8	1
14-188	2014	R7	East	6,7,8,9,17,27,43,44,Tr1,Exp2	PSTv-37	1	1	8	8	8	8	2	1	7	3	8	2	8	8	1	7	8	1
14-1	2014	R7	East	6,7,8,9,17,27,43,44,Tr1,Exp2	PSTv-37	1	1	8	8	8	8	1	1	7	3	8	3	8	8	1	7	8	2
14-2	2014	R7	East	6,7,8,9,17,27,43,44,Tr1,Exp2	PSTv-37	1	1	8	8	8	8	2	1	7	3	8	3	8	8	1	7	8	2
14-4	2014	R7	East	6,7,8,9,17,27,43,44,Tr1,Exp2	PSTv-37	1	1	8	8	8	8	2	1	7	3	8	2	8	8	1	7	8	1
14-3	2014	R7	East	6,7,8,9,17,27,43,44,Tr1,Exp2	PSTv-37	1	1	8	8	8	8	2	1	7	3	8	3	8	8	1	7	8	2
14-39	2014	R7	East	6,7,8,9,17,27,43,44,Tr1,Exp2	PSTv-37	1	1	8	8	8	8	2	1	7	2	8	2	8	8	1	7	8	2
14-40	2014	R7	East	6,7,8,9,17,27,43,44,Tr1,Exp2	PSTv-37	1	1	8	8	8	8	1	1	7	2	8	3	8	8	1	7	8	2
14-43	2014	R7	East	6,7,8,9,17,27,43,44,Tr1,Exp2	PSTv-37	1	1	8	8	8	8	2	1	7	2	8	2	8	8	1	7	8	2
14-41	2014	R7	East	6,7,8,9,17,27,43,44,Tr1,Exp2	PSTv-37	1	1	8	8	8	8	1	1	7	2	8	2	8	8	1	7	8	2
14-186	2014	R7	East	6,7,8,9,17,27,43,44,Exp2	PSTv-52	1	1	8	8	7	8	2	1	7	2	8	2	8	8	1	2	8	1
14-193	2014	R7	East	6,7,8,9,17,27,43,44,Exp2	PSTv-52	1	1	8	8	8	8	1	1	8	2	7	2	7	8	1	5	8	1
14-190	2014	R7	East	6,7,8,9,17,27,43,44,Exp2	PSTv-52	1	1	8	8	8	8	2	1	8	2	8	2	8	8	2	2	8	2
14-191	2014	R7	East	6,7,8,9,17,27,43,44,Exp2	PSTv-52	1	1	8	8	8	8	1	1	8	2	8	1	8	8	1	3	8	2
14-49	2014	R7	East	6,7,8,9,17,27,43,44,Exp2	PSTv-52	1	1	8	8	8	8	1	1	7	2	8	2	8	8	1	3	8	3
14-45	2014	R7	East	6,7,8,9,17,27,43,44,Exp2	PSTv-52	1	1	8	8	8	8	1	1	7	2	8	2	8	8	1	3	8	4
14-48	2014	R7	East	6,7,8,9,17,27,43,44,Exp2	PSTv-52	1	1	7	7	7	7	2	1	7	2	7	2	7	7	1	3	7	2
14-138	2014	R8	East	6,7,8,9,17,27,43,44,Exp2	PSTv-52	1	1	8	8	7	8	1	1	7	2	8	2	8	8	1	3	8	2
14-107	2014	R8	East	6,7,8,9,17,27,43,44,Exp2	PSTv-52	1	1	8	8	7	8	1	1	7	2	8	2	8	8	1	3	8	2
14-108	2014	R9	East	6,7,8,9,17,27,43,44,Exp2	PSTv-52	1	1	8	8	7	8	2	1	7	3	8	2	8	8	1	3	8	2
14-77	2014	R10	East	6,7,8,9,17,27,43,44,Exp2	PSTv-52	1	1	8	8	8	8	2	1	8	3	8	2	8	8	1	6	8	1
14-139	2014	R12	East	6,7,8,9,17,27,43,44,Exp2	PSTv-52	1	1	8	8	7	8	1	1	7	2	8	2	8	8	1	3	8	2
15-72-Yr1	2015	R1	West	1,6,7,9,27,44,76	PSTv-141	8	1	8	8	1	8	1	1	5	1	8	1	2	8	1	1	1	8
15-70-Yr1	2015	R1	West	1,7,9,44,76	PSTv-140	8	1	1	7	3	8	1	1	1	1	3	1	2	8	1	1	2	8
15-187-NG	2015	R1	West	6,7,8,9,17,27,43,44,Tr1,Exp2	PSTv-37	1	1	8	8	8	8	2	1	8	2	8	2	8	8	1	7	8	1
15-69-Yr1	2015	R1	West	1,7,9,44,76	PSTv-140	8	1	1	8	2	8	1	1	1	1	3	1	2	8	1	1	2	8
15-181-NG	2015	R1	West	6,7,8,9,17,27,43,44,Exp2	PSTv-52	1	1	8	8	8	8	1	1	8	2	8	2	8	8	1	2	8	1
15-41-ST	2015	R1	West	6,7,8,9,10,17,24,27,32,43,44,Tr1,Exp2	PSTv-41	1	1	8	8	8	8	8	1	8	8	8	8	8	8	1	8	8	2
15-70	2015	R1	West	1,7,9,44,76	PSTv-140	8	1	1	7	3	8	1	1	1	1	3	1	2	8	1	1	2	8
15-67	2015	R1	West	6,7,8,9,17,27,43,44,Tr1,Exp2	PSTv-37	1	1	8	8	8	8	1	1	8	3	8	2	8	8	1	7	8	1
15-42	2015	R1	West	6,7,8,9,10,17,24,27,32,43,44,Tr1,Exp2	PSTv-41	1	1	8	8	8	8	8	1	8	8	8	8	8	8	1	8	8	2
15-185-NG	2015	R1	West	6,7,8,9,17,27,43,44,Tr1,Exp2	PSTv-37	1	1	8	8	8	8	2	1	8	2	8	2	8	8	1	7	8	1
15-71	2015	R1	West	6,7,8,9,17,27,43,44,Exp2	PSTv-52	1	1	8	8	8	8	1	1	8	2	8	3	8	8	1	3	8	2
15-42-1	2015	R1	West	6,7,8,9,10,17,24,27,32,43,44,Tr1,Exp2	PSTv-41	1	1	8	8	8	8	8	1	8	8	8	8	8	8	1	8	8	2
15-186-NG	2015	R1	West	6,7,8,9,17,27,43,44,Exp2	PSTv-52	1	1	8	8	8	8	1	1	8	2	8	2	8	8	1	5	8	1
15-66	2015	R1	West	1,6,7,8,9,17,27,43,44,Exp2,76	PSTv-11	8	1	8	8	8	8	1	1	7	3	8	3	8	8	1	3	8	8
15-64	2015	R1	West	1,6,9,76	PSTv-48	8	1	8	2	2	8	1	1	3	1	5	1	2	2	1	1	1	8
15-69	2015	R1	West	1,7,9,44,76	PSTv-140	8	1	1	8	2	8	1	1	1	1	3	1	2	8	1	1	2	8
15-75	2015	R1	West	1,7,9,44,76	PSTv-140	8	1	1	7	5	8	1	1	2	1	6	1	2	8	1	1	3	8
15-68	2015	R1	West	6,7,8,9,17,27,43,44,Exp2	PSTv-52	1	1	8	8	8	8	2	1	8	2	8	1	8	8	1	3	8	2
15-72	2015	R1	West	1,6,7,9,27,44,76	PSTv-141	8	1	8	8	1	8	1	1	5	1	8	1	2	8	1	1	1	8
15-65	2015	R1	West	6,7,8,9,17,27,43,44,Exp2	PSTv-52	1	1	8	8	8	8	1	1	8	3	8	3	8	8	1	2	8	1
15-73	2015	R1	West	1,7,9,44,76	PSTv-140	8	1	1	8	2	8	1	1	2	1	5	1	1	8	1	1	3	8
15-43	2015	R1	West	6,7,8,9,17,27,43,44,Exp2	PSTv-52	1	1	8	8	8	8	1	1	7	2	8	3	8	8	1	3	8	1
15-74	2015	R1	West	6,7,8,9,17,27,43,44,Exp2	PSTv-52	1	1	8	8	8	8	2	1	7	2	8	2	8	8	1	5	8	2
15-46	2015	R1	West	6,7,8,9,17,27,43,44,Tr1,Exp2	PSTv-37	1	1	8	8	8	8	1	1	7	2	8	2	8	8	1	7	8	1
15-41	2015	R1	West	6,7,8,9,10,17,24,27,32,43,44,Tr1,Exp2	PSTv-41	1	1	8	8	8	8	8	1	8	8	8	8	8	8	1	8	8	2
15-83	2015	R1	West	/	PSTv-18	1	1	2	1	3	1	1	1	1	1	1	1	1	2	1	1	1	5
15-39	2015	R1	West	6,7,8,9,17,27,43,44,Exp2	PSTv-52	1	1	8	8	8	8	1	1	7	2	8	2	8	8	1	5	8	1
15-11	2015	R1	West	6,7,8,9,17,27,43,44,Tr1,Exp2	PSTv-37	1	1	8	8	8	8	1	1	8	2	8	3	8	8	1	7	8	1
15-40	2015	R1	West	6,7,8,9,17,27,43,44,Tr1,Exp2	PSTv-37	1	1	8	8	8	8	1	1	8	2	8	2	8	8	1	7	8	1
15-314-Yr27	2015	R1	West	1,6,9,76	PSTv-48	8	1	8	3	1	8	1	1	5	1	5	1	2	1	1	1	2	7
15-294-Yr9	2015	R1	West	6,7,8,9,43,44,Tr1,Exp2	PSTv-32	1	1	8	8	7	8	1	1	3	3	3	4	8	8	1	8	8	1
15-323	2015	R1	West	6,7,8,9,17,27,43,44,Exp2	PSTv-52	1	1	8	8	8	8	1	1	8	1	8	1	8	8	1	2	8	1
15-304	2015	R1	West	6,7,8,9,17,27,43,44,Exp2	PSTv-52	1	1	8	8	8	8	1	1	8	1	8	1	8	8	1	3	8	1
15-312	2015	R1	West	6,7,8,9,17,27,43,44,Exp2	PSTv-52	1	1	8	8	8	8	1	1	7	1	8	1	8	8	1	1	8	1
15-308	2015	R1	West	1,6,9,SP,76	PSTv-53	8	1	8	2	1	8	1	1	5	2	3	2	2	2	8	2	2	8
15-315	2015	R1	West	1,6,9,27,SP,76	PSTv-120	8	1	8	2	1	8	1	1	1	1	7	1	2	2	8	1	2	8
15-301	2015	R1	West	6,7,8,9,17,27,43,44,Exp2	PSTv-52	1	1	8	8	8	8	1	1	8	1	8	1	8	8	1	5	8	1
15-311-NG	2015	R1	West	6,7,8,9,17,27,43,44,Exp2	PSTv-52	1	1	8	8	8	8	1	1	8	3	8	1	8	8	1	1	8	1
15-306	2015	R1	West	1,6,7,8,9,10,17,24,27,32,43,44,Tr1,Exp2,76	PSTv-49	8	1	8	8	7	8	8	1	7	8	8	7	8	8	1	8	8	8
15-303	2015	R1	West	1,6,7,8,9,17,27,43,44,Exp2	PSTv-76	8	1	8	8	8	8	1	1	7	1	7	2	7	8	1	3	8	1
15-317	2015	R1	West	1,7,9,44	PSTv-79	8	1	1	8	4	8	1	1	1	1	5	1	2	8	1	1	1	2
15-203	2015	R1	West	1,6,9,SP,76	PSTv-53	8	1	8	2	2	8	1	1	2	1	3	2	2	2	8	1	2	8
15-313	2015	R1	West	6,7,8,9,17,27,43,44,Exp2	PSTv-52	1	1	8	8	8	8	1	1	8	3	8	3	8	8	1	3	8	1
15-217	2015	R1	West	1,6,9,SP,76	PSTv-53	8	1	8	2	1	8	1	1	2	1	5	1	2	2	8	1	3	8
15-314	2015	R1	West	1,6,9,76	PSTv-48	8	1	8	3	1	8	1	1	5	1	5	1	2	1	1	1	2	7
15-299	2015	R1	West	1,6,9,SP,76	PSTv-53	8	1	8	2	5	8	1	1	2	2	3	2	2	2	8	1	2	8
15-300	2015	R1	West	1,6,9,SP,76	PSTv-53	8	1	8	2	1	8	1	1	2	1	5	1	2	2	8	1	2	8
15-205	2015	R1	West	6,7,8,9,17,27,43,44,Exp2	PSTv-52	1	1	8	8	8	8	1	1	7	3	8	3	8	8	1	5	8	1
15-295	2015	R1	West	6,7,8,9,10,17,24,27,32,43,44,Exp2	PSTv-72	1	1	8	8	8	8	8	1	7	8	8	8	8	8	1	2	8	1
15-293	2015	R1	West	1,6,9,76	PSTv-48	8	1	8	2	2	8	1	1	2	1	2	1	2	2	1	1	2	8
15-296	2015	R1	West	1,6,7,8,9,17,27,43,44,Exp2	PSTv-76	8	1	8	8	8	8	1	1	7	3	8	3	8	8	1	2	8	1
15-290	2015	R1	West	6,7,8,9,17,27,43,44,Exp2	PSTv-52	1	1	8	8	8	8	1	1	7	2	8	1	8	8	1	1	8	1
15-289	2015	R1	West	6,7,8,9,17,27,43,44,Exp2	PSTv-52	1	1	8	8	8	8	1	1	7	2	8	2	8	8	1	3	8	1
15-297	2015	R1	West	6,7,8,9,10,17,24,27,32,43,44,Exp2	PSTv-72	1	1	8	8	8	8	8	1	7	8	8	8	8	8	1	2	8	1
15-291	2015	R1	West	1,6,9,76	PSTv-48	8	1	8	2	1	8	1	1	1	1	1	1	2	2	1	1	2	7
15-192	2015	R1	West	1,6,9,76	PSTv-48	8	1	8	2	1	8	1	1	3	1	3	1	2	1	1	1	1	8
15-294	2015	R1	West	6,7,8,9,43,44,Tr1,Exp2	PSTv-32	1	1	8	8	7	8	1	1	3	3	3	4	8	8	1	8	8	1
15-292	2015	R1	West	6,7,8,9,17,27,43,44,Exp2	PSTv-52	1	1	8	8	8	8	1	1	7	2	8	2	8	8	1	2	8	1
15-195	2015	R1	West	6,7,8,9,17,27,43,44,Exp2	PSTv-52	1	1	8	8	8	8	1	1	8	5	8	5	8	8	2	3	8	1
15-298	2015	R1	West	6,7,8,9,17,27,43,44,Tr1,Exp2	PSTv-37	1	1	8	8	8	8	1	1	8	2	8	2	8	8	1	7	8	1
15-196	2015	R1	West	6,7,8,9,17,27,43,44,Exp2	PSTv-52	1	1	8	8	8	8	1	1	7	3	8	3	8	8	1	3	8	1
15-281	2015	R1	West	6,7,8,9,17,27,43,44,Tr1,Exp2	PSTv-37	1	1	8	8	8	8	2	1	8	2	8	1	8	8	1	7	8	1
15-363	2015	R1	West	1,6,7,8,9,17,27,43,44,Tr1,Exp2	PSTv-47	7	2	8	7	8	9	2	1	8	3	8	3	8	7	0	7	8	6
15-268	2015	R1	West	6,7,8,9,17,27,43,44,Tr1,Exp2	PSTv-37	1	1	8	8	8	8	2	1	8	2	8	1	8	8	1	7	8	1
15-282	2015	R1	West	6,7,8,9,17,27,43,44,Tr1,Exp2	PSTv-37	1	1	8	8	8	8	2	1	8	2	8	1	8	8	1	7	8	1
15-361	2015	R1	West	6,7,8,9,17,27,43,44,Tr1,Exp2	PSTv-37	1	1	8	8	8	8	1	1	7	4	8	3	8	8	1	8	8	1
15-362	2015	R1	West	6,7,8,9,17,27,43,44,Tr1,Exp2	PSTv-37	1	1	8	8	8	8	1	1	7	4	8	3	8	8	1	8	8	1
15-279	2015	R1	West	6,7,8,9,17,27,43,44,Tr1,Exp2	PSTv-37	1	1	8	8	8	8	2	1	8	2	8	1	8	8	1	7	8	1
15-280	2015	R1	West	6,7,8,9,17,27,43,44,Tr1,Exp2	PSTv-37	1	1	8	8	8	8	2	1	8	2	8	1	8	8	1	7	8	1
15-360	2015	R1	West	6,7,8,9,17,27,43,44,Tr1,Exp2	PSTv-37	1	1	8	8	8	8	1	1	7	4	8	3	8	8	1	8	8	1
15-347	2015	R1	West	6,7,8,9,17,27,43,44,Tr1,Exp2	PSTv-37	1	1	8	8	8	8	1	1	8	3	8	4	8	8	1	8	8	1
15-269	2015	R1	West	6,7,8,9,17,27,43,44,Tr1,Exp2	PSTv-37	1	1	8	8	8	8	2	1	8	2	8	1	8	8	1	7	8	1
15-283	2015	R1	West	6,7,8,9,17,27,43,44,Tr1,Exp2	PSTv-37	1	1	8	8	8	8	2	1	8	2	8	1	8	8	1	7	8	1
15-344	2015	R1	West	6,7,8,9,17,27,43,44,Tr1,Exp2	PSTv-37	1	1	8	8	8	8	1	1	8	2	8	2	8	8	1	7	8	1
15-348	2015	R1	West	6,7,8,9,17,27,43,44,Tr1,Exp2	PSTv-37	1	1	8	8	8	8	1	1	7	4	8	3	8	8	1	8	8	1
15-197	2015	R1	West	/	PSTv-18	3	1	1	2	2	2	1	1	1	1	2	1	1	5	1	2	2	2
15-220	2015	R1	West	1,6,9,17,27,76	PSTv-46	8	1	8	3	5	8	1	1	8	2	8	1	2	2	1	1	2	8
15-204	2015	R1	West	1,6,9,SP,76	PSTv-53	8	1	8	3	2	8	1	1	5	1	6	1	2	2	8	1	2	8
15-221	2015	R1	West	1,6,9,17,27,SP,76	PSTv-4	8	1	8	2	2	8	1	1	7	2	7	2	2	2	8	1	2	8
15-202	2015	R1	West	1,7,8,9,27,44,Exp2,76	PSTv-44	8	1	1	8	7	8	1	1	2	2	7	1	1	8	1	1	7	8
15-216	2015	R1	West	6,7,8,9,17,27,43,44,Exp2	PSTv-52	1	1	8	8	8	8	1	1	8	2	8	2	8	8	1	2	8	1
15-102-NG-ST	2015	R1	West	/	PSTv-18	1	1	1	1	6	1	1	1	1	1	1	1	1	2	1	1	1	2
15-107-Tye	2015	R1	West	1,7,8,9,27,44,Exp2,76	PSTv-44	8	1	2	8	8	8	2	1	3	2	8	2	2	8	1	1	8	8
15-180-NG	2015	R1	West	6,7,8,9,17,27,43,44,Exp2	PSTv-52	1	1	8	8	8	8	1	1	8	2	8	2	8	8	1	2	8	1
15-188-NG	2015	R1	West	6,7,8,9,17,27,43,44,Exp2	PSTv-52	1	1	8	8	8	8	1	1	8	2	8	3	8	8	1	4	8	1
15-104-NG-ST	2015	R1	West	/	PSTv-18	1	1	1	1	5	1	1	1	1	1	1	1	1	2	1	1	1	2
15-116-NG-ST	2015	R1	West	/	PSTv-18	1	1	1	1	3	1	1	1	1	1	1	1	1	2	1	1	1	2
15-201	2015	R1	West	6,7,8,9,17,27,43,44,Exp2	PSTv-52	1	1	8	8	8	8	1	1	7	2	8	2	8	8	1	4	8	1
15-207	2015	R1	West	6,7,8,17,43,44,Exp2	PSTv-75	1	1	8	8	8	1	1	1	7	1	2	2	8	8	1	2	8	1
15-72-Yr1	2015	R1	West	1,6,7,9,27,44,76	PSTv-141	8	1	8	8	1	8	1	1	5	1	8	1	2	8	1	1	1	8
15-206	2015	R1	West	1,7,9,44,76	PSTv-140	8	1	3	8	2	8	1	1	3	1	3	1	1	8	1	1	3	8
15-182-NG	2015	R1	West	6,7,8,9,17,27,43,44,Exp2	PSTv-52	1	1	8	8	8	8	1	1	8	2	8	2	8	8	1	5	8	1
15-106	2015	R1	West	1,7,8,9,27,44,Exp2,76	PSTv-44	8	1	2	8	8	8	2	1	3	2	8	2	2	8	1	1	8	8
15-139	2015	R1	West	6,7,8,9,17,27,43,44,Exp2	PSTv-52	1	1	8	8	8	8	1	1	8	2	8	2	8	8	1	6	8	1
15-200	2015	R1	West	1,6,9,SP,76	PSTv-53	8	1	8	2	2	8	1	1	2	2	2	2	2	2	8	6	2	8
15-141	2015	R1	West	6,7,8,9,17,27,43,44,Exp2	PSTv-52	1	1	8	8	8	8	1	1	8	2	8	2	8	8	1	5	8	1
15-70-Yr1	2015	R1	West	1,7,9,44,76	PSTv-140	8	1	1	7	3	8	1	1	1	1	3	1	2	8	1	1	2	8
15-83-NG-ST	2015	R1	West	/	PSTv-18	1	1	2	1	3	1	1	1	1	1	1	1	1	2	1	1	1	5
15-110-Tye	2015	R1	West	1,6,9,SP,Tr1,76	PSTv-143	8	1	8	2	2	8	1	1	2	1	3	1	2	2	8	8	2	8
15-69-Yr1	2015	R1	West	1,7,9,44,76	PSTv-140	8	1	1	8	2	8	1	1	1	1	3	1	2	8	1	1	2	8
15-136	2015	R1	West	6,7,8,9,17,27,43,44,Exp2	PSTv-52	1	1	8	8	8	8	1	1	8	2	8	2	8	8	1	5	8	1
15-140	2015	R1	West	/	PSTv-18	1	1	1	1	6	1	1	1	1	1	1	1	1	2	1	1	1	3
15-146	2015	R1	West	1,6,9,17,27,SP,76	PSTv-4	8	1	7	6	6	8	1	1	7	1	7	1	2	5	8	1	6	8
15-115	2015	R1	West	6,7,8,9,17,27,43,44,Tr1,Exp2	PSTv-37	1	1	8	8	8	8	1	1	8	2	8	3	8	8	1	7	8	1
15-118	2015	R1	West	6,7,8,9,17,27,43,44,Tr1,Exp2	PSTv-37	1	1	8	8	8	8	1	1	8	2	8	3	8	8	1	7	8	1
15-107	2015	R1	West	6,7,8,9,17,27,43,44,Tr1,Exp2	PSTv-37	1	1	8	8	8	8	1	1	8	2	8	2	8	8	1	7	8	1
15-84	2015	R2	West	/	PSTv-18	1	1	1	1	6	1	1	1	1	1	1	1	1	2	1	1	1	3
15-57	2015	R2	West	6,7,8,9,17,27,43,44,Tr1,Exp2	PSTv-37	1	1	8	8	8	8	1	1	8	2	8	2	8	8	1	7	8	1
15-56	2015	R2	West	6,7,8,9,17,27,43,44,Exp2	PSTv-52	1	1	8	8	8	8	1	1	8	2	8	3	8	8	1	6	8	1
15-330	2015	R2	West	6,7,8,9,17,27,43,44,Exp2	PSTv-52	1	1	8	8	8	8	1	1	8	1	8	1	8	8	1	3	8	1
15-328	2015	R2	West	6,7,8,9,17,27,43,44,Tr1,Exp2	PSTv-37	1	1	8	8	8	8	1	1	8	3	8	3	8	8	1	7	8	1
15-249	2015	R2	West	6,7,8,9,17,27,43,44,Exp2	PSTv-52	1	1	8	8	8	8	1	1	8	2	8	2	8	8	1	2	8	1
15-238	2015	R2	West	6,7,8,9,10,17,24,27,32,43,44,Tr1,Exp2	PSTv-41	1	1	8	8	8	8	8	1	7	8	8	8	8	8	1	8	8	1
15-287	2015	R2	West	6,7,8,9,17,27,43,44,Exp2	PSTv-52	1	1	8	8	8	8	1	1	7	2	8	2	8	8	1	3	8	1
15-237	2015	R2	West	1,6,7,8,9,17,27,43,44,SP,Exp2	PSTv-144	8	1	8	8	8	8	1	1	7	5	8	5	8	8	8	5	8	1
15-329	2015	R2	West	6,7,8,9,17,27,43,44,Exp2	PSTv-52	1	1	8	8	8	8	1	1	7	1	8	2	8	8	1	5	8	1
15-249	2015	R2	West	6,7,8,9,17,27,43,44,Exp2	PSTv-52	1	1	8	8	8	8	1	1	8	2	8	2	8	8	1	2	8	1
15-331	2015	R2	West	6,7,8,9,17,27,43,44,Tr1,Exp2	PSTv-37	1	1	8	8	8	8	1	1	8	4	8	3	8	8	1	8	8	1
15-356	2015	R3	West	6,7,8,9,17,27,43,44,Exp2	PSTv-52	1	1	8	8	8	8	1	1	7	2	8	3	8	8	1	5	8	1
15-155	2015	R3	West	6,7,8,9,27,43,44,Exp2	PSTv-198	1	1	8	8	8	8	1	1	1	2	8	2	8	8	1	6	8	1
15-156	2015	R3	West	6,7,8,9,17,27,43,44,Exp2	PSTv-52	1	1	8	8	8	8	1	1	7	2	8	2	8	8	1	5	8	2
15-157	2015	R3	West	6,7,8,27,43,44,Exp2	PSTv-78	1	1	8	8	8	1	1	1	3	2	8	2	8	8	1	3	8	1
15-62	2015	R4	West	6,7,8,9,17,27,43,44,Tr1,Exp2	PSTv-37	1	1	8	8	8	8	1	1	8	2	8	2	8	8	1	7	8	1
15-61	2015	R4	West	6,7,8,9,17,27,43,44,Exp2	PSTv-52	1	1	8	8	8	8	1	1	8	2	8	2	8	8	1	3	8	1
15-60	2015	R4	West	6,7,8,9,17,27,43,44,Tr1,Exp2	PSTv-37	1	1	8	8	8	8	1	1	8	2	8	2	8	8	1	7	8	1
15-252	2015	R4	West	1,6,9,17,27,SP,76	PSTv-4	8	1	8	2	2	8	1	1	7	2	7	2	2	2	8	1	2	8
15-63	2015	R4	West	1,6,7,8,9,17,27,43,44,Tr1,Exp2,76	PSTv-14	8	1	8	8	7	8	1	1	7	2	8	2	8	8	1	8	8	8
15-82	2015	R5	West	6,7,8,9,10,17,24,27,32,43,44,Tr1,Exp2	PSTv-41	1	1	8	8	8	8	8	1	8	8	8	8	8	8	1	8	8	2
15-59	2015	R5	West	6,7,8,9,17,27,43,44,Tr1,Exp2	PSTv-37	1	1	8	8	8	8	1	1	7	2	8	2	8	8	1	7	8	1
15-58	2015	R5	West	6,7,8,9,10,17,24,27,32,43,44,Tr1,Exp2	PSTv-41	1	1	8	8	8	8	8	1	8	8	8	8	8	8	1	8	8	1
15-263	2015	R5	West	6,7,8,9,10,17,27,43,44,Tr1,Exp2	PSTv-39	1	1	8	8	8	8	8	1	7	5	8	5	8	8	1	7	8	2
15-261	2015	R5	West	6,7,8,9,10,17,24,27,32,43,44,Tr1,Exp2	PSTv-41	1	1	8	8	8	8	7	1	8	7	8	7	8	8	1	7	8	2
15-266-Yr7	2015	R5	West	6,7,8,17,27,43,44,Exp2	PSTv-119	1	1	8	8	8	1	1	1	7	2	8	2	7	7	1	3	8	2
15-259	2015	R5	West	6,7,8,9,10,17,24,27,32,43,44,Tr1,Exp2	PSTv-41	1	1	8	8	8	8	8	1	7	8	8	8	8	8	1	7	8	3
15-260	2015	R5	West	1,6,9,27,SP,76	PSTv-120	8	1	8	2	3	8	1	1	5	2	7	2	2	2	8	1	2	8
15-276	2015	R5	West	6,7,8,9,17,27,43,44,Exp2	PSTv-52	1	1	8	8	8	8	1	1	7	3	8	3	8	8	1	5	8	1
15-266	2015	R5	West	6,7,8,17,27,43,44,Exp2	PSTv-119	1	1	8	8	8	1	1	1	7	2	8	2	7	7	1	3	8	2
15-261	2015	R5	West	6,7,8,9,10,17,24,27,32,43,44,Tr1,Exp2	PSTv-41	1	1	8	8	8	8	7	1	8	7	8	7	8	8	1	7	8	2
15-262	2015	R5	West	6,7,8,9,10,17,24,27,32,43,44,Tr1,Exp2	PSTv-41	1	1	8	8	7	8	7	1	7	7	8	7	8	8	1	7	8	2
15-275	2015	R5	West	1,6,9,SP,76	PSTv-53	8	1	8	2	1	8	1	1	5	2	6	1	2	2	8	3	2	8
15-257	2015	R5	West	6,7,8,9,10,17,24,27,32,43,44,Tr1,Exp2	PSTv-41	1	1	8	8	8	8	8	1	7	8	8	8	8	8	1	8	8	1
15-266-Yr7	2015	R5	West	6,7,8,17,27,43,44,Exp2	PSTv-119	1	1	8	8	8	1	1	1	7	2	8	2	7	7	1	3	8	2
15-258	2015	R5	West	6,7,8,9,10,17,24,27,32,43,44,Tr1,Exp2	PSTv-41	1	1	8	8	8	8	8	1	7	8	8	8	8	8	1	8	8	1
15-256	2015	R5	West	6,7,8,9,17,27,43,44,Tr1,Exp2	PSTv-37	1	1	8	8	8	8	1	1	7	3	8	3	8	8	1	7	8	1
15-169	2015	R5	West	6,7,8,9,27,43,44,Tr1,Exp2	PSTv-36	1	1	8	8	8	8	1	1	3	3	8	3	8	8	1	7	8	3
15-92	2015	R6	West	6,7,8,9,17,27,43,44,Exp2	PSTv-52	1	1	8	8	8	8	2	1	8	2	8	3	8	8	1	3	8	1
15-89	2015	R6	West	6,7,8,9,17,27,43,44,Exp2	PSTv-52	1	1	8	8	8	8	1	1	7	2	8	2	8	8	1	3	8	1
15-91	2015	R6	West	6,7,8,9,17,27,43,44,Exp2	PSTv-52	1	1	8	8	8	8	1	1	8	2	8	2	8	8	1	3	8	1
15-86	2015	R6	West	6,7,8,9,17,27,43,44,Tr1,Exp2	PSTv-37	1	1	8	8	8	8	1	1	7	2	8	3	8	8	1	7	8	1
15-33	2015	R6	West	6,7,8,9,17,27,43,44,Tr1,Exp2	PSTv-37	1	1	8	8	8	8	1	1	7	3	8	3	8	8	1	7	8	1
15-32	2015	R6	West	6,7,8,9,17,27,43,44,Tr1,Exp2	PSTv-37	1	1	8	8	8	8	1	1	8	4	8	5	8	8	1	7	8	1
15-80	2015	R6	West	6,7,8,9,17,27,43,44,Tr1,Exp2	PSTv-37	1	1	8	8	8	8	1	1	8	3	8	3	8	8	1	7	8	1
15-78	2015	R6	West	6,7,8,9,17,27,43,44,Tr1,Exp2	PSTv-37	1	1	8	8	8	8	1	1	7	2	8	2	8	8	1	7	8	1
15-79	2015	R6	West	6,7,8,9,17,27,43,44,Tr1,Exp2	PSTv-37	1	1	8	8	8	8	1	1	7	2	8	2	8	8	1	7	8	1
15-76	2015	R6	West	6,7,8,9,17,27,43,44,Tr1,Exp2	PSTv-37	1	1	8	8	8	8	1	1	8	2	8	5	8	8	1	7	8	1
15-49	2015	R6	West	6,7,8,9,17,27,43,44,Tr1,Exp2	PSTv-37	1	1	8	8	8	8	1	1	7	2	8	3	8	8	1	7	8	1
15-35	2015	R6	West	6,7,8,9,17,27,43,44,Tr1,Exp2	PSTv-37	1	1	8	8	8	8	1	1	7	3	8	3	8	8	1	7	8	1
15-34	2015	R6	West	6,7,8,9,44,Tr1,Exp2	PSTv-30	1	1	8	8	8	8	1	1	5	4	5	3	5	8	1	7	7	1
15-50	2015	R6	West	6,7,8,9,17,27,43,44,Exp2	PSTv-52	1	1	8	8	8	8	1	1	8	3	8	3	8	8	1	5	8	1
15-31	2015	R6	West	6,7,8,9,17,27,43,44,Exp2	PSTv-52	1	1	8	8	8	8	2	1	8	3	8	2	8	8	1	3	8	1
15-81	2015	R6	West	6,7,8,9,17,27,43,44,Tr1,Exp2	PSTv-37	1	1	8	8	8	8	1	1	8	5	8	2	8	8	1	7	8	1
15-166	2015	R6	West	1,6,9,SP,76	PSTv-53	8	1	8	2	1	8	1	1	2	1	3	2	2	2	8	1	2	8
15-167	2015	R6	West	1,6,9,SP,76	PSTv-53	8	1	8	2	1	8	1	1	5	2	3	2	2	2	8	2	2	8
15-144	2015	R6	West	6,7,8,9,17,27,43,44,Tr1,Exp2	PSTv-37	1	1	8	8	8	8	1	1	8	2	8	2	8	8	1	7	8	1
15-143	2015	R6	West	6,7,8,9,17,27,43,44,Exp2	PSTv-52	1	1	8	8	8	8	2	1	8	3	8	3	8	8	1	6	8	1
15-145	2015	R6	West	6,7,8,9,17,27,43,44,Tr1,Exp2	PSTv-37	1	1	8	8	8	8	1	1	8	3	8	3	8	8	1	7	8	1
15-120	2015	R6	West	6,7,8,9,17,27,43,44,Exp2	PSTv-52	1	1	8	8	8	8	1	1	7	2	8	2	8	8	1	3	8	1
15-134-ST	2015	R6	West	/	PSTv-18	1	1	1	1	6	1	1	1	1	1	1	1	1	2	1	1	1	3
15-122	2015	R6	West	6,7,8,9,17,27,43,44,Exp2	PSTv-52	1	1	8	8	8	8	1	1	8	2	8	2	8	8	1	3	8	1
15-153	2015	R7	East	6,7,8,9,27,43,44,Exp2	PSTv-198	1	1	8	8	8	8	1	1	4	2	8	1	8	8	1	5	8	1
15-97	2015	R7	East	6,7,8,9,17,27,43,44,Tr1,Exp2	PSTv-37	1	1	8	8	8	8	2	1	8	3	8	3	8	8	1	7	8	2
15-27	2015	R7	East	6,7,8,9,17,27,43,44,Tr1,Exp2	PSTv-37	1	1	8	8	8	8	2	1	8	2	8	2	8	8	1	7	8	2
15-93	2015	R7	East	6,7,8,9,17,27,43,44,Exp2	PSTv-52	1	1	8	8	8	8	1	1	7	2	8	2	8	8	1	5	8	2
15-85	2015	R7	East	6,7,8,9,17,27,43,44,Exp2	PSTv-52	1	1	8	8	8	8	1	1	8	3	8	2	8	8	1	6	8	1
15-55	2015	R7	East	6,7,8,9,17,27,43,44,Tr1,Exp2	PSTv-37	1	1	8	8	8	8	1	1	8	3	8	2	8	8	1	7	8	1
15-54	2015	R7	East	6,7,8,9,17,27,43,44,Exp2	PSTv-52	1	1	8	8	8	8	1	1	8	2	8	2	8	8	1	6	8	1
15-52	2015	R7	East	6,7,8,9,17,27,43,44,Exp2	PSTv-52	1	1	8	8	8	8	1	1	8	2	8	2	8	8	1	5	8	1
15-37	2015	R7	East	6,7,8,9,17,27,43,44,Tr1,Exp2	PSTv-37	1	1	8	8	8	8	1	1	7	5	8	5	8	8	1	7	8	1
15-26	2015	R7	East	6,7,8,9,17,27,43,44,Exp2	PSTv-52	1	1	8	8	8	8	1	1	7	2	8	2	8	8	1	3	8	1
15-44	2015	R7	East	6,7,8,9,17,27,43,44,Tr1,Exp2	PSTv-37	1	1	8	8	8	8	1	1	7	2	8	5	8	8	1	7	8	1
15-37	2015	R7	East	6,7,8,9,17,27,43,44,Tr1,Exp2	PSTv-37	1	1	8	8	8	8	1	1	8	2	8	2	8	8	1	7	8	1
15-232	2015	R7	East	6,7,8,9,17,27,43,44,Tr1,Exp2	PSTv-37	1	1	8	8	8	8	2	1	7	3	8	3	8	8	1	7	8	1
15-127	2015	R7	East	6,7,8,9,17,27,43,44,Exp2	PSTv-52	1	1	8	8	8	8	1	1	7	2	8	2	8	8	1	3	8	1
15-153	2015	R7	East	6,7,8,9,27,43,44,Exp2	PSTv-198	1	1	8	8	8	8	1	1	4	2	8	1	8	8	1	5	8	1
15-149	2015	R7	East	6,7,8,9,27,43,44,Exp2	PSTv-198	1	1	8	8	8	8	1	1	3	2	8	2	8	8	1	3	8	1
15-94	2015	R7	East	6,7,8,9,17,27,43,44,Exp2	PSTv-52	1	1	8	8	8	8	1	1	8	1	8	2	8	8	1	3	8	1
15-151	2015	R7	East	6,7,8,9,17,27,43,44,Tr1,Exp2	PSTv-37	1	1	8	8	8	8	2	1	8	2	8	2	8	8	1	7	8	1
15-148	2015	R7	East	6,7,8,9,27,43,44,Exp2	PSTv-198	1	1	8	8	8	8	1	1	5	2	8	2	8	8	1	3	8	1
15-150	2015	R7	East	6,7,8,9,27,43,44,Exp2	PSTv-198	1	1	8	8	8	8	1	1	5	2	8	2	8	8	1	3	8	1
15-147	2015	R7	East	6,7,8,9,27,43,44,Exp2	PSTv-198	1	1	8	8	8	8	1	1	3	2	8	2	8	8	1	3	8	1
15-152	2015	R7	East	6,7,8,9,27,43,44,Exp2	PSTv-198	1	1	8	8	8	8	1	1	3	2	8	2	8	8	1	2	8	3
15-129	2015	R7	East	6,7,8,9,17,27,43,44,Exp2	PSTv-52	1	1	8	8	8	8	1	1	8	3	8	3	8	8	1	3	8	1
15-77	2015	R8	East	6,7,8,9,17,27,43,44,Exp2	PSTv-52	1	1	8	8	8	8	2	1	7	3	8	3	8	8	1	6	8	2
15-321	2015	R8	East	6,7,8,9,17,27,43,44,Exp2	PSTv-52	1	1	8	8	8	8	1	1	8	1	8	1	8	8	1	6	8	1
15-318	2015	R8	East	6,7,8,9,17,27,43,44,Exp2	PSTv-52	1	1	8	8	8	8	1	1	8	1	8	1	8	8	1	5	8	1
15-319	2015	R8	East	6,7,8,9,17,27,43,44,Exp2	PSTv-52	1	1	8	8	8	8	3	1	8	5	8	5	8	8	1	6	8	1
15-320	2015	R8	East	6,7,8,9,17,27,43,44,Exp2	PSTv-52	1	1	8	8	8	8	1	1	8	3	8	1	8	8	1	6	8	1
15-351-NG	2015	R8	East	6,7,8,9,17,27,43,44,Tr1,Exp2	PSTv-37	1	1	8	8	8	8	1	1	7	4	8	3	8	8	1	8	8	1
15-251	2015	R8	East	6,7,8,9,17,27,43,44,Exp2	PSTv-52	1	1	8	8	8	8	2	1	7	3	8	1	8	8	1	3	7	2
15-336	2015	R9	East	6,7,8,9,17,27,43,44,Tr1,Exp2	PSTv-37	1	1	8	8	8	8	1	1	8	4	8	4	8	8	1	7	8	1
15-288	2015	R9	East	6,7,8,9,17,27,43,44,Exp2	PSTv-52	1	1	8	8	8	8	1	1	7	1	8	3	8	8	1	3	8	1
15-340	2015	R9	East	6,7,8,9,17,27,43,44,Tr1,Exp2	PSTv-37	1	1	8	8	8	8	1	1	8	4	8	4	8	8	1	7	8	1
15-322	2015	R9	East	6,7,8,9,17,27,43,44,Exp2	PSTv-52	1	1	8	8	8	8	1	1	7	1	8	1	8	8	1	2	8	1
15-334	2015	R9	East	6,7,8,9,17,27,43,44,Tr1,Exp2	PSTv-37	1	1	8	8	8	8	1	1	8	4	8	4	8	8	1	7	8	1
15-243	2015	R9	East	6,7,8,9,17,27,43,44,Tr1,Exp2	PSTv-37	1	1	8	8	8	8	1	1	7	5	8	5	8	8	1	7	8	1
15-271	2015	R9	East	6,7,8,9,17,27,43,44,Tr1,Exp2	PSTv-37	1	1	8	8	8	8	2	1	8	2	8	1	8	8	1	7	8	1
15-240	2015	R9	East	6,7,8,9,17,27,43,44,Exp2	PSTv-52	1	1	8	8	8	8	2	1	8	2	8	2	8	8	1	5	8	1
15-98	2015	R10	East	6,7,8,9,17,27,43,44,Exp2	PSTv-52	1	1	8	8	8	8	1	1	8	2	8	2	8	8	1	3	8	1
15-100	2015	R10	East	6,7,8,9,17,27,43,44,Exp2	PSTv-52	1	1	8	8	8	8	1	1	8	2	8	2	8	8	1	3	8	2
15-99	2015	R10	East	6,7,8,9,17,27,43,44,Exp2	PSTv-52	1	1	8	8	8	8	2	1	8	3	8	3	8	8	1	3	8	2
15-101	2015	R10	East	6,7,8,9,17,27,43,44,Exp2	PSTv-52	1	1	8	8	8	8	1	1	7	2	8	3	8	8	1	3	8	1
15-131-Yr44	2015	R10	East	6,7,9,44,Exp2	PSTv-142	1	1	8	8	3	8	1	1	2	2	2	2	3	8	1	5	8	1
15-137	2015	R10	East	6,7,8,9,17,27,43,44,Tr1,Exp2	PSTv-37	1	1	8	8	8	8	1	1	8	2	8	2	8	8	1	7	8	1
15-171	2015	R11	East	6,7,8,9,27,44,Tr1,Exp2	PSTv-33	1	1	8	8	8	8	1	1	1	1	8	1	1	8	1	7	7	1
15-364	2015	R11	East	6,7,8,9,17,27,43,44,Exp2	PSTv-52	1	1	8	8	8	8	1	1	7	2	8	3	8	8	1	5	8	1
15-132	2015	R12	East	6,7,9,44,Exp2	PSTv-142	1	1	8	8	3	8	1	1	3	2	3	2	2	8	1	6	8	1
16-269	2016	R1	West	1,6,9,SP,76	PSTv-53	8	1	8	5	5	8	5	1	2	5	6	3	4	4	8	5	6	8
16-197	2016	R1	West	6,7,8,9,17,27,43,44,Tr1,Exp2	PSTv-37	1	1	8	8	8	8	1	1	7	2	8	2	8	8	1	7	8	2
16-271	2016	R1	West	1,6,9,SP,76	PSTv-53	8	1	8	2	1	8	1	1	2	3	2	4	2	2	8	1	3	8
16-196	2016	R1	West	6,7,8,9,10,17,24,27,32,43,44,Tr1,Exp2	PSTv-41	1	1	8	8	8	8	8	1	8	8	8	8	8	8	1	7	8	1
16-193	2016	R1	West	6,7,8,9,27,43,44,Exp2	PSTv-198	1	1	8	8	8	8	1	1	3	1	8	1	8	8	1	5	8	1
16-195	2016	R1	West	6,7,8,9,17,27,43,44,Tr1,Exp2	PSTv-37	1	1	8	8	8	8	2	1	8	4	8	4	8	8	1	7	8	3
16-272	2016	R1	West	1,6,9,SP,76	PSTv-53	8	1	8	3	5	8	1	1	2	1	3	1	2	2	8	1	2	8
16-270	2016	R1	West	1,6,9,SP,76	PSTv-53	8	1	8	2	2	8	1	1	2	1	5	2	2	2	8	1	2	8
16-225	2016	R1	West	/	PSTv-18	5	1	5	3	5	2	1	1	1	1	2	1	1	2	1	1	2	5
16-214	2016	R1	West	6,7,8,9,27,43,44,Exp2	PSTv-198	1	1	8	8	8	8	1	1	3	3	8	3	8	8	1	6	8	3
16-224	2016	R1	West	6,7,8,9,17,27,43,44,Exp2	PSTv-52	1	1	8	8	8	8	1	1	7	3	8	3	8	8	1	3	8	1
16-192	2016	R1	West	6,7,8,9,17,27,43,44,Tr1,Exp2	PSTv-37	1	1	8	8	8	8	1	1	7	1	7	1	8	8	1	7	8	3
16-213	2016	R1	West	6,7,8,9,17,27,43,44,Tr1,Exp2	PSTv-37	1	1	8	8	8	8	2	1	7	3	8	3	8	8	1	7	8	2
16-273	2016	R1	West	1,6,7,8,9,17,27,43,44,SP,Exp2,76	PSTv-17	8	1	8	8	8	8	1	1	7	3	8	3	7	8	8	3	8	8
16-226	2016	R1	West	6,7,27,43,44,Exp2	PSTv-221	1	1	8	8	3	1	1	1	3	1	7	1	8	8	1	2	8	1
16-113	2016	R1	West	6,7,8,9,10,24,27,32,43,44,Tr1,Exp2	PSTv-40	1	1	8	8	8	8	8	1	3	8	8	8	8	8	1	7	8	5
16-115	2016	R1	West	6,7,8,9,27,43,44,Exp2	PSTv-198	1	1	8	8	8	8	1	1	5	2	8	2	8	8	1	3	8	2
16-105	2016	R1	West	6,7,8,9,27,43,44,Exp2	PSTv-198	1	1	8	8	8	8	1	1	1	2	8	1	8	8	1	2	8	2
16-108	2016	R1	West	6,7,8,9,17,27,43,44,Tr1,Exp2	PSTv-37	1	1	8	8	8	8	2	1	7	3	7	3	8	8	6	8	8	2
16-114	2016	R1	West	6,7,8,9,27,43,44,Exp2	PSTv-198	1	1	8	8	8	8	1	1	2	1	8	1	8	8	1	6	8	1
16-111	2016	R1	West	1,6,9,76	PSTv-48	8	1	8	2	1	8	1	1	1	1	2	1	2	2	1	1	2	8
16-101	2016	R1	West	1,6,9,SP,76	PSTv-53	8	1	8	2	2	8	1	1	3	1	5	1	2	2	8	1	2	8
16-109	2016	R1	West	6,7,8,9,17,27,43,44,Exp2	PSTv-52	1	1	8	8	8	8	1	1	7	2	7	2	8	8	1	3	8	2
16-112	2016	R1	West	6,7,8,9,27,43,44,Exp2	PSTv-198	1	1	8	8	8	8	1	1	5	2	8	1	8	8	1	3	8	2
16-112	2016	R1	West	6,7,8,9,10,24,27,32,43,44,Tr1,Exp2	PSTv-40	1	1	8	8	8	8	8	1	3	8	8	8	8	8	1	7	8	5
16-102	2016	R1	West	1,6,9,76	PSTv-48	8	1	8	2	2	8	1	1	1	1	2	1	2	2	1	1	2	8
16-107	2016	R1	West	1,6,9,SP,76	PSTv-53	8	1	8	3	1	8	1	1	3	1	1	1	2	2	8	3	2	8
16-106	2016	R1	West	6,7,8,9,27,43,44,Exp2	PSTv-198	1	1	8	8	8	8	1	1	2	1	8	1	8	8	1	5	8	2
16-104	2016	R1	West	6,7,8,9,27,43,44,Exp2	PSTv-198	1	1	8	8	8	8	1	1	1	1	8	1	8	8	1	3	8	2
16-184	2016	R1	West	6,7,8,9,27,43,44,Exp2	PSTv-198	1	1	8	8	8	8	1	1	1	1	8	2	8	8	1	2	8	1
16-103	2016	R1	West	1,6,9,27,SP,76	PSTv-120	8	1	8	2	1	8	1	1	1	1	7	1	2	1	8	1	2	8
16-116	2016	R1	West	6,7,8,9,27,43,44,Exp2	PSTv-198	1	1	8	8	8	8	1	1	2	2	8	2	8	8	1	5	8	2
16-192	2016	R1	West	6,7,8,9,17,27,43,44,Tr1,Exp2	PSTv-37	1	1	8	8	8	8	1	1	7	1	7	1	8	8	1	7	8	3
16-182	2016	R1	West	6,7,8,9,27,43,44,Exp2	PSTv-198	1	1	8	8	8	8	1	1	2	1	8	1	8	8	1	2	8	1
16-113	2016	R1	West	6,7,8,9,10,24,27,32,43,44,Tr1,Exp2	PSTv-40	1	1	8	8	8	8	8	1	3	8	8	8	8	8	1	7	8	5
16-185	2016	R1	West	6,7,8,9,27,43,44,Exp2	PSTv-198	1	1	8	8	8	8	1	1	2	2	8	2	8	8	1	2	8	3
16-114	2016	R1	West	6,7,8,9,27,43,44,Exp2	PSTv-198	1	1	8	8	8	8	1	1	2	1	8	1	8	8	1	6	8	1
16-181	2016	R1	West	6,7,8,9,27,43,44,Exp2	PSTv-198	1	1	8	8	8	8	1	1	2	1	8	1	8	8	1	3	8	3
16-342	2016	R1	West	6,7,8,9,17,27,43,44,Tr1,Exp2	PSTv-37	1	1	8	8	8	8	1	1	8	3	8	3	8	8	1	7	8	1
16-269	2016	R1	West	1,6,9,SP,76	PSTv-53	8	1	8	5	5	8	5	1	2	5	6	3	4	4	8	5	6	8
16-341	2016	R1	West	6,7,8,17,27,43,44,Tr1,Exp2	PSTv-101	1	1	8	8	8	1	1	1	7	2	8	1	8	8	1	7	8	3
16-338	2016	R1	West	6,7,8,9,17,27,43,44,Tr1,Exp2	PSTv-37	1	1	8	8	8	8	1	1	7	2	8	3	8	8	1	7	8	1
16-113	2016	R1	West	6,7,8,9,10,24,27,32,43,44,Tr1,Exp2	PSTv-40	1	1	8	8	8	8	8	1	3	8	8	8	8	8	1	7	8	5
16-153	2016	R1	West	1,6,9,76	PSTv-48	8	1	8	1	1	8	1	1	1	1	3	1	2	3	1	1	2	8
16-150	2016	R1	West	1,6,7,9,27,43,44,Exp2,76	PSTv-71	8	1	8	8	3	8	1	1	3	1	8	1	8	8	1	1	8	8
16-054	2016	R1	West	1,6,9,SP,76	PSTv-53	8	1	8	5	1	8	1	1	2	1	5	2	2	2	8	1	2	8
16-157	2016	R1	West	/	PSTv-18	1	1	1	1	1	1	1	1	1	1	1	1	1	4	1	1	2	3
16-055	2016	R1	West	6,7,8,9,17,27,43,44,Tr1,Exp2	PSTv-37	1	1	8	8	8	8	1	1	7	2	8	2	8	8	1	7	8	2
16-053	2016	R1	West	6,7,8,9,17,27,43,44,Tr1,Exp2	PSTv-37	1	1	8	8	8	8	1	1	7	2	8	2	8	8	1	7	8	1
16-156	2016	R1	West	1,6,9,SP,76	PSTv-53	8	1	8	2	1	8	1	1	2	1	5	2	2	3	8	1	2	8
16-058	2016	R1	West	1,6,9,SP,76	PSTv-53	8	1	8	4	1	8	1	1	2	1	5	1	2	5	8	1	2	8
16-152	2016	R1	West	1,6,9,SP,76	PSTv-53	8	1	8	2	1	8	1	1	2	1	5	1	2	2	8	1	1	8
16-057	2016	R1	West	6,7,8,9,17,27,43,44,Exp2	PSTv-52	1	1	8	8	8	8	1	1	7	2	7	2	8	8	1	5	8	1
16-110	2016	R1	West	1,6,7,8,9,17,27,43,44,SP,Exp2,76	PSTv-17	8	1	8	7	8	8	1	1	7	2	8	2	7	8	7	5	8	8
16-052	2016	R1	West	1,6,8,9,17,27,76	PSTv-3	8	1	8	2	8	8	1	1	7	2	7	1	3	3	1	3	3	8
16-066	2016	R1	West	/	PSTv-18	1	1	1	1	3	1	1	1	1	1	1	1	1	3	1	1	1	1
16-154	2016	R1	West	1,6,9,76	PSTv-48	8	1	8	2	1	8	1	1	1	1	3	1	2	3	1	1	2	8
16-065	2016	R1	West	/	PSTv-18	1	1	1	1	3	1	1	1	2	1	1	1	1	3	1	1	1	1
16-341	2016	R1	West	6,7,8,17,27,43,44,Tr1,Exp2	PSTv-101	1	1	8	8	8	1	1	1	7	2	8	1	8	8	1	7	8	3
16-390	2016	R1	West	1,6,9,17,27,44,SP,76	PSTv-212	8	1	8	4	5	8	1	1	7	1	7	1	2	7	8	1	2	8
16-389	2016	R1	West	1,6,9,17,27,SP,76	PSTv-4	8	1	8	3	1	8	1	1	7	1	8	1	3	3	8	1	2	8
16-208	2016	R1	West	6,7,8,9,17,27,43,44,Exp2	PSTv-52	1	1	8	8	8	8	1	1	7	5	8	5	8	8	1	5	8	1
16-187	2016	R1	West	6,7,8,9,27,43,44,Exp2	PSTv-198	1	1	8	8	8	8	1	1	2	2	8	1	8	8	1	3	8	5
16-119	2016	R1	West	6,7,8,9,17,27,43,44,Exp2	PSTv-52	1	1	8	8	8	8	1	1	7	1	8	2	8	8	1	6	8	3
16-118	2016	R1	West	6,7,8,9,17,27,43,44,Tr1,Exp2	PSTv-37	1	1	8	8	8	8	1	1	7	3	8	3	8	8	1	7	8	1
16-126	2016	R1	West	6,7,8,9,17,27,43,44,Tr1,Exp2	PSTv-37	1	1	8	8	8	8	1	1	7	2	8	1	8	8	1	7	7	3
16-123	2016	R1	West	6,7,8,9,17,27,43,44,Tr1,Exp2	PSTv-37	1	1	8	8	8	8	1	1	7	1	8	2	8	8	1	7	8	2
16-394	2016	R1	West	1,6,7,8,9,17,27,43,44,SP,76	PSTv-13	7	1	7	7	7	7	1	1	7	6	7	6	7	7	8	5	4	7
16-194	2016	R1	West	6,7,8,9,17,27,43,44,Tr1,Exp2	PSTv-37	1	1	8	8	8	8	1	1	7	1	8	1	8	8	1	7	8	3
16-203	2016	R1	West	6,7,8,9,17,27,43,44,Exp2	PSTv-52	1	1	8	8	8	8	1	1	7	1	8	1	8	8	1	5	8	3
16-128	2016	R1	West	6,7,8,9,17,27,43,44,Exp2	PSTv-52	1	1	8	8	8	8	1	1	7	2	8	2	8	8	1	4	8	3
16-122	2016	R1	West	6,7,8,9,17,27,43,44,Tr1,Exp2	PSTv-37	1	1	8	8	8	8	1	1	7	3	8	3	8	8	1	8	8	3
16-022	2016	R1	West	6,7,8,9,17,27,43,44,Exp2	PSTv-52	1	1	8	8	8	8	2	1	7	3	8	3	8	8	1	1	8	1
16-020	2016	R1	West	/	PSTv-18	6	1	1	2	5	1	1	1	1	1	1	1	1	2	1	1	1	3
16-016	2016	R1	West	6,7,8,9,17,27,43,44,Exp2	PSTv-52	1	1	8	8	8	8	2	1	7	3	8	3	8	8	1	3	8	1
16-009	2016	R1	West	1,7,9,44,76	PSTv-140	7	1	3	7	6	7	1	1	1	1	2	1	2	8	1	1	3	7
16-023	2016	R1	West	/	PSTv-18	1	1	2	1	2	5	1	1	1	1	1	1	1	5	1	1	2	3
16-019	2016	R1	West	/	PSTv-18	1	1	1	1	5	1	1	1	3	1	1	1	1	2	1	1	1	3
16-006	2016	R1	West	1,7,9,44,76	PSTv-140	8	1	1	8	1	8	1	1	1	1	1	1	1	8	1	1	3	7
16-021	2016	R1	West	/	PSTv-18	2	1	2	2	3	1	1	1	2	1	1	1	1	3	1	1	2	3
16-012	2016	R1	West	1,7,9,44,76	PSTv-140	8	1	1	8	2	8	1	1	1	1	3	1	1	8	1	1	3	7
16-117	2016	R1	West	6,7,8,9,17,27,43,44,Tr1,Exp2	PSTv-37	1	1	8	8	8	8	1	1	7	3	8	3	8	8	1	7	8	2
16-010	2016	R1	West	1,7,9,44,76	PSTv-140	8	1	2	8	6	8	1	1	1	1	2	1	2	8	1	1	3	8
16-007	2016	R1	West	1,6,9,SP,76	PSTv-53	8	1	8	3	2	8	1	1	6	1	5	2	2	5	8	1	2	8
16-011	2016	R1	West	1,7,9,44,76	PSTv-140	8	1	1	8	5	8	1	1	1	1	5	1	1	8	1	1	1	7
16-015	2016	R1	West	6,7,8,9,17,27,43,44,Exp2	PSTv-52	1	1	8	8	8	8	2	1	7	2	8	5	8	8	1	5	8	1
16-191	2016	R1	West	6,7,8,9,17,27,43,44,Exp2	PSTv-52	1	1	8	8	8	8	1	1	7	1	8	3	8	8	1	3	8	3
16-121	2016	R1	West	1,6,9,17,27,SP,76	PSTv-4	8	1	8	6	1	8	1	1	7	1	7	2	2	2	8	1	1	8
16-014	2016	R1	West	6,7,8,9,17,27,43,44,Tr1,Exp2	PSTv-37	1	1	8	8	8	8	2	1	7	2	8	2	8	8	1	7	8	2
16-013	2016	R1	West	6,7,8,9,17,27,43,44,Exp2	PSTv-52	1	1	8	8	8	7	2	1	7	3	7	3	8	8	1	3	8	1
16-024	2016	R1	West	/	PSTv-18	1	1	1	2	5	1	1	1	1	1	1	1	1	3	1	1	1	1
16-67	2016	R1	West	1,6,7,8,9,17,27,43,44,Tr1,Exp2,76	PSTv-14	9	2	9	9	9	9	2	1	8	4	9	3	9	9	0	8	9	9
16-68	2016	R1	West	6,7,8,9,17,27,43,44,Tr1,Exp2	PSTv-37	2	2	9	9	9	9	2	0	8	4	9	5	8	9	0	8	8	5
16-69	2016	R1	West	6,7,8,9,17,27,43,44,Tr1,Exp2	PSTv-37	0	0	9	9	9	9	2	0	9	3	9	4	8	9	0	8	9	3
16-70	2016	R1	West	1,6,9,17,27,SP,76	PSTv-4	8	1	8	6	3	8	2	0	8	3	8	3	5	6	8	4	4	8
16-71	2016	R1	West	1,6,7,8,9,17,27,43,44,Tr1,Exp2,76	PSTv-14	9	0	9	9	9	9	2	0	9	4	9	4	8	9	0	8	8	9
16-73	2016	R1	West	6,7,8,9,17,27,43,44,Tr1,Exp2	PSTv-37	2	2	9	9	9	9	2	0	8	3	9	4	9	9	0	8	8	2
16-74	2016	R1	West	1,6,7,8,9,17,27,43,44,SP,Tr1,Exp2,76	PSTv-220	9	1	9	8	8	9	2	0	8	3	8	3	8	7	8	9	9	9
16-75	2016	R1	West	6,7,8,9,10,17,24,27,32,43,44,Tr1,Exp2	PSTv-41	1	2	9	9	8	9	9	1	8	8	8	8	8	8	1	8	8	3
16-77	2016	R1	West	1,6,7,8,9,17,27,43,44,Tr1,Exp2	PSTv-47	7	2	8	7	8	9	2	1	8	3	8	3	8	7	0	7	8	6
16-78	2016	R1	West	6,7,8,9,17,27,43,44,Tr1,Exp2	PSTv-37	2	2	9	9	9	9	2	0	8	4	9	4	9	9	0	8	8	2
16-99	2016	R1	West	6,7,8,9,17,27,43,44,Tr1,Exp2	PSTv-37	0	2	8	9	9	9	2	0	9	3	9	3	9	9	0	8	9	2
16-418	2016	R2	West	6,7,8,9,17,27,43,44,Tr1,Exp2	PSTv-37	2	3	9	9	9	9	2	0	9	3	8	3	9	9	0	8	8	0
16-311	2016	R2	West	6,7,8,9,17,27,43,44,Exp2	PSTv-52	1	1	8	8	8	8	1	1	7	2	8	2	8	8	1	5	8	2
16-313	2016	R2	West	6,7,8,9,17,27,43,44,Tr1,Exp2	PSTv-37	1	1	8	8	8	8	1	1	7	5	8	5	8	8	1	7	8	1
16-315	2016	R2	West	6,7,8,9,10,17,24,27,32,43,44,Exp2	PSTv-72	1	1	8	8	8	8	8	1	7	8	8	7	8	8	1	3	8	1
16-314	2016	R2	West	6,7,8,9,17,27,43,44,Exp2	PSTv-52	1	1	8	8	8	8	1	1	7	3	8	3	8	8	1	6	8	1
16-290	2016	R2	West	6,7,8,9,27,43,44,Exp2	PSTv-198	1	1	8	8	8	8	1	1	5	3	8	5	8	8	1	5	8	1
16-312	2016	R2	West	6,7,8,9,10,27,43,44,Tr1,Exp2	PSTv-109	1	1	8	8	8	8	8	1	2	2	8	2	8	8	1	7	8	1
16-289	2016	R2	West	6,7,8,9,17,27,43,44,Exp2	PSTv-52	1	1	8	8	8	8	1	1	8	3	8	3	8	8	1	3	8	1
16-293	2016	R2	West	6,7,8,9,10,17,24,27,32,43,44,Tr1,Exp2	PSTv-41	1	1	8	8	8	8	8	1	7	8	8	8	8	8	1	7	8	2
16-220	2016	R2	West	6,7,8,9,27,43,44,Exp2	PSTv-198	1	1	8	8	8	8	1	1	5	1	8	1	8	8	1	3	8	3
16-312	2016	R2	West	6,7,8,9,10,27,43,44,Tr1,Exp2	PSTv-109	1	1	8	8	8	8	8	1	2	2	8	2	8	8	1	7	8	1
16-223	2016	R2	West	6,7,8,9,17,24,27,32,43,44,Tr1,Exp2	PSTv-239	1	1	8	8	8	8	1	1	7	7	8	7	8	8	1	7	8	2
16-222	2016	R2	West	6,7,8,9,17,24,27,32,43,44,Tr1,Exp2	PSTv-239	1	1	8	8	8	8	1	1	8	7	8	7	8	8	1	7	8	1
16-221	2016	R2	West	6,7,8,9,17,27,43,44,Tr1,Exp2	PSTv-37	1	1	8	8	8	8	1	1	7	5	8	5	8	8	1	7	8	1
16-215	2016	R3	West	6,7,8,9,17,27,43,44,Exp2	PSTv-52	1	1	8	8	8	8	1	1	7	1	8	1	8	8	1	5	8	3
16-323	2016	R3	West	6,7,8,9,10,24,27,32,43,44,Tr1,Exp2	PSTv-40	1	1	8	8	8	8	8	1	5	8	8	8	8	8	1	7	8	1
16-326	2016	R3	West	6,7,8,9,10,24,27,32,43,44,Tr1,Exp2	PSTv-40	1	1	8	8	8	8	8	1	5	8	8	8	8	8	1	7	8	1
16-325	2016	R3	West	6,7,8,9,10,24,27,32,43,44,Tr1,Exp2	PSTv-40	1	1	8	8	8	8	8	1	3	8	8	8	8	8	1	7	8	3
16-324	2016	R3	West	6,7,8,9,10,17,27,43,44,Tr1,Exp2	PSTv-39	1	1	8	8	8	8	7	1	7	3	8	6	8	8	1	8	8	1
16-301	2016	R3	West	6,7,8,9,17,27,43,44,Exp2	PSTv-52	1	1	8	8	8	8	1	1	7	2	8	2	8	8	1	3	8	1
16-049	2016	R3	West	6,7,8,9,17,27,43,44,Tr1,Exp2	PSTv-37	1	1	8	8	8	8	1	1	7	2	8	2	8	8	1	7	8	2
16-047	2016	R3	West	6,7,8,9,17,27,43,44,Tr1,Exp2	PSTv-37	1	1	8	8	8	8	1	1	7	2	8	2	8	8	1	8	8	5
16-064	2016	R3	West	6,7,8,9,27,43,44,Exp2	PSTv-198	1	1	8	8	8	8	1	1	5	2	8	2	8	8	1	5	8	2
16-254	2016	R4	West	6,7,8,9,10,17,24,27,32,43,44,Tr1,Exp2	PSTv-41	1	1	8	8	8	8	8	1	7	7	8	7	8	8	1	7	8	1
16-255	2016	R4	West	6,7,8,9,27,43,44,Exp2	PSTv-198	1	1	8	8	8	8	1	1	3	2	8	2	8	8	1	3	8	2
16-254	2016	R4	West	6,7,8,9,10,17,24,27,32,43,44,Tr1,Exp2	PSTv-41	1	1	8	8	8	8	8	1	7	7	8	7	8	8	1	7	8	1
16-348	2016	R4	West	6,10,17,24,32	PSTv-67	1	1	7	2	1	2	7	1	7	8	3	8	2	2	1	2	2	1
16-343	2016	R4	West	6,7,8,9,10,17,24,27,32,43,44,Exp2	PSTv-72	1	1	8	8	8	8	8	1	7	8	8	8	8	8	1	5	8	1
16-345	2016	R4	West	6,7,8,9,10,17,24,27,32,43,44,Tr1,Exp2	PSTv-41	1	1	8	8	8	8	8	1	7	8	8	8	8	8	1	7	8	1
16-346	2016	R4	West	6,7,8,9,10,17,24,27,32,43,44,Tr1,Exp2	PSTv-41	1	1	8	8	8	8	8	1	7	8	8	8	8	8	1	7	8	1
16-344	2016	R4	West	6,7,8,9,10,24,27,32,43,44,Tr1,Exp2	PSTv-40	1	1	8	8	8	8	8	1	3	8	8	8	8	8	1	7	8	1
16-039	2016	R5	West	6,7,8,9,17,27,43,44,Tr1,Exp2	PSTv-37	1	1	8	8	8	8	1	1	7	2	7	2	8	8	1	7	8	3
16-038	2016	R5	West	6,7,8,9,10,17,27,43,44,Tr1,Exp2	PSTv-39	1	1	8	8	8	8	8	1	7	3	7	5	8	8	1	7	8	3
16-040	2016	R5	West	6,7,8,9,10,17,27,43,44,Tr1,Exp2	PSTv-39	1	1	8	8	8	8	8	1	7	5	7	2	8	8	1	7	8	3
16-036	2016	R5	West	6,7,8,9,17,27,43,44,Exp2	PSTv-52	1	1	8	8	8	8	1	1	7	3	7	2	8	8	1	5	8	2
16-038	2016	R5	West	6,7,8,9,10,17,27,43,44,Tr1,Exp2	PSTv-39	1	1	8	8	8	8	8	1	7	3	7	5	8	8	1	7	8	3
16-034	2016	R5	West	6,7,8,9,27,43,44,Exp2	PSTv-198	1	1	8	8	8	8	1	1	5	2	7	2	8	8	1	5	8	3
16-033	2016	R5	West	6,7,8,17,43,44,Exp2	PSTv-75	1	1	8	8	8	1	1	1	7	1	5	1	8	8	1	1	8	1
16-037	2016	R5	West	1,6,9,SP,76	PSTv-53	8	1	8	3	1	8	1	1	3	2	6	2	3	3	8	1	2	8
16-031	2016	R5	West	6,7,8,9,10,17,24,27,32,43,44,Tr1,Exp2	PSTv-41	1	1	8	8	8	8	8	1	8	8	8	8	8	8	1	7	8	2
16-032	2016	R5	West	6,7,8,9,17,27,43,44,Exp2	PSTv-52	1	1	8	8	8	7	1	1	7	1	7	1	8	8	1	1	8	2
16-035	2016	R5	West	6,7,8,9,27,43,44,Exp2	PSTv-198	1	1	8	8	8	8	1	1	5	2	7	3	8	8	1	3	8	2
16-173	2016	R5	West	6,7,8,9,27,43,44,Exp2	PSTv-198	1	1	8	8	8	8	1	1	2	1	8	2	8	8	1	2	8	1
16-172	2016	R5	West	6,7,8,9,17,27,43,44,Exp2	PSTv-52	1	1	8	8	8	8	1	1	7	1	7	1	7	7	1	1	8	3
16-175	2016	R5	West	6,7,8,9,10,24,27,32,43,44,Tr1,Exp2	PSTv-40	1	1	8	8	8	8	7	1	2	8	8	8	8	8	1	7	8	3
16-174	2016	R5	West	6,7,8,9,27,43,44,Exp2	PSTv-198	1	1	8	7	7	8	1	1	2	1	8	1	8	8	1	3	8	3
16-036	2016	R5	West	6,7,8,9,17,27,43,44,Exp2	PSTv-52	1	1	8	8	8	8	1	1	7	3	7	2	8	8	1	5	8	2
16-032	2016	R5	West	6,7,8,9,17,27,43,44,Exp2	PSTv-52	1	1	8	8	8	7	1	1	7	1	7	1	8	8	1	1	8	2
16-37	2016	R5	West	1,6,9,SP,76	PSTv-53	8	1	8	3	1	8	1	1	3	2	6	2	3	3	8	1	2	8
16-331	2016	R6	West	6,7,8,9,10,17,24,27,32,43,44,Exp2	PSTv-72	1	1	8	8	8	8	8	1	7	8	8	8	8	8	1	5	8	1
16-249	2016	R6	West	1,7,8,9,27,44,76	PSTv-43	8	1	2	8	8	8	1	1	2	1	7	1	2	8	1	1	2	8
16-245	2016	R6	West	/	PSTv-18	1	1	1	3	3	1	1	1	1	1	1	1	1	1	1	1	1	1
16-244	2016	R6	West	6,7,8,9,27,43,44,Exp2	PSTv-198	1	1	8	8	8	8	1	1	3	2	8	2	8	8	1	1	8	1
16-247	2016	R6	West	1,6,9,SP,76	PSTv-53	8	1	8	2	2	8	1	1	1	1	3	1	2	2	8	1	3	8
16-282	2016	R6	West	6,7,8,9,27,43,44,Exp2	PSTv-198	1	1	8	8	8	8	1	1	3	2	8	2	8	8	1	3	8	1
16-148	2016	R6	West	/	PSTv-18	1	1	1	1	2	1	1	1	1	1	1	1	1	2	1	1	1	2
16-139	2016	R6	West	1,6,7,9,17,27,43,44,SP,Exp2,76	PSTv-15	8	1	8	8	1	8	1	1	7	1	8	1	8	8	8	1	8	8
16-140	2016	R6	West	1,6,9,SP,76	PSTv-53	8	1	8	2	1	8	1	1	4	1	5	1	3	3	8	1	2	8
16-138	2016	R6	West	1,6,9,SP,76	PSTv-53	8	1	8	2	1	8	1	1	2	2	5	1	2	2	8	1	2	8
16-141	2016	R6	West	1,6,9,SP,76	PSTv-53	8	1	8	2	1	8	1	2	2	2	5	2	2	2	8	1	2	8
16-242	2016	R6	West	/	PSTv-18	5	1	3	3	4	1	1	1	1	1	1	1	1	1	1	1	1	5
16-144	2016	R6	West	1,6,7,8,9,17,27,43,44,SP,Exp2,76	PSTv-17	8	1	8	8	8	8	1	1	7	2	8	2	8	8	8	5	8	8
16-142	2016	R6	West	1,6,9,SP,76	PSTv-53	8	1	8	2	1	8	1	1	1	2	6	1	2	3	8	1	2	8
16-143	2016	R6	West	1,6,7,8,9,17,27,43,44,Exp2,76	PSTv-11	8	1	8	8	8	8	1	1	7	2	8	1	8	8	1	5	8	8
16-147	2016	R6	West	6,7,8,9,17,27,43,44,Tr1,Exp2	PSTv-37	1	1	8	8	8	8	1	1	7	2	8	2	8	8	1	7	8	1
16-145	2016	R6	West	1,6,9,SP,76	PSTv-53	8	1	8	3	1	8	1	1	5	1	6	2	2	2	8	1	2	8
16-279	2016	R7	East	6,7,8,9,27,43,44,Exp2	PSTv-198	1	1	8	8	8	8	1	1	5	2	8	2	8	8	1	6	8	1
16-219	2016	R7	East	6,7,8,9,17,27,43,44,Exp2	PSTv-52	1	1	8	8	8	8	2	1	8	3	8	3	8	8	1	6	8	2
16-217	2016	R7	East	6,7,8,9,17,27,43,44,Exp2	PSTv-52	1	1	8	8	8	8	2	1	7	2	8	2	8	8	1	3	8	1
16-281	2016	R7	East	6,7,8,9,17,27,43,44,Exp2	PSTv-52	1	1	8	8	8	8	1	1	7	1	8	3	8	8	1	5	8	1
16-278	2016	R7	East	6,7,8,9,17,27,43,44,Exp2	PSTv-52	1	1	8	8	8	8	1	1	7	2	8	2	8	8	1	5	8	1
16-218	2016	R7	East	6,7,8,9,17,27,43,44,Exp2	PSTv-52	1	1	8	8	8	8	1	1	7	3	8	3	8	8	1	6	8	1
16-280	2016	R7	East	6,7,8,9,17,27,43,44,Exp2	PSTv-52	1	1	8	8	8	8	1	1	7	2	8	2	8	8	1	5	8	1
16-041	2016	R7	East	6,7,8,9,17,27,43,44,Exp2	PSTv-52	1	1	8	8	8	8	1	1	7	3	8	3	8	8	1	6	8	3
16-043	2016	R7	East	6,7,8,9,17,27,43,44,Tr1,Exp2	PSTv-37	1	1	8	8	8	8	1	1	7	3	8	3	8	8	1	7	8	3
16-044	2016	R7	East	6,7,8,9,17,27,43,44,Tr1,Exp2	PSTv-37	1	1	8	8	8	8	1	1	7	3	8	3	8	8	1	7	8	3
16-029	2016	R7	East	6,7,8,9,17,27,43,44,Exp2	PSTv-52	1	1	8	8	8	8	2	1	7	1	8	2	8	8	1	1	8	1
16-026	2016	R7	East	6,7,8,9,17,27,43,44,Exp2	PSTv-52	1	1	8	8	8	8	2	1	7	3	8	3	8	8	1	5	8	3
16-028	2016	R7	East	6,7,8,9,17,27,43,44,Exp2	PSTv-52	1	1	8	8	8	7	1	1	7	2	8	2	8	8	1	3	8	1
16-030	2016	R7	East	6,7,8,9,17,27,43,44,Exp2	PSTv-52	1	1	8	8	8	8	1	1	7	2	8	2	8	8	1	5	8	2
16-027	2016	R7	East	6,7,8,9,17,27,43,44,Exp2	PSTv-52	1	1	8	8	8	8	2	1	7	2	8	2	8	8	1	5	8	2
16-171	2016	R7	East	6,7,8,9,17,27,43,44,Exp2	PSTv-52	1	1	8	8	8	8	1	1	7	2	8	1	8	8	1	3	8	3
16-167	2016	R7	East	6,7,8,9,27,43,44,Exp2	PSTv-198	1	1	8	8	8	8	1	1	2	1	8	1	8	8	1	1	8	1
16-051	2016	R7	East	6,7,8,9,27,43,44,Tr1,Exp2	PSTv-36	1	1	8	8	8	8	1	1	5	2	8	2	8	8	1	7	8	2
16-061	2016	R7	East	6,7,8,9,17,27,43,44,Tr1,Exp2	PSTv-37	1	1	8	8	8	8	1	1	7	3	8	3	8	8	1	7	8	3
16-060	2016	R7	East	6,7,8,9,17,27,43,44,Tr1,Exp2	PSTv-37	1	1	8	8	8	8	1	1	7	2	8	2	8	8	1	7	8	1
16-059	2016	R7	East	6,7,8,9,17,27,43,44,Tr1,Exp2	PSTv-37	1	1	8	8	8	8	1	1	7	3	8	3	8	8	1	7	8	3
16-062	2016	R7	East	6,7,8,9,17,27,43,44,Exp2	PSTv-52	1	1	8	8	8	8	1	1	7	2	8	2	8	8	1	3	8	2
16-002	2016	R7	East	6,7,8,9,17,27,43,44,Exp2	PSTv-52	1	1	8	8	8	8	1	1	7	2	8	3	8	8	1	5	8	1
16-005	2016	R7	East	6,7,8,9,43,44,Exp2	PSTv-284	1	1	8	8	7	8	1	1	1	2	2	1	8	8	1	4	8	1
16-004	2016	R7	East	6,7,8,9,17,27,43,44,Tr1,Exp2	PSTv-37	1	1	8	8	8	8	1	1	7	2	8	3	8	8	1	7	7	1
16-287	2016	R8	East	6,7,8,9,17,27,43,44,Tr1,Exp2	PSTv-37	1	1	8	8	8	8	2	1	8	4	8	4	8	8	1	7	8	2
16-210	2016	R8	East	6,7,8,9,17,27,43,44,Tr1,Exp2	PSTv-37	1	1	8	8	8	8	1	1	7	2	8	2	8	8	1	7	8	1
16-211	2016	R8	East	6,7,8,9,17,27,43,44,Tr1,Exp2	PSTv-37	1	1	8	8	8	8	2	1	8	3	8	3	8	8	1	7	8	2
16-305	2016	R8	East	6,7,8,9,17,27,43,44,Exp2	PSTv-52	1	1	8	8	8	8	1	1	7	2	8	3	8	8	1	5	8	1
16-275	2016	R8	East	1,7,9,44,76	PSTv-140	8	1	2	8	5	8	1	1	3	1	5	1	2	8	1	1	5	8
16-045	2016	R8	East	6,7,8,9,17,27,43,44,Tr1,Exp2	PSTv-37	1	1	8	8	8	8	1	1	7	2	8	3	8	8	1	7	8	1
16-046	2016	R8	East	6,7,8,9,17,27,43,44,Tr1,Exp2	PSTv-37	1	1	8	8	8	8	1	1	7	2	8	2	8	8	1	7	8	3
16-131	2016	R8	East	6,7,8,9,17,27,43,44,Tr1,Exp2	PSTv-37	1	1	8	8	8	8	1	1	7	1	8	1	8	8	1	7	8	1
16-133	2016	R8	East	6,7,8,9,17,27,43,44,Exp2	PSTv-52	1	1	8	8	8	8	1	1	7	2	8	2	8	8	1	3	8	1
16-132	2016	R8	East	6,7,8,9,17,27,43,44,Tr1,Exp2	PSTv-37	1	1	8	8	8	8	1	1	7	1	8	1	8	8	1	7	8	1
16-136	2016	R8	East	6,7,8,9,17,27,43,44,Exp2	PSTv-52	1	1	8	8	8	8	1	1	7	3	8	3	8	8	1	6	8	1
16-405	2016	R9	East	6,7,8,9,17,27,43,44,Exp2	PSTv-52	1	1	8	8	8	8	1	1	8	3	8	3	8	8	1	5	8	1
16-212	2016	R9	East	1,6,7,9,17,27,43,44,Exp2,76	PSTv-175	8	1	8	8	2	8	1	1	7	1	8	1	8	8	1	1	8	8
16-291	2016	R9	East	6,7,8,9,17,27,43,44,Exp2	PSTv-52	1	1	8	8	8	8	1	1	7	2	8	2	8	8	1	5	8	2
16-295	2016	R9	East	6,7,8,9,17,27,43,44,Exp2	PSTv-52	1	1	8	8	8	8	1	1	7	2	8	2	8	8	1	6	8	1
16-297	2016	R9	East	6,7,8,9,17,27,43,44,Tr1,Exp2	PSTv-37	1	1	8	8	8	8	1	1	7	3	8	3	8	8	1	7	8	1
16-298	2016	R9	East	6,7,8,9,17,27,43,44,Exp2	PSTv-52	1	1	8	8	8	8	1	1	7	2	8	3	8	8	1	5	8	1
16-296	2016	R9	East	6,7,8,9,17,27,43,44,Exp2	PSTv-52	1	1	8	8	8	8	2	1	8	3	8	3	8	8	1	5	8	2
16-164	2016	R9	East	6,7,8,9,27,43,44,Exp2	PSTv-198	1	1	8	8	8	8	1	1	2	1	8	2	8	8	1	2	8	1
16-163	2016	R9	East	6,7,8,9,27,43,44,Exp2	PSTv-198	1	1	8	8	8	8	1	1	3	1	8	2	8	8	1	3	8	5
16-166	2016	R9	East	6,7,8,9,27,43,44,Exp2	PSTv-198	1	1	8	8	8	8	1	1	2	2	8	2	8	8	1	3	8	3
16-162	2016	R9	East	6,7,8,9,27,43,44,Exp2	PSTv-198	1	1	8	8	8	8	1	1	2	1	8	1	8	8	1	3	8	3
16-165	2016	R9	East	6,7,8,9,27,43,44,Exp2	PSTv-198	1	1	8	8	8	8	1	1	2	1	8	1	8	8	1	3	8	3
16-351	2016	R9	East	6,7,8,9,17,27,43,44,Tr1,Exp2	PSTv-37	1	1	8	8	8	8	1	1	7	2	8	2	8	8	1	7	8	1
16-353	2016	R9	East	6,7,8,9,17,27,43,44,Exp2	PSTv-52	1	1	8	8	8	8	1	1	7	2	8	2	8	8	1	6	8	1
16-308	2016	R9	East	6,7,8,9,27,43,44,Exp2	PSTv-198	1	1	8	8	8	8	1	1	1	1	8	2	8	8	1	3	8	1
16-306	2016	R9	East	6,7,8,27,43,44,Exp2	PSTv-78	1	1	8	8	8	1	1	1	5	3	8	3	8	8	1	6	8	1
16-352	2016	R9	East	6,7,8,9,17,27,43,44,Exp2	PSTv-52	1	1	8	8	8	8	1	1	7	2	8	2	8	8	1	5	8	1
16-307	2016	R9	East	6,7,8,9,27,43,44,Exp2	PSTv-198	1	1	8	8	8	8	1	1	3	2	8	2	8	8	1	5	8	1
16-310	2016	R9	East	6,7,8,9,27,43,44,Exp2	PSTv-198	1	1	8	8	8	8	1	1	3	2	8	2	8	8	1	3	8	2
16-350	2016	R9	East	6,7,8,9,17,27,43,44,Tr1,Exp2	PSTv-37	1	1	8	8	8	8	2	1	7	2	8	2	8	8	1	7	8	1
16-309	2016	R9	East	6,7,8,17,27,43,44,Tr1,Exp2	PSTv-101	1	1	8	8	8	1	1	1	7	3	8	1	7	8	1	7	8	1
16-205	2016	R9	East	6,7,8,9,27,43,44,Exp2	PSTv-198	1	1	8	8	8	8	1	1	2	2	8	1	8	8	1	2	8	3
16-299	2016	R9	East	6,7,8,9,17,27,43,44,Exp2	PSTv-52	1	1	8	8	8	8	1	1	7	1	8	3	8	8	1	1	8	1
16-161	2016	R9	East	6,7,8,9,27,43,44,Exp2	PSTv-198	1	1	8	8	8	8	1	1	3	1	8	1	8	8	1	5	8	3
16-231	2016	R10	East	1,6,9,17,27,SP,76	PSTv-4	8	1	8	5	5	8	2	0	8	2	8	2	3	5	8	6	4	8
16-240	2016	R10	East	6,7,8,9,17,27,43,44,Exp2	PSTv-52	1	1	8	8	8	8	1	1	7	3	8	3	8	8	1	3	8	1
16-238	2016	R10	East	6,7,8,9,17,27,43,44,Tr1,Exp2	PSTv-37	1	1	8	8	8	8	1	1	7	3	8	3	8	8	1	7	8	1
16-233	2016	R10	East	1,6,7,8,9,17,27,43,44,Exp2	PSTv-76	7	1	8	8	8	8	2	0	8	3	8	3	8	8	5	6	8	4
16-235	2016	R10	East	1,6,9,SP,76	PSTv-53	8	1	8	5	5	8	1	1	3	1	3	1	5	6	8	6	3	8
16-256	2016	R10	East	6,7,8,9,17,27,43,44,Exp2	PSTv-52	1	1	8	8	8	8	1	1	7	3	8	3	8	8	1	6	8	1
16-239	2016	R10	East	6,7,8,9,17,27,43,44,Exp2	PSTv-52	1	1	8	8	8	8	1	1	7	3	8	3	8	8	1	3	8	1
16-234	2016	R10	East	6,7,8,9,17,27,43,44,Exp2	PSTv-52	1	1	8	8	8	8	1	1	8	1	8	1	8	8	1	1	8	1
16-258	2016	R10	East	6,7,8,9,27,43,44,Exp2	PSTv-198	1	1	8	8	8	8	2	1	5	2	8	2	8	8	1	5	8	1
16-257	2016	R10	East	6,7,9,44,Exp2	PSTv-142	1	1	8	8	6	8	2	1	2	2	6	2	4	8	1	5	8	1
16-168	2016	R10	East	6,7,8,9,27,43,44,Exp2	PSTv-198	1	1	8	8	8	8	1	1	3	2	8	2	8	8	1	3	8	3
16-256	2016	R10	East	6,7,8,9,17,27,43,44,Exp2	PSTv-52	1	1	8	8	8	8	1	1	7	3	8	3	8	8	1	6	8	1
16-232	2016	R10	East	6,7,8,9,17,27,43,44,Exp2	PSTv-52	1	1	8	8	7	8	1	1	7	1	8	1	8	8	1	5	8	1
16-159	2016	R10	East	6,7,8,9,17,27,43,44,Exp2	PSTv-52	1	1	8	8	8	8	1	1	7	1	8	3	8	8	1	4	8	1
16-160	2016	R10	East	6,7,8,9,17,27,43,44,Exp2	PSTv-52	1	1	8	8	8	8	1	1	7	2	8	2	8	8	1	3	8	1
16-237	2016	R10	East	6,7,8,9,17,27,43,44,Exp2	PSTv-52	1	1	8	8	8	8	1	1	7	3	7	3	8	8	1	1	8	1
16-158	2016	R10	East	6,7,8,9,27,43,44,Exp2	PSTv-198	1	1	8	8	8	8	1	1	2	1	8	2	8	8	1	3	8	1
16-130	2016	R10	East	6,7,8,9,17,27,43,44,Exp2	PSTv-52	1	1	8	8	8	8	1	1	7	3	8	3	8	8	1	3	8	3
16-129	2016	R10	East	6,7,8,9,27,43,44,Exp2	PSTv-198	1	1	8	8	8	8	1	1	2	1	8	1	8	8	1	3	8	1
16-264	2016	R11	East	6,7,8,9,17,27,43,44,Tr1,Exp2	PSTv-37	1	1	8	8	8	8	1	1	7	3	8	3	8	8	1	7	8	1
16-318	2016	R11	East	6,7,8,9,17,27,43,44,Tr1,Exp2	PSTv-37	1	1	8	8	8	8	2	1	8	3	8	3	8	8	1	7	8	2
16-264	2016	R11	East	6,7,8,9,17,27,43,44,Tr1,Exp2	PSTv-37	1	1	8	8	8	8	1	1	7	3	8	3	8	8	1	7	8	1
16-268	2016	R11	East	6,7,8,9,17,27,43,44,Tr1,Exp2	PSTv-37	1	1	8	8	8	8	2	1	8	4	8	4	8	8	1	7	8	2
16-317	2016	R11	East	6,7,8,9,17,27,43,44,Tr1,Exp2	PSTv-37	1	1	8	8	8	8	1	1	8	2	8	2	8	8	1	7	8	1
16-266	2016	R11	East	6,7,8,9,17,27,43,44,Tr1,Exp2	PSTv-37	1	1	8	8	8	8	1	1	8	3	8	3	8	8	1	7	8	1
16-267	2016	R11	East	6,7,8,9,17,27,43,44,Tr1,Exp2	PSTv-37	1	1	8	8	8	8	1	1	7	4	8	5	8	8	1	7	8	1
16-260	2016	R11	East	6,7,8,9,17,27,43,44,Tr1,Exp2	PSTv-37	1	1	8	8	8	8	2	1	7	3	8	3	8	8	1	7	8	2
16-261	2016	R11	East	6,7,8,9,17,27,43,44,Exp2	PSTv-52	1	1	8	8	8	8	2	1	8	3	8	3	8	8	1	5	8	2
16-316	2016	R11	East	6,7,8,9,17,27,43,44,Exp2	PSTv-52	1	1	8	8	8	8	1	1	7	1	8	2	8	8	1	5	8	1
16-262	2016	R11	East	6,7,8,9,17,27,43,44,Exp2	PSTv-52	1	1	8	8	8	8	2	1	8	3	8	3	8	8	1	5	8	2
16-263	2016	R11	East	6,7,8,9,17,27,43,44,Exp2	PSTv-52	1	1	8	8	8	8	2	1	7	3	8	2	8	8	1	6	8	1
16-230	2016	R11	East	6,7,8,9,17,27,43,44,Exp2	PSTv-52	1	1	8	8	8	8	1	1	7	3	8	3	8	8	1	5	8	1
16-265	2016	R11	East	6,7,8,9,17,27,43,44,Exp2	PSTv-52	1	1	8	8	8	8	2	1	7	5	8	5	8	8	1	5	8	2
16-335	2016	R11	East	6,7,8,9,17,27,43,44,Tr1,Exp2	PSTv-37	1	1	8	8	8	8	2	1	7	2	8	2	8	8	1	7	8	1
16-336	2016	R11	East	6,7,8,9,17,27,43,44,Tr1,Exp2	PSTv-37	1	1	8	8	8	8	1	1	7	1	8	3	8	8	1	7	8	1
16-304	2016	R12	East	6,7,8,9,17,27,43,44,Exp2	PSTv-52	1	1	8	8	7	8	1	1	7	2	8	3	8	8	1	3	8	1
16-302	2016	R12	East	6,7,8,9,17,27,43,44,Tr1,Exp2	PSTv-37	1	1	8	8	8	8	2	1	8	5	8	5	8	8	1	7	8	1
16-284	2016	R12	East	6,7,8,9,17,27,43,44,Exp2	PSTv-52	1	1	8	8	8	8	1	1	7	2	8	2	8	8	1	5	8	1
16-319	2016	R12	East	6,7,8,9,27,43,44,Exp2	PSTv-198	1	1	8	8	8	8	1	1	3	2	8	2	8	8	1	5	8	1
16-228	2016	R12	East	6,7,8,9,27,43,44,Exp2	PSTv-198	1	1	8	8	8	8	1	1	4	1	8	1	8	8	1	3	8	1
16-227	2016	R12	East	6,7,8,9,17,27,43,44,Exp2	PSTv-52	1	1	8	8	8	8	1	1	7	3	8	3	8	8	1	5	8	1
16-229	2016	R12	East	6,7,8,9,17,27,43,44,Exp2	PSTv-52	1	1	8	8	8	8	1	1	7	5	8	5	8	8	1	6	8	1
16-303	2016	R12	East	6,7,8,9,17,27,43,44,Exp2	PSTv-52	1	1	8	8	8	8	1	1	7	3	8	3	8	8	1	4	8	1
16-253	2016	R12	East	6,7,8,9,17,27,43,44,Tr1,Exp2	PSTv-37	1	1	8	8	8	8	2	1	7	4	8	4	8	8	1	7	8	1
16-285	2016	R12	East	6,7,8,9,17,27,43,44,Tr1,Exp2	PSTv-37	1	1	8	8	8	8	2	1	8	4	8	4	8	8	1	7	8	1
16-251	2016	R12	East	6,7,8,9,17,27,43,44,Exp2	PSTv-52	1	1	8	8	8	8	2	1	8	3	8	5	8	8	1	5	8	1
16-286	2016	R12	East	6,7,8,9,17,27,43,44,Tr1,Exp2	PSTv-37	1	1	8	8	8	8	1	1	7	1	8	1	8	8	1	7	8	1
16-252	2016	R12	East	6,7,8,9,27,43,44,Exp2	PSTv-198	1	1	8	8	8	8	1	1	3	2	8	3	8	8	1	4	8	1
16-169	2016	R12	East	6,7,8,9,27,43,44,Exp2	PSTv-198	1	1	8	8	8	7	1	1	2	1	8	2	8	8	1	3	8	3
16-170	2016	R12	East	6,7,8,9,27,43,44,Exp2	PSTv-198	1	1	8	8	8	8	1	1	1	1	8	2	8	8	1	2	8	3
16-356	2016	R12	East	6,7,8,9,17,27,43,44,Tr1,Exp2	PSTv-37	1	1	8	8	8	8	1	1	7	2	8	3	8	8	1	7	8	1
[truncated: 225 more rows]
